# Supplementary material for: Transcriptome profiling for precision cancer medicine using shallow nanopore cDNA sequencing
Source: Sci Rep. 2023 Feb 9;13:2378. doi: 10.1038/s41598-023-29550-8 (PMC9911782; doi:10.1038/s41598-023-29550-8)
Supplement: Supplementary file 2 — Supplementary Information 2. [file 41598_2023_29550_MOESM2_ESM.xlsx]

## Sheet: Table S4. Counts
Table S4. Count table. Raw counts for all genes across samples. Sample names contain patient ID (ACC1, SS1, etc.) and sequencing approach, which can be MinION_Single (single sample on a MinION flow cell), MinION_Multi (multiplexing on a MinION flow cell), Flongle_Single or Illumina.
Gene name	ACC2_MinION_Single	ACC1_MinION_Single	ACC2_Flongle_Single	ACC1_Flongle_Single	ACC3_Flongle_Single	ACC5_Flongle_Single	ACC4_Flongle_Single	ACC6_MinION_Multi	ACC3_MinION_Multi	ACC4_MinION_Multi	ACC5_MinION_Multi	SS1_MinION_Multi	DDLS2_MinION_Multi	DDLS1_MinION_Multi	LCNC1_MinION_Multi	ACC4_Illumina	ACC5_Illumina	LCNC1_Illumina	ACC2_Illumina	DDLS2_Illumina	ACC1_Illumina	ACC6_Illumina	SS1_Illumina	ACC3_Illumina	DDLS1_Illumina
DDX11L1	0	1	0	0	0	0	0	0	0	0	0	0	0	0	1	3	10	19	0	32	0	0	0	0	0
WASH7P	2	0	0	0	0	0	0	0	1	0	0	0	0	1	0	5146	5411	1220	1443	3091	693	902	882	830	466
MIR1302-11	0	0	0	0	0	0	0	0	0	0	0	0	0	0	0	1	0	0	0	6	0	0	0	0	0
FAM138A	0	0	0	0	0	0	0	0	0	0	0	0	0	0	0	0	0	0	0	0	0	0	0	0	0
OR4G4P	0	0	0	0	0	0	0	0	0	0	0	0	0	0	0	0	0	0	0	0	0	0	0	0	0
OR4G11P	0	0	0	0	0	0	0	0	0	0	0	0	0	0	0	0	0	0	0	0	0	0	0	0	0
OR4F5	0	0	0	0	0	0	0	0	0	0	0	0	0	0	0	0	0	0	0	0	0	0	0	0	0
RP11-34P13.7	2	0	0	0	0	0	0	0	0	0	0	0	0	0	0	43	50	9	37	4	14	0	1	7	0
RP11-34P13.8	0	0	0	0	0	0	0	0	0	0	0	0	0	0	0	0	0	0	0	0	0	0	0	0	0
CICP27	0	0	0	0	0	0	0	1	0	0	1	0	0	0	1	2	0	0	0	1	0	0	0	0	0
AL627309.1	15	9	0	0	0	0	0	0	1	0	2	1	2	0	0	2991	3969	719	2483	2348	759	1599	20	458	127
RP11-34P13.15	0	0	0	0	0	0	0	0	0	0	0	0	0	0	0	5	0	14	6	0	1	1	0	0	0
RP11-34P13.16	0	0	0	0	0	0	0	0	0	0	0	0	0	0	0	0	0	0	0	0	0	0	0	0	0
RP11-34P13.14	2	0	0	0	0	0	0	0	0	0	0	0	0	0	0	217	199	8	201	118	17	0	9	2	5
RP11-34P13.13	0	0	0	0	0	0	0	0	0	0	0	0	0	0	0	409	241	80	158	115	80	108	48	44	24
RNU6-1100P	0	0	0	0	0	0	0	0	0	0	0	0	0	0	0	0	0	0	0	0	2	0	0	1	0
RP11-34P13.9	0	0	0	0	0	0	0	0	0	0	0	0	0	0	0	0	0	0	0	0	0	0	0	0	0
AP006222.2	0	0	0	0	0	0	0	0	0	0	0	0	0	0	1	94	520	84	28	242	55	79	107	4	41
AP006222.1	0	0	0	0	0	0	0	0	0	0	0	0	0	0	0	0	0	0	0	0	0	0	0	0	0
RP4-669L17.10	8	4	0	0	0	0	0	1	0	0	1	1	0	0	1	814	354	42	20	20	65	60	12	33	14
RP4-669L17.8	0	0	0	0	0	0	0	0	0	1	0	0	0	0	0	2	5	1	0	0	0	0	0	0	0
CICP7	0	0	0	0	0	0	0	0	0	0	0	0	0	1	0	0	0	0	0	0	0	0	0	0	0
RP4-669L17.4	0	0	0	0	0	0	0	0	0	0	0	0	0	0	0	0	0	0	0	0	0	0	0	0	0
OR4F29	0	0	0	0	0	0	0	0	0	0	0	0	0	0	0	0	0	0	0	0	0	0	0	0	0
WBP1LP7	0	0	0	0	0	0	0	0	0	0	0	0	0	0	0	0	0	0	0	0	0	0	0	0	0
AL732372.1	0	0	0	0	0	0	0	0	0	0	0	0	0	0	0	0	0	0	0	0	0	0	0	0	0
RP4-669L17.2	0	0	0	0	0	0	0	0	0	0	0	0	0	0	0	0	0	0	0	0	0	0	0	0	0
RP5-857K21.15	0	0	0	0	0	0	0	0	0	0	0	0	1	0	0	6	9	0	0	0	0	0	0	0	0
RP4-669L17.1	0	0	0	0	0	0	0	0	0	0	0	0	0	0	0	0	0	0	0	0	0	0	0	0	0
RP5-857K21.1	0	0	0	0	0	0	0	0	0	0	0	0	0	0	0	123	40	27	1	77	3	5	5	5	3
RP5-857K21.2	0	0	0	0	0	0	0	0	0	0	0	0	0	0	0	9	0	3	2	0	0	0	0	0	0
RP5-857K21.3	0	0	0	0	0	0	0	0	0	0	0	0	0	0	0	0	5	0	0	0	0	0	0	0	0
RP5-857K21.4	0	0	0	0	0	0	0	0	1	0	0	0	0	0	0	18	15	12	0	12	4	0	3	0	3
RP5-857K21.5	0	0	0	0	0	0	0	0	0	0	0	0	0	0	0	0	0	0	0	0	0	0	0	0	0
MTND1P23	5	6	0	0	0	0	0	0	0	1	1	0	0	1	0	220	450	15	34	218	11	17	69	25	16
MTND2P28	1	11	0	1	0	0	0	0	0	1	0	0	0	0	0	5627	5475	2809	6065	1580	206	5282	8663	441	2426
hsa-mir-6723	2	1	0	0	0	0	0	0	0	0	0	0	0	0	1	8447	21982	2657	1479	5641	1204	2749	2763	1544	1600
RP5-857K21.7	0	0	0	0	0	0	0	0	0	0	0	0	1	0	0	674	728	38	34	522	17	62	58	36	7
MTATP8P1	0	0	0	0	0	0	0	0	0	0	0	0	0	0	0	1	9	2	1	1	0	0	2	0	0
MTATP6P1	3	1	0	1	0	0	0	0	2	1	0	1	0	1	0	78932	124624	27369	35017	57100	12836	27782	29896	19204	12794
RP5-857K21.11	7	5	1	0	0	0	0	0	0	0	0	1	1	0	1	1208	1484	54	64	381	43	64	81	138	10
WBP1LP6	0	0	0	0	0	0	0	0	0	0	0	0	0	0	0	0	0	0	0	0	0	0	0	0	0
OR4F16	0	0	0	0	0	0	0	0	0	0	0	0	0	0	0	0	0	0	0	0	0	0	0	0	0
CICP3	0	0	0	0	0	0	0	0	0	0	0	0	0	0	0	0	0	0	0	0	0	0	0	0	0
RP11-206L10.1	0	1	0	0	0	0	0	0	0	0	0	0	0	0	0	1616	1089	271	311	445	119	406	123	69	74
RP11-206L10.3	0	2	0	0	0	0	0	0	0	0	1	0	0	0	0	466	301	80	146	64	45	32	43	27	26
RNU6-1199P	0	0	0	0	0	0	0	0	0	0	0	0	0	0	0	0	0	0	0	0	0	0	0	0	0
RP11-206L10.5	0	0	0	0	0	0	0	0	0	0	0	0	0	0	0	53	31	10	6	19	63	0	0	44	20
RP11-206L10.4	0	0	0	0	0	0	0	0	0	0	0	0	0	0	0	0	0	0	0	0	0	0	0	0	0
RP11-206L10.2	0	1	0	0	0	0	0	0	0	1	0	0	1	2	0	845	425	150	179	281	74	58	104	47	49
RP11-206L10.9	2	0	0	0	0	0	0	0	0	0	0	0	0	0	0	259	220	113	82	108	37	115	104	32	19
RP11-206L10.8	4	0	0	0	0	0	0	0	0	0	0	0	3	1	0	38	39	89	31	17	8	49	21	11	20
AL669831.1	0	0	0	0	0	0	0	0	0	0	0	0	0	0	0	9	3	2	1	0	0	2	0	4	0
RP11-206L10.10	0	0	0	0	0	0	0	0	0	0	0	0	0	0	0	80	33	46	14	6	6	0	5	1	11
FAM87B	1	0	0	0	0	0	0	0	0	0	0	0	0	0	0	18	23	278	0	838	3	3	58	2	11
LINC00115	0	0	0	0	0	0	0	0	0	0	2	0	0	0	0	475	220	158	136	319	42	199	66	32	101
RP11-206L10.11	6	8	0	0	0	1	0	1	1	0	0	0	2	2	8	8956	8945	9710	1899	7018	811	745	2272	523	1166
FAM41C	0	0	0	0	0	0	0	0	0	0	0	0	0	0	0	3	66	133	0	1	23	0	0	2	39
TUBB8P11	0	0	0	0	0	0	0	0	0	0	0	0	0	0	0	7	5	4	0	0	0	0	0	0	2
AL645608.2	0	0	0	0	0	0	0	0	0	0	0	0	0	0	0	0	0	0	0	0	0	0	0	0	0
RP11-54O7.16	0	0	0	0	0	0	0	1	1	0	0	0	1	0	1	173	27	298	24	20	7	32	52	19	9
RP11-54O7.1	0	0	0	0	0	0	0	0	0	0	0	0	0	0	0	463	46	846	82	45	38	49	174	49	30
RP11-54O7.2	0	0	0	0	0	0	0	0	0	0	0	0	0	0	0	3	0	8	2	0	0	0	0	0	1
RP11-54O7.3	0	0	0	0	0	0	0	0	0	0	0	1	0	0	0	242	488	1742	11	1494	160	69	2569	98	380
SAMD11	7	3	0	0	0	0	0	1	2	0	1	3	3	2	1	645	1360	2499	21	5471	232	114	5222	397	1100
AL645608.1	0	0	0	0	0	0	0	0	0	0	0	0	0	0	1	0	1	0	0	0	0	0	0	0	1
NOC2L	11	17	0	0	0	1	0	6	6	0	4	6	3	2	5	55542	31654	10106	12790	26144	3949	3021	10126	4885	5762
KLHL17	3	1	0	0	0	0	0	0	1	0	0	0	0	0	0	3478	1800	442	1292	2180	991	2078	1450	1048	384
PLEKHN1	3	0	0	0	0	0	0	0	0	0	0	0	0	0	1	353	662	3	654	230	51	436	150	297	51
C1orf170	3	0	0	0	0	0	0	0	0	0	0	0	0	0	0	97	155	149	109	81	23	27	102	53	3
RP11-54O7.17	1	2	0	0	0	0	0	0	1	0	0	0	0	0	0	693	473	97	1453	510	245	220	938	200	225
HES4	55	22	0	0	0	0	0	8	8	3	3	13	5	1	3	6246	2286	756	6540	2846	452	4920	1578	2410	877
RP11-54O7.10	1	0	0	0	0	0	0	0	0	0	0	0	0	0	0	0	0	0	0	0	0	0	0	0	0
RP11-54O7.11	0	0	0	0	0	0	0	0	0	0	0	0	0	0	0	10	1	0	1	5	0	0	2	0	5
ISG15	6	4	0	0	0	0	0	4	2	1	8	7	17	11	0	14985	6307	651	726	39465	258	1236	2097	420	4969
AGRN	79	45	1	0	0	0	0	4	6	3	4	28	1	4	2	267087	147091	12612	89081	42906	19946	7665	76225	17880	12550
RP11-54O7.14	0	0	0	0	0	0	0	0	0	0	0	0	0	0	0	0	0	0	0	0	0	0	0	0	0
RP11-465B22.3	0	1	0	0	0	0	0	0	0	0	0	3	1	0	2	138	42	436	35	60	7	59	831	20	12
RP11-54O7.18	0	0	0	0	0	0	0	0	0	0	0	0	0	0	0	3	0	2	0	0	1	0	0	1	0
RNF223	0	0	0	0	0	0	0	0	0	0	0	0	0	0	0	28	234	1	69	0	17	62	55	60	0
C1orf159	3	2	0	0	0	0	0	0	0	2	0	0	1	1	0	6391	4049	2609	2069	3576	633	2409	1359	762	633
RP11-465B22.5	0	0	0	0	0	0	0	0	0	0	0	0	0	0	1	59	28	78	10	0	9	0	0	2	1
MIR200B	0	0	0	0	0	0	0	0	0	0	0	0	0	0	0	27	46	12	62	0	6	8	0	17	0
MIR200A	0	0	0	0	0	0	0	0	0	0	0	0	0	0	0	37	34	18	48	0	17	23	0	12	0
MIR429	0	0	0	0	0	0	0	0	0	0	0	0	0	0	0	106	100	46	80	0	47	92	1	55	0
RP11-465B22.8	1	0	0	0	0	0	0	0	0	0	0	0	0	0	0	1148	706	252	702	0	311	749	20	387	1
TTLL10-AS1	0	0	0	0	0	0	0	0	0	0	0	0	0	0	0	1	22	819	0	28	2	1	1	1	0
TTLL10	0	0	0	0	0	0	0	0	0	0	0	0	0	0	0	57	232	1061	126	51	23	101	56	28	7
TNFRSF18	0	0	0	0	0	0	0	0	0	0	0	1	0	0	0	901	409	21	88	533	22	90	433	170	204
TNFRSF4	0	1	0	0	0	0	0	0	0	0	1	8	2	0	0	810	1201	373	80	6781	88	87	2591	169	650
SDF4	34	40	0	1	0	0	0	9	7	3	14	19	5	10	12	66512	75327	21633	19294	69038	7372	5299	29380	9753	13986
B3GALT6	12	7	0	0	0	0	0	0	3	0	4	6	3	2	6	12711	11323	6376	4037	9602	1314	845	3668	1720	1914
FAM132A	0	2	0	0	0	0	0	0	3	0	0	9	0	1	0	112	897	48	98	335	144	195	2496	506	37
RP5-902P8.12	0	0	0	0	0	0	0	0	0	0	0	0	0	0	0	19	20	17	28	15	3	9	1	11	6
UBE2J2	12	9	0	0	0	0	0	0	3	0	4	9	3	3	5	15771	14763	8584	4655	15517	1555	3749	6279	3011	3111
RP5-902P8.10	0	0	0	0	0	0	0	0	0	0	0	0	0	0	0	112	99	57	100	217	37	66	58	12	61
SCNN1D	0	0	0	0	0	0	0	0	0	0	0	0	0	0	0	904	731	700	528	2501	252	774	440	144	517
ACAP3	1	2	0	0	0	0	0	1	1	0	2	3	0	1	2	9421	7931	7271	2733	21444	1375	2097	4928	1534	3219
PUSL1	12	9	0	0	0	0	0	1	6	0	3	3	0	1	5	3734	2675	1512	1063	5581	261	518	1103	841	518
CPSF3L	28	17	0	1	0	0	0	3	2	0	6	5	3	3	3	43005	26759	11863	13492	27056	4017	6273	8065	5623	5122
RP5-890O3.9	0	1	0	0	0	0	0	0	0	0	0	0	0	0	0	281	273	81	260	409	114	267	93	46	60
GLTPD1	7	6	0	1	0	0	0	1	1	0	4	1	2	2	0	10327	11016	2633	3503	10733	884	544	2319	1858	1588
TAS1R3	3	1	0	0	0	0	0	0	0	0	0	3	0	2	1	85	305	111	25	197	17	0	107	7	122
DVL1	11	4	0	0	0	0	0	2	0	0	7	7	4	1	3	27697	23414	6761	8678	32206	2323	3131	8579	3178	5436
MXRA8	9	10	1	0	0	0	0	2	2	0	6	27	29	17	1	11788	25085	1207	5035	208558	779	3514	27164	1507	36233
AURKAIP1	49	22	0	1	0	1	0	7	13	0	10	22	21	10	9	30000	17626	7884	8111	37356	1587	6724	5763	6462	3676
RP5-890O3.3	0	0	0	0	0	0	0	0	0	0	0	0	0	0	0	0	3	0	1	1	0	0	0	0	0
CCNL2	30	30	0	0	0	0	0	2	1	5	3	8	3	3	8	29602	29555	10194	18424	43924	7638	35335	12643	5481	10486
RP4-758J18.2	29	16	0	0	0	0	0	2	7	0	7	19	9	5	16	8817	8283	4043	2469	9575	873	639	2675	1259	1402
MRPL20	66	18	0	0	0	0	0	7	8	1	13	21	15	8	13	21931	17859	7069	6573	23882	1574	8775	6574	4308	3412
RN7SL657P	0	0	0	0	0	0	0	0	0	0	0	0	0	0	0	0	0	0	0	0	0	0	0	0	0
RP4-758J18.13	1	1	0	0	0	0	0	0	0	0	0	0	0	0	0	1077	806	480	414	1484	164	368	441	81	128
ANKRD65	27	12	0	0	0	0	0	4	4	0	2	2	2	0	0	11074	6848	159	10302	7459	1206	1106	1575	4110	321
RP4-758J18.7	1	1	0	0	0	0	0	0	0	0	1	1	0	0	0	207	202	7	102	270	22	53	106	25	27
TMEM88B	0	0	0	0	0	0	0	0	0	0	0	0	0	0	0	8	5	0	4	3	0	0	3	0	0
RP4-758J18.10	1	1	0	0	0	0	0	0	0	0	0	0	0	0	0	225	350	2	467	329	83	81	87	98	59
VWA1	137	49	0	0	0	0	0	5	9	1	10	12	8	7	0	32380	30668	1327	53170	41018	8664	1604	10848	12181	6775
ATAD3C	16	6	1	0	0	0	0	2	1	0	1	0	0	2	2	4456	2855	838	2115	111	330	420	35	672	214
ATAD3B	4	2	0	0	0	0	0	1	1	0	1	2	1	1	0	7836	4461	1846	3840	4526	1477	4285	1739	1280	1425
ATAD3A	11	5	0	0	0	0	0	0	1	0	2	1	3	0	1	17186	8157	2336	3534	17906	998	1073	2387	1504	1768
TMEM240	0	0	0	0	0	0	0	0	0	0	0	0	0	0	0	972	680	278	299	1815	85	44	709	97	222
SSU72	30	25	1	0	0	0	0	0	10	1	8	11	9	5	10	31125	22346	13960	8147	25229	2227	6919	4496	4930	5579
AL645728.2	0	0	0	0	0	0	0	0	0	0	0	0	0	0	0	0	0	0	0	0	0	0	0	0	0
AL645728.1	0	1	0	0	0	0	0	0	0	0	0	0	0	0	0	141	157	122	69	360	11	45	25	18	54
AL645728.3	0	0	0	0	0	0	0	0	0	0	0	0	0	0	0	0	0	0	0	0	0	0	0	0	0
C1orf233	1	5	0	0	0	0	0	0	0	0	0	1	1	0	0	5194	3201	1832	578	9661	332	405	2007	205	249
RP11-345P4.9	5	1	0	0	0	0	0	0	0	0	1	1	0	0	4	3542	2583	5706	2016	3736	288	427	2164	319	584
MIB2	10	4	0	0	0	0	0	0	1	0	2	5	0	0	2	18224	12261	4039	7488	17506	1711	1871	3324	1822	2528
MMP23B	0	1	0	0	0	0	0	0	1	0	1	2	0	2	0	10	174	2	7	357	7	1	63	15	36
CDK11B	19	7	0	0	0	0	0	2	3	0	4	5	3	3	5	13511	11294	2735	3865	11014	1104	977	2746	1134	2215
RP11-345P4.10	5	1	0	0	0	0	0	0	0	0	0	0	0	0	1	71	12	14	35	26	10	26	5	4	5
SLC35E2B	23	11	0	0	0	0	0	2	2	0	1	1	2	3	4	40325	23484	17054	14220	19579	3881	4506	7317	2405	2826
RP11-345P4.7	0	1	0	0	0	0	0	0	1	0	0	0	0	0	0	4	14	1	6	4	0	24	0	3	2
RP11-345P4.6	0	0	0	0	0	0	0	0	0	0	1	0	0	0	0	0	2	0	0	0	0	0	0	0	0
MMP23A	0	0	0	0	0	0	0	0	0	0	0	0	0	0	0	1	14	23	4	52	0	6	5	4	8
CDK11A	28	13	0	0	0	0	0	2	2	0	7	6	3	12	2	361	258	151	214	354	34	154	72	48	184
RP1-283E3.8	0	8	0	0	0	0	0	0	0	0	1	0	2	1	3	1284	1502	551	545	1233	350	280	179	239	326
RP1-283E3.4	4	9	0	0	0	0	0	4	0	0	2	2	0	0	2	16	7	8	5	19	1	0	3	3	5
SLC35E2	4	5	0	0	0	0	0	0	1	0	1	1	0	1	4	3130	2157	1369	726	958	281	340	304	147	209
NADK	7	4	0	0	0	0	0	2	1	0	3	3	3	3	1	25312	21020	7319	5347	36566	2609	1796	6343	2453	5753
GNB1	118	84	0	1	0	0	0	13	17	5	29	31	45	30	71	153480	172661	110107	44204	198605	16291	16800	60194	13996	40124
RP1-140A9.1	1	0	0	0	0	0	0	1	0	0	0	0	0	0	0	85	44	75	26	536	2	1	18	11	5
CALML6	0	0	0	0	0	0	0	0	0	0	0	0	0	0	0	110	55	7	42	161	22	120	1	17	13
TMEM52	0	2	0	0	0	0	0	1	0	0	0	1	0	0	0	488	220	101	118	202	32	108	497	138	3
C1orf222	0	0	0	0	0	0	0	0	0	0	0	0	0	0	0	67	122	63	6	83	13	137	31	4	55
RP11-547D24.1	0	0	0	0	0	0	0	0	0	0	0	1	0	0	0	18	3	27	5	117	1	15	244	1	68
GABRD	0	1	0	0	0	0	0	0	0	0	0	3	0	0	0	248	526	997	119	1343	34	55	3524	49	573
RP11-547D24.3	0	0	0	0	0	0	0	0	0	0	0	0	0	0	0	6	3	4	2	0	0	0	2	1	1
PRKCZ	17	16	0	0	0	0	0	3	1	0	10	6	2	4	1	20332	25697	5414	6147	1159	2713	2534	4577	2954	925
RP5-892K4.1	1	1	0	0	0	0	0	0	0	0	0	0	0	0	1	1	9	1	9	0	0	0	0	0	0
RP11-181G12.2	2	0	0	0	0	0	0	0	0	0	0	0	0	0	1	368	640	944	361	330	79	46	227	73	61
C1orf86	34	26	0	0	0	0	0	6	11	3	17	15	5	7	6	17058	13059	7112	6539	18495	1292	5198	4516	3505	2476
AL590822.2	2	0	0	0	0	0	0	0	0	1	0	1	0	1	0	466	414	360	95	763	32	8	52	32	33
AL590822.1	0	0	0	0	0	0	0	0	0	0	0	0	0	0	0	17	115	66	11	114	5	7	16	12	8
RP11-181G12.5	0	0	0	0	0	0	0	0	0	0	0	0	0	0	0	0	0	0	0	0	0	0	0	0	0
RP11-181G12.4	0	0	0	0	0	0	0	0	0	0	0	0	0	0	1	0	7	0	3	24	1	13	1	2	5
SKI	56	29	0	0	0	0	0	3	5	0	6	14	17	12	0	123148	93032	8858	39277	59467	10906	2127	31446	8061	9631
MORN1	5	4	0	0	0	0	0	0	0	0	0	0	0	0	2	2436	1568	1705	1142	1286	265	361	280	260	405
RP4-713A8.1	0	0	0	0	0	0	0	0	1	0	0	0	0	0	0	2	6	12	7	3	0	0	0	1	0
AL589739.1	0	0	0	0	0	0	0	0	0	0	0	0	0	0	0	1	0	1	1	0	0	0	2	0	0
RP4-740C4.6	1	1	0	0	0	0	0	0	0	0	0	0	0	0	0	1136	789	492	443	284	183	170	129	72	179
RP4-740C4.5	0	0	0	0	0	0	0	0	0	0	0	0	0	0	0	0	0	0	0	0	0	0	0	0	0
RP4-740C4.7	0	0	0	0	0	0	0	0	0	0	0	0	0	0	0	26	59	20	31	31	8	12	11	3	21
RP4-740C4.9	0	0	0	0	0	0	0	0	0	0	0	0	0	0	0	22	24	0	8	45	2	15	2	1	8
RP4-740C4.8	0	0	0	0	0	0	0	0	0	0	0	0	0	0	0	55	28	1	14	54	4	14	3	5	5
AL513477.1	1	1	0	0	0	0	0	0	0	0	0	0	0	0	1	7	4	2	10	4	1	0	5	4	0
RER1	42	29	1	0	0	0	0	7	8	1	11	18	13	11	7	50878	46792	9761	13995	50177	5060	11554	16779	8726	9306
PEX10	14	10	0	0	0	0	0	1	2	0	6	8	1	1	3	13901	9678	5080	4306	11908	1050	886	2164	1765	1826
PLCH2	11	9	0	0	0	0	0	1	1	0	1	2	0	1	0	14464	9024	6338	20861	947	3282	1800	7835	3461	389
RP3-395M20.2	0	0	0	0	0	0	0	0	0	0	0	0	0	0	0	0	0	1	4	8	1	0	9	0	0
RP3-395M20.3	0	0	0	0	0	0	0	0	0	0	0	0	0	0	0	0	1	0	1	0	0	0	5	0	0
PANK4	4	5	0	0	0	0	0	0	0	1	1	6	4	4	4	10938	10539	5797	2802	12350	1112	1798	5832	1395	2236
HES5	1	0	0	0	0	0	0	0	0	0	0	4	1	0	1	210	31	19	32	123	0	12	965	61	9
RP3-395M20.12	3	1	0	0	0	0	0	0	0	0	0	0	1	0	0	1006	261	938	259	309	30	50	400	103	86
RP3-395M20.8	4	0	0	0	0	0	0	0	2	0	1	2	0	0	1	365	1898	2072	341	792	227	275	56	86	453
TNFRSF14	9	8	0	0	0	0	0	0	2	1	5	2	2	2	4	14050	21779	6531	7653	33271	3510	5995	4206	2944	6430
RP3-395M20.7	0	0	0	0	0	0	0	0	0	0	0	0	0	0	0	29	54	37	18	33	9	16	9	1	26
RP3-395M20.9	0	0	0	0	0	0	0	0	0	0	0	0	0	0	1	14	94	101	14	78	2	18	19	1	28
FAM213B	13	6	0	0	0	0	0	2	2	0	3	7	4	1	7	19488	15684	9002	6610	16323	1043	892	10846	2480	1657
MMEL1	6	2	0	0	0	0	0	0	2	0	5	2	0	1	2	1025	1421	116	283	112	24	125	775	135	41
RP13-436F16.1	0	0	0	0	0	0	0	0	0	0	0	0	0	0	0	0	0	0	0	0	0	0	0	0	0
TTC34	2	1	0	0	0	0	0	0	0	0	0	0	1	0	0	609	446	177	486	460	60	180	54	39	44
RP11-740P5.2	0	0	0	0	0	0	0	0	0	0	0	0	0	0	0	0	0	0	0	0	0	0	0	1	0
RP11-740P5.3	0	0	0	0	0	0	0	0	0	0	0	0	0	0	0	0	0	0	0	0	0	0	0	0	0
ACTRT2	0	0	0	0	0	0	0	0	0	0	0	0	0	0	0	4	2	0	0	0	0	0	0	0	0
LINC00982	0	0	0	0	0	0	0	0	0	0	0	0	0	0	0	14	1065	121	13	156	96	30	1218	24	54
AL008733.1	0	0	0	0	0	0	0	0	0	0	0	0	0	0	0	0	0	0	0	0	0	0	0	0	0
PRDM16	0	2	0	0	0	0	0	0	0	0	0	3	0	0	0	149	6073	782	51	1263	395	7	2606	96	146
RP1-163G9.2	0	0	0	0	0	0	0	0	0	0	0	0	0	0	0	0	104	5	0	1	5	4	1	0	0
RP11-22L13.1	0	0	0	0	0	0	0	0	0	0	0	0	0	0	0	8	17	1584	1	57	1	0	68	0	2
ARHGEF16	6	3	0	0	0	0	0	0	1	0	1	2	1	0	0	6086	4407	4382	4559	278	1858	3434	820	2681	8
RP11-168F9.2	1	1	0	0	0	0	0	0	1	0	0	0	0	0	0	7	10	6	4	0	2	6	1	1	0
MEGF6	3	1	0	0	0	0	0	0	0	1	2	10	1	0	0	15595	20028	2553	5470	6541	2928	1572	42869	2431	484
MIR551A	0	0	0	0	0	0	0	0	0	0	0	0	0	0	0	8	0	0	0	0	0	0	0	0	0
RP11-46F15.2	0	2	0	0	0	0	0	0	0	0	0	0	0	0	0	164	141	76	72	79	24	42	18	36	23
TPRG1L	19	20	0	0	0	0	0	0	1	0	1	4	6	3	5	23300	34349	16316	8141	20894	3833	4859	11431	4505	4137
WRAP73	9	5	0	0	0	0	0	0	0	1	0	5	0	1	2	14465	8297	7664	3650	9426	1282	3343	3282	2071	1692
TP73	11	19	0	0	0	0	0	0	3	0	3	1	1	0	3	12048	14726	9763	7800	3089	2482	1383	1604	2658	103
RP5-1092A11.5	0	0	0	0	0	0	0	0	0	0	0	0	0	0	0	0	3	741	0	17	0	0	1	0	1
RP5-1092A11.2	0	0	0	0	0	0	0	0	0	0	0	0	0	0	2	4	1	121	2	0	0	0	0	4	1
TP73-AS1	12	11	0	0	0	0	0	2	2	1	2	1	2	2	1	17763	16909	294	6609	14268	2250	1453	3291	1473	2186
CCDC27	0	0	0	0	0	0	0	0	0	0	0	0	0	0	0	0	0	5	0	0	0	0	0	0	0
SMIM1	6	0	0	0	0	0	0	0	0	0	0	1	0	0	6	987	603	1136	462	46	76	153	169	356	44
LRRC47	21	17	0	0	0	0	0	1	2	0	7	6	4	2	7	40443	26083	9981	10494	28618	3294	4746	7595	4130	3758
RN7SL574P	0	1	0	0	0	0	0	0	0	0	0	0	0	0	0	54	50	38	10	0	9	0	2	3	1
RP1-286D6.5	0	0	0	0	0	0	0	0	1	1	0	0	0	0	0	107	143	59	30	5	21	3	6	6	7
CEP104	20	8	0	0	0	0	0	0	1	0	1	1	2	1	3	16528	17680	7850	6980	17016	2176	1342	6472	1532	3394
DFFB	2	3	0	0	0	0	0	0	1	0	1	1	0	0	0	3048	3098	2162	900	4378	369	557	1130	537	569
AL691523.1	0	0	0	0	0	0	0	0	0	0	0	0	0	0	0	0	0	0	0	0	0	0	0	0	0
C1orf174	14	17	0	0	0	0	0	1	4	4	1	9	7	4	1	7711	8068	2325	2479	10255	1096	5359	2364	1686	1412
RP13-15E13.1	0	0	0	0	0	0	0	0	0	0	0	0	0	0	1	197	56	239	7	230	21	18	104	16	57
RP13-614K11.1	0	0	0	0	0	0	0	0	0	0	0	0	0	0	0	0	1	1146	0	0	0	0	43	0	1
RP13-614K11.2	0	0	0	0	0	0	0	0	0	0	0	0	0	0	0	0	0	0	0	0	0	0	0	0	0
RP11-374C13.1	0	0	0	0	0	0	0	0	0	0	0	0	0	0	0	0	0	0	0	0	0	0	0	0	0
RP5-1166F10.1	1	0	0	0	0	0	0	0	1	0	0	0	0	0	0	391	44	3	62	0	12	18	0	27	0
RP1-37J18.1	0	0	0	0	0	0	0	0	0	0	0	0	0	0	0	0	0	0	0	0	0	0	0	0	0
RP1-37J18.2	0	0	0	0	0	0	0	0	0	0	0	0	0	0	0	0	0	0	0	0	0	0	0	0	0
AJAP1	0	0	0	0	0	0	0	1	1	0	0	19	1	0	3	7444	2379	6785	47	464	301	192	29545	226	24
RP11-542C10.1	0	0	0	0	0	0	0	0	0	0	0	0	0	0	0	0	0	26	0	0	0	25	0	1	0
RP1-58B11.1	0	0	0	0	0	0	0	0	0	0	0	0	0	0	0	0	0	1	0	0	0	0	1	0	0
MIR4417	0	0	0	0	0	0	0	0	0	0	0	0	0	0	0	0	0	0	0	0	0	0	0	0	0
RP11-154H17.1	0	0	0	0	0	0	0	0	0	0	0	0	0	0	0	0	0	1	0	0	0	0	7	0	0
AL356693.1	0	0	0	0	0	0	0	0	0	0	0	0	0	0	0	0	0	0	0	0	0	0	0	0	0
MIR4689	0	0	0	0	0	0	0	0	0	0	0	0	0	0	0	2	7	10	11	7	2	0	1	0	0
NPHP4	4	0	0	0	0	0	0	0	2	0	0	0	3	0	3	10550	8367	11386	2787	14326	700	680	2206	696	1449
AL356261.1	0	0	0	0	0	0	0	0	0	0	0	0	0	0	0	1	0	0	0	1	0	0	0	0	0
KCNAB2	2	3	0	0	0	0	0	1	0	0	4	3	4	1	6	4424	16101	18040	945	21065	950	280	6642	370	5985
AL035406.1	0	0	0	0	0	0	0	0	0	0	1	0	0	0	0	0	0	0	0	0	0	0	0	0	0
CHD5	0	1	0	0	0	0	0	0	0	0	0	3	0	0	0	17	158	239	35	276	35	32	2909	5	2616
RPL22	216	53	3	1	0	1	0	11	27	3	25	42	14	9	26	234048	155691	42107	61872	134978	16904	76989	42869	33740	19294
RP1-120G22.11	1	0	0	0	0	0	0	0	0	0	0	0	0	0	0	79	63	96	108	36	15	33	53	34	44
RNF207	14	2	0	0	0	0	0	0	0	0	2	2	1	2	3	3222	1359	296	3616	439	964	1474	1697	557	3168
ICMT	28	22	0	0	0	0	0	4	6	0	11	20	11	5	9	44906	42586	16610	10194	62996	4517	3325	22058	4287	10001
LINC00337	0	0	0	0	0	0	0	0	0	0	0	0	0	0	0	27	13	8	1	202	3	18	18	3	3
HES3	0	0	0	0	0	0	0	0	0	0	0	0	0	0	0	0	0	0	0	0	0	0	9	0	0
GPR153	2	3	0	0	0	0	0	2	0	0	3	7	0	1	4	51625	26387	9535	700	38461	719	659	14298	827	2036
ACOT7	7	3	0	0	0	0	0	0	2	0	0	6	6	0	2	10485	7929	5692	1969	27592	593	752	6794	1488	1957
RP1-202O8.3	0	2	0	0	0	0	0	0	0	0	0	0	0	0	0	94	55	63	60	136	8	76	14	14	19
HES2	11	2	0	0	0	0	0	1	2	0	0	3	0	0	0	2592	2678	51	5450	170	428	675	3197	1190	22
ESPN	4	0	0	0	0	0	0	0	0	0	0	14	1	1	7	3088	446	11780	2651	12	81	196	17625	616	12
MIR4252	0	0	0	0	0	0	0	0	0	0	0	0	0	0	0	0	0	0	0	0	0	0	0	0	0
RP1-202O8.2	1	0	0	0	0	0	0	0	0	0	0	1	0	0	0	0	0	1	0	0	0	0	0	0	0
TNFRSF25	0	1	0	0	0	0	0	0	0	1	0	3	0	1	0	1751	1645	4214	807	2240	309	1144	1104	299	1000
PLEKHG5	4	1	0	0	0	0	0	0	0	0	1	4	0	6	7	12130	9014	18913	3232	11675	916	1278	8066	898	2562
NOL9	19	13	0	0	0	0	0	5	1	0	6	9	2	5	1	9784	8471	2340	2420	6099	1007	1398	3052	722	1656
RNU6-731P	0	0	0	0	0	0	0	0	0	0	0	0	0	0	0	0	0	0	0	0	0	0	0	1	0
RP11-58A11.2	0	0	0	0	0	0	0	0	0	0	0	0	0	0	0	0	0	0	0	0	0	0	0	0	0
TAS1R1	0	0	0	0	0	0	0	0	0	0	0	0	0	0	0	237	252	2	37	17	13	0	87	23	0
ZBTB48	7	2	0	0	0	0	0	0	1	0	0	3	3	0	0	12477	8648	3150	2399	5774	1045	2055	2462	1508	1840
KLHL21	33	16	0	0	0	0	0	1	2	1	3	6	3	1	0	32611	32778	6679	33025	29175	5465	3191	8067	5473	2615
PHF13	12	2	0	0	0	0	0	0	2	0	4	5	3	2	1	15934	14544	3701	5493	13354	2192	1318	7218	1960	1566
THAP3	15	9	0	0	0	0	0	1	1	0	3	3	0	1	5	7658	7022	2841	1787	9972	1113	2253	2126	1645	1015
DNAJC11	17	6	0	1	0	0	0	1	4	0	3	3	0	2	2	31952	21264	8906	7648	21257	2490	2009	6552	2567	4468
RP11-242F24.1	0	0	0	0	0	0	0	0	0	0	0	0	0	0	0	0	0	0	0	0	0	0	0	0	0
snoU13	0	0	0	0	0	0	0	0	0	0	0	0	0	0	0	0	0	0	0	0	0	0	0	0	0
RP11-312B8.1	4	0	0	0	0	0	0	0	0	0	0	0	0	0	0	54	56	164	41	130	13	40	3	10	3
CAMTA1	43	9	3	0	0	0	0	1	7	1	13	16	13	4	28	9290	11202	7934	3421	7947	838	5252	3003	1418	2070
RP11-312B8.2	0	0	0	0	0	0	0	0	0	0	0	0	0	0	0	0	0	0	0	0	0	0	0	0	0
RP11-334N17.1	0	0	0	0	0	0	0	0	0	0	0	0	0	0	0	0	0	0	0	0	0	0	0	0	0
RNU1-8P	0	0	0	0	0	0	0	0	0	0	0	0	0	0	0	0	0	0	0	0	0	0	0	0	0
CAMTA1-IT1	0	0	0	0	0	0	0	0	0	0	0	0	0	0	0	7	1	8	4	1	0	7	0	0	0
RP3-453P22.2	0	0	0	0	0	0	0	0	0	0	0	0	0	0	0	0	0	2	0	2	0	0	0	1	0
RP4-549F15.1	0	0	0	0	0	0	0	0	0	0	0	0	0	0	0	0	3	13	0	341	0	8	3	0	3
RP11-338N10.1	0	0	0	0	0	0	0	0	0	0	0	0	0	0	0	79	38	39	80	1	8	89	29	3	4
RP11-338N10.2	0	0	0	0	0	0	0	0	0	0	0	0	0	0	0	77	47	31	60	15	8	71	18	4	5
RP11-338N10.3	0	0	0	0	0	0	0	0	0	0	0	0	0	0	0	25	53	74	70	14	6	118	21	7	14
VAMP3	47	18	0	1	0	0	0	4	9	1	23	8	9	8	5	27862	51737	6538	9410	54195	4388	6989	7383	4048	8686
RP3-467L1.6	0	0	0	0	0	0	0	0	0	0	0	0	0	0	0	93	111	19	32	162	18	40	40	14	36
PER3	22	27	0	1	0	0	0	6	2	2	2	9	11	0	10	51874	32689	11494	9905	28924	6068	1626	18321	2642	1638
RP3-467L1.4	4	6	0	0	0	0	0	1	1	0	2	1	2	0	2	1	2	0	1	156	2	0	0	1	1
UTS2	1	6	0	0	0	0	0	2	1	0	1	4	2	0	0	3	44	0	1	77	2	0	4	0	46
TNFRSF9	0	0	0	0	0	0	0	0	0	0	0	0	1	1	0	9	273	7	1	1227	9	0	5	4	1175
RP5-892F13.2	0	0	0	0	0	0	0	0	0	0	0	0	0	0	0	0	0	0	0	0	0	0	0	0	0
PARK7	87	32	1	0	0	0	0	8	25	6	26	41	25	15	25	65351	54098	23016	15053	67226	4852	31509	22390	13543	12585
Y_RNA	0	1	0	0	0	0	0	0	0	0	0	0	0	1	0	0	0	0	0	0	0	0	0	1	0
ERRFI1	103	46	0	3	0	0	0	8	12	7	9	1	20	1	1	110853	72414	4277	32575	76342	9261	18580	803	9456	5141
RP11-431K24.1	0	0	0	0	0	0	0	0	0	0	0	0	0	0	0	205	144	12	49	26	10	60	2	22	9
CTA-215D11.4	0	1	0	0	0	0	0	0	0	0	0	0	0	0	0	0	7	0	2	7	1	0	0	0	0
RP11-431K24.2	0	0	0	0	0	0	0	0	0	0	0	0	0	0	0	4	0	0	0	0	1	0	0	0	0
RNU1-7P	0	0	0	0	0	0	0	0	0	0	0	0	0	0	0	0	0	0	0	0	0	0	0	0	0
RP11-431K24.3	0	0	1	0	0	0	0	0	0	0	0	0	0	0	0	13	25	0	10	10	0	0	0	5	0
RP11-431K24.4	0	0	0	0	0	0	0	0	0	0	0	0	0	0	0	0	0	0	1	0	0	0	0	0	0
RN7SL729P	0	0	0	0	0	0	0	0	0	0	0	0	0	0	0	0	0	0	0	0	0	0	0	0	0
RNU6-991P	0	0	0	0	0	0	0	0	0	0	0	0	0	0	0	0	0	0	0	0	0	0	0	0	0
SLC45A1	0	0	0	0	0	0	0	0	0	0	0	0	0	0	1	1264	833	1013	263	1519	44	72	73	71	395
Y_RNA	0	0	0	0	0	0	0	0	0	0	0	0	0	0	0	0	1	1	1	3	1	0	0	0	2
RERE	85	46	0	0	0	0	0	4	8	3	12	19	15	22	48	80853	64728	31212	26872	47524	6240	2594	17886	4327	15278
RP5-1115A15.1	2	0	0	0	0	0	0	0	0	0	0	0	1	0	0	23	56	0	18	40	5	13	3	4	18
SNORA77	0	1	0	0	0	0	0	0	1	0	0	0	0	0	0	0	0	0	1	1	0	0	0	0	0
RP5-1115A15.2	1	0	0	0	0	0	0	0	0	0	0	0	0	0	0	0	0	0	0	0	0	0	0	0	0
RP4-633I8.1	1	0	0	0	0	0	0	0	0	0	0	0	0	0	0	2	0	0	0	0	0	0	0	0	0
RP4-633I8.2	0	0	0	0	0	0	0	0	0	0	0	0	0	0	0	7	1	0	0	2	2	0	1	0	2
Y_RNA	0	0	0	0	0	0	0	0	0	1	0	0	0	0	0	0	0	0	0	0	0	0	0	0	0
RP4-633I8.3	0	0	0	0	0	0	0	0	0	0	0	0	0	0	0	0	0	0	0	0	0	0	0	0	0
RP4-633I8.4	2	3	0	0	0	0	0	0	0	0	0	0	0	0	0	4	2	0	4	1	0	13	0	1	2
RP11-185B14.1	0	0	0	0	0	0	0	0	0	0	0	0	0	0	0	0	0	0	0	0	0	0	0	0	0
ENO1	378	125	4	4	0	0	0	68	61	5	65	53	70	24	25	966509	319622	37768	174175	517329	31430	38251	58166	78673	41417
ENO1-IT1	1	1	0	0	0	0	0	0	1	0	0	0	0	0	0	44	11	1	12	29	2	4	1	8	3
ENO1-AS1	0	0	0	0	0	0	0	0	0	0	0	0	0	0	0	27	27	248	17	48	3	34	4	16	3
RNU6-304P	0	0	0	0	0	0	0	0	0	0	0	0	0	0	0	0	0	0	0	0	0	0	0	0	0
HMGN2P17	0	0	0	0	0	0	0	0	0	0	0	0	0	0	0	6	4	3	0	11	1	4	2	3	0
RP3-477M7.5	0	0	0	0	0	0	0	0	0	0	0	0	0	0	0	6	13	0	1	2	0	0	0	0	2
RP3-477M7.6	0	0	0	0	0	0	0	0	0	0	0	0	0	0	0	0	0	0	0	0	0	0	0	0	0
CA6	0	0	0	0	0	0	0	0	0	0	0	0	0	0	0	1362	112	96	418	0	2	85	0	8	1
RN7SL451P	0	0	0	0	0	0	0	0	0	0	0	0	0	0	0	0	0	0	0	0	0	0	0	0	0
SLC2A7	0	0	0	0	0	0	0	0	0	0	0	0	0	0	0	117	2	1	1	9	0	2	0	0	0
SLC2A5	1	0	0	0	0	0	0	0	0	0	1	0	0	1	0	2856	912	35	191	4122	74	133	7	166	891
SCARNA16	0	0	0	0	0	0	0	0	0	0	0	0	0	0	0	0	0	0	0	0	0	0	0	0	0
GPR157	8	7	0	0	0	0	0	2	2	0	1	0	0	1	0	8715	8170	435	4111	2597	750	685	846	894	393
MIR34A	0	0	0	0	0	0	0	0	1	0	0	0	0	0	0	211	99	6	60	175	15	39	6	14	14
RP3-510D11.1	1	0	0	0	0	0	0	0	0	0	0	0	0	1	0	27	31	7	25	77	4	0	1	6	5
RP3-510D11.2	6	3	0	0	0	0	0	0	1	0	1	0	0	1	0	1359	541	260	449	669	70	350	58	219	151
H6PD	53	38	1	1	0	0	0	4	1	1	11	3	9	8	4	93900	91885	5696	31701	50177	12566	3225	13496	4790	17689
Z98044.1	0	0	0	0	0	0	0	0	0	0	0	0	0	0	0	0	1	0	0	2	0	0	1	0	0
SPSB1	42	17	1	0	0	0	0	4	3	0	3	4	5	2	0	86391	29513	2106	22832	33248	4090	2725	5600	7538	2399
RNA5SP40	0	0	0	0	0	0	0	0	0	0	0	0	0	0	0	0	0	0	1	0	0	0	0	0	0
RP13-392I16.1	0	0	0	0	0	0	0	0	0	0	0	0	0	0	0	0	0	26	0	0	0	0	0	0	0
SLC25A33	8	1	0	0	0	0	0	0	0	1	0	3	2	2	1	2876	3122	2448	986	6596	226	2032	1292	510	670
RP13-15M17.1	1	0	0	0	0	0	0	0	0	0	0	0	0	0	0	18	19	5	6	28	3	22	4	10	11
TMEM201	9	7	0	0	0	0	0	1	0	0	2	2	3	0	0	17126	11706	4392	4540	13300	1442	873	4818	1389	1203
PIK3CD	23	14	0	0	0	0	0	0	1	0	5	4	2	4	5	6657	13749	1733	3856	11954	1082	609	1125	827	6137
C1orf200	0	0	0	0	0	0	0	0	0	0	0	0	0	0	0	12	27	0	0	43	2	0	4	0	18
RP11-558F24.2	0	0	0	0	0	0	0	0	0	0	0	0	0	0	0	1	0	0	0	0	0	0	0	0	0
RP11-558F24.4	15	1	0	0	0	0	0	0	1	0	1	2	0	0	4	2039	1137	983	943	84	122	2022	608	617	137
CLSTN1	98	38	0	0	0	0	0	4	6	1	18	17	10	10	24	188288	100919	57248	48482	115431	13371	3757	50429	11331	20488
RP11-558F24.6	0	0	0	0	0	0	0	0	0	0	0	0	0	0	0	0	0	0	0	0	0	0	0	0	0
CTNNBIP1	34	24	1	1	0	0	0	1	8	0	9	10	4	3	8	33636	29847	13727	10958	17746	4321	4029	9651	6541	2169
RP11-84A14.5	13	7	0	0	0	0	0	0	5	0	4	4	2	2	5	1	4	0	2	1	2	0	0	0	0
LZIC	22	8	0	0	0	0	0	1	1	2	3	3	2	2	3	12319	11281	4248	2875	9218	1367	2040	4373	1514	2423
RP11-84A14.4	0	1	0	0	0	0	0	0	0	0	0	0	1	0	1	16	15	13	10	34	0	72	14	6	2
NMNAT1	5	3	0	0	0	0	0	0	1	0	2	4	2	1	4	4972	4887	1729	1199	4008	601	1118	1737	966	1337
RN7SKP269	0	0	0	0	0	0	0	0	0	0	0	0	0	0	0	24	3	0	6	23	1	0	1	2	6
MIR5697	0	2	0	0	0	0	0	0	0	0	0	0	0	0	0	0	0	0	0	0	0	0	0	0	0
RP11-807G9.2	0	0	0	0	0	0	0	0	0	0	0	0	0	0	0	0	0	0	0	0	0	0	0	0	0
RBP7	4	0	0	0	0	0	0	2	1	0	1	6	7	0	0	3809	803	694	471	16339	56	961	2129	158	609
AL590639.1	0	0	0	0	0	0	0	0	0	0	0	0	0	0	0	0	0	0	0	0	0	0	0	0	0
UBE4B	26	16	0	0	0	0	0	0	4	1	3	2	4	2	6	38239	32044	8998	12249	20548	3105	1740	8822	2992	4454
RP11-496H15.2	0	0	0	0	0	0	0	0	0	0	0	0	0	0	0	0	0	0	0	0	0	0	0	0	0
PGAM1P11	0	0	0	0	0	0	0	0	0	0	0	0	0	0	0	10	5	0	1	14	0	0	0	2	0
RNU6-828P	0	0	0	0	0	0	0	0	0	0	0	0	0	0	0	4	3	0	1	1	1	0	1	0	0
KIF1B	67	27	0	0	0	0	0	2	1	0	9	10	8	3	5	52786	44558	16539	19010	33535	4878	2377	6417	3209	6666
MIR1273D	0	0	0	0	0	0	0	0	0	0	0	0	0	0	0	0	0	0	0	0	1	0	0	0	0
RNU6-37P	0	0	0	0	0	0	0	0	0	0	0	0	0	1	0	6	3	1	3	3	0	0	0	5	0
RN7SL731P	0	0	0	0	0	0	0	0	0	0	0	0	0	0	0	0	0	0	0	0	0	0	0	0	0
RN7SL721P	0	0	0	0	0	0	0	0	0	0	0	0	0	0	0	7	6	4	7	20	0	2	1	3	0
PGD	24	21	0	0	0	0	0	5	4	0	7	3	9	2	12	66234	49160	27177	8594	53850	3643	4004	4715	6919	10182
RP4-736L20.3	0	0	0	0	0	0	0	0	1	0	0	0	1	0	2	9	8	12	3	31	3	0	2	1	1
APITD1	16	1	0	0	0	0	0	0	1	0	0	1	2	1	1	1025	838	796	357	1015	110	395	283	199	269
APITD1-CORT	0	0	0	0	0	0	0	0	0	0	0	0	0	0	0	0	0	0	0	0	0	0	0	0	0
CORT	0	0	0	0	0	0	0	0	0	0	0	0	1	0	0	39	20	34	13	62	6	29	8	10	10
DFFA	60	44	0	0	0	0	0	3	2	0	10	20	8	6	11	37149	26695	7041	10179	20566	3267	3171	10807	4331	4306
RP5-1113E3.3	8	11	0	0	0	0	0	0	0	0	2	2	1	1	2	0	1	0	2	0	0	0	0	0	0
PEX14	13	13	0	1	0	0	0	0	2	2	5	3	5	2	5	11925	9788	2721	3729	10124	955	1267	2947	1507	1711
RN7SL614P	0	0	0	0	0	0	0	0	0	0	0	0	0	0	0	2	6	1	5	1	2	5	1	0	1
CASZ1	15	22	0	0	0	0	0	0	3	0	3	4	1	0	5	12864	25533	4267	8606	10754	1666	1597	3004	3159	683
RP4-734G22.3	0	1	0	0	0	0	0	0	1	0	0	1	0	0	0	9	22	15	14	383	249	1	10	1	2
RP11-340B24.3	0	0	0	0	0	0	0	0	0	0	0	0	0	0	0	0	0	0	0	0	0	0	0	0	0
C1orf127	0	0	0	0	0	0	0	0	0	0	0	0	0	0	9	123	210	20487	11	460	21	0	7	5	92
CFL1P6	0	0	0	0	0	0	0	0	0	0	0	0	0	0	0	9	1	14	7	0	1	0	0	0	0
AL713997.1	0	0	0	0	0	0	0	0	0	0	0	0	0	0	0	0	0	0	0	0	0	0	0	0	0
Y_RNA	0	0	0	0	0	0	0	0	0	0	0	0	0	0	0	0	0	0	0	0	0	0	0	0	0
TARDBP	43	19	0	0	0	0	0	4	6	1	14	13	6	4	7	62214	54071	23329	14303	59332	7018	6763	22399	5818	11781
MASP2	1	1	0	0	0	0	0	0	0	0	0	0	0	0	0	1	2	70	1	13	0	11	0	2	0
RP4-635E18.8	0	3	0	0	0	0	0	0	0	0	0	0	1	2	2	724	943	329	429	765	187	972	367	133	149
SRM	24	9	0	0	0	0	0	4	4	0	8	13	18	7	20	30459	14680	15352	4932	55271	1183	1833	6578	2400	4953
EXOSC10	25	14	0	1	0	0	0	3	6	1	7	6	4	1	9	38717	28929	11910	8837	32878	3223	5764	6218	3164	5587
RP4-635E18.7	4	2	0	0	0	0	0	0	0	0	2	1	1	0	4	95	94	309	72	52	8	60	19	11	26
RP4-635E18.6	2	0	0	0	0	0	0	1	0	0	1	1	2	0	1	333	124	110	35	296	7	132	14	33	16
MTOR	14	7	0	1	0	0	0	1	4	0	4	4	4	0	6	57567	39647	10100	12105	34169	3867	3034	9185	2578	7022
MTOR-AS1	1	1	0	0	0	0	0	1	0	0	0	0	0	0	0	1	0	2	0	0	0	0	0	0	0
RNU6-537P	0	0	0	0	0	0	0	0	0	0	0	0	0	0	0	0	0	0	0	0	0	0	0	0	0
snoU13	1	0	0	0	0	0	0	0	0	0	0	0	0	0	0	2	0	0	0	0	0	5	0	0	0
ANGPTL7	0	3	0	0	0	0	0	0	0	0	0	0	0	0	0	60	1295	0	1	138	79	0	1	2	1
RNU6-291P	0	0	0	0	0	0	0	0	0	0	0	0	0	0	0	0	0	0	0	0	0	0	0	0	0
RPL39P6	0	0	0	0	0	0	0	0	0	0	0	0	0	0	0	0	0	0	0	0	0	0	0	0	0
UBIAD1	7	11	1	0	0	0	0	2	3	0	4	7	3	1	3	12632	10356	3400	3674	13042	944	1094	4240	1172	1823
UBE2V2P3	0	0	0	0	0	0	0	0	0	0	0	0	0	0	0	0	0	0	0	0	0	0	0	1	0
RP11-149P14.1	0	0	0	0	0	0	0	0	0	0	0	0	0	0	0	0	0	0	0	0	0	0	0	1	0
PTCHD2	0	0	0	0	0	0	0	0	0	0	0	4	0	0	0	47	106	1724	10	235	4	29	6272	2	17
RP1-69M21.2	0	0	0	0	0	0	0	0	0	0	0	0	0	0	0	0	0	3	0	17	0	0	0	0	0
FBXO2	7	1	0	0	1	0	0	1	0	0	0	15	1	0	0	5173	2144	160	1797	250	333	515	9309	2337	83
FBXO44	8	8	1	0	0	0	0	0	1	1	4	10	0	2	2	10791	7275	2672	4397	5830	1235	4590	5529	2303	704
FBXO6	2	4	0	0	0	0	0	0	0	2	2	2	1	2	1	4178	5546	288	1165	8711	348	1118	1391	715	1267
MAD2L2	10	5	0	0	0	0	0	1	8	1	3	2	7	1	5	16419	11194	8178	2699	22590	820	4794	3492	4730	1812
DRAXIN	0	0	0	0	0	0	0	0	0	0	0	5	0	0	0	1566	1934	287	177	305	115	90	8694	236	49
AGTRAP	8	16	0	0	0	0	0	2	4	0	6	5	7	2	2	11115	16258	1419	3013	19784	1187	1477	2906	1255	2348
C1orf167	1	1	0	0	0	0	0	0	0	0	2	0	0	0	2	34	1173	3	7	1132	75	1	4	13	69
RP11-56N19.5	0	0	0	0	0	0	0	0	0	1	0	0	0	0	0	0	0	0	0	0	0	0	0	0	3
MTHFR	13	7	0	0	0	0	0	0	0	0	4	4	3	4	0	11507	23913	6088	4191	25444	2069	1412	5493	889	3124
CLCN6	8	0	0	0	0	0	0	0	0	0	1	4	0	1	0	8747	12018	3111	3204	11201	1233	916	3487	728	3310
NPPA-AS1	0	0	0	0	0	0	0	0	1	0	0	0	1	0	44	231	158	91	71	301	20	59	15	22	25
NPPA	0	0	0	0	0	0	0	0	1	0	0	0	2	0	84	0	6	43072	0	7	0	0	6	0	0
NPPB	0	0	0	0	0	0	0	0	0	0	0	0	0	0	0	0	2	2	1	4	0	0	1	0	1
RP5-934G17.6	0	0	0	0	0	0	0	0	0	0	0	0	0	0	0	0	0	0	0	8	0	0	0	0	0
RNU5E-1	1	1	0	0	0	0	0	0	0	1	0	0	0	0	0	2	1	3	0	2	0	0	1	3	0
RNU5E-4P	0	0	0	0	0	0	0	0	0	0	0	0	0	0	0	0	0	0	0	0	0	0	0	0	0
KIAA2013	21	7	0	0	0	0	0	5	2	0	6	11	7	0	4	58301	39188	14720	14855	37142	4007	3933	9587	5712	5850
PLOD1	65	67	1	1	0	0	0	14	7	4	13	14	25	4	2	498420	145842	12353	51006	212579	17741	33592	18346	19605	23364
MFN2	21	9	0	0	0	0	0	1	1	1	4	2	5	2	2	53981	53906	15054	15326	54558	4822	2912	16313	4055	11600
RP5-1077B9.5	0	0	0	0	0	0	0	0	0	0	0	0	0	0	0	0	0	0	0	1	0	0	0	0	0
MIIP	10	1	0	0	0	0	0	0	6	2	4	1	3	1	1	10688	9271	2454	2604	21439	1072	3194	1624	2039	1813
Y_RNA	0	1	0	0	0	0	0	0	0	0	0	0	0	0	0	0	0	0	0	0	0	0	0	0	0
RN7SL649P	0	0	0	0	0	0	0	0	0	0	0	0	0	0	0	0	0	0	0	0	0	0	0	0	0
TNFRSF8	1	0	0	0	0	0	0	0	0	0	0	0	0	0	0	57	1326	2	20	2941	21	25	41	33	234
RNU6-777P	0	0	0	0	0	0	0	0	0	0	0	0	0	0	0	0	0	0	0	0	0	0	0	0	0
RP11-426M1.2	0	0	0	0	0	0	0	0	0	0	0	0	0	0	0	0	0	0	0	1	0	0	0	0	0
TNFRSF1B	3	12	0	1	0	0	0	0	4	0	3	3	14	10	0	5764	28384	337	937	72673	1100	141	2630	797	11154
MIR4632	0	0	0	0	0	0	0	0	0	0	0	0	0	0	0	0	0	0	0	0	0	0	1	0	3
RP5-1118D24.2	0	0	0	0	0	0	0	0	0	0	0	0	0	0	0	0	0	0	0	0	0	0	0	0	0
SNORA70	0	0	0	0	0	0	0	0	0	0	0	0	0	0	0	0	0	0	0	0	0	0	0	0	0
VPS13D	34	43	0	0	0	0	0	3	1	1	2	6	4	9	4	55702	61291	9392	22907	34795	10666	1375	18267	3090	11003
SNORA59A	1	4	0	0	0	0	0	0	0	1	0	1	0	2	2	54	42	3	24	43	19	6	15	14	17
RP5-888M10.2	0	0	0	0	0	0	0	0	0	0	0	0	0	0	0	11	31	0	2	47	1	0	3	1	14
DHRS3	52	112	1	0	0	0	0	1	5	2	9	16	16	25	0	31192	33185	280	17026	31309	7365	8344	11691	5608	11358
RNU6ATAC18P	2	2	0	0	0	0	0	0	0	0	0	0	0	0	0	46	60	0	24	18	16	11	14	4	10
RP11-474O21.5	1	2	0	0	0	0	0	0	0	0	0	0	0	0	0	629	115	12	221	478	97	18	116	35	384
AADACL4	0	0	0	0	0	0	0	0	0	0	0	0	0	0	0	0	1	0	0	19	1	0	0	0	18
RP11-474O21.2	0	0	0	0	0	0	0	0	0	0	0	0	0	0	0	0	0	0	0	0	0	0	0	0	0
AADACL3	0	0	0	0	0	0	0	0	0	0	0	0	0	0	0	1	0	0	0	0	0	0	0	0	0
snoU13	0	0	0	0	0	0	0	0	0	0	0	0	0	0	0	0	0	0	0	0	0	0	0	0	0
C1orf158	0	0	0	0	0	0	0	0	0	0	0	0	0	0	0	7	70	74	0	6	5	104	0	3	2
PRAMEF12	0	0	0	0	0	0	0	0	0	0	0	0	0	0	0	0	0	0	0	0	1	8	0	1	0
PRAMEF1	0	0	0	0	0	0	0	0	0	0	0	0	0	0	0	0	0	0	0	0	2	0	0	0	1
RP5-845O24.8	0	0	0	0	0	0	0	0	0	0	0	0	0	0	0	0	0	0	0	0	0	0	0	0	0
PRAMEF11	0	0	0	0	0	0	0	0	0	0	0	0	0	0	0	0	0	0	0	0	0	0	0	0	0
RP5-845O24.3	0	0	0	0	0	0	0	0	0	0	0	0	0	0	0	0	0	0	0	0	0	0	0	0	0
HNRNPCL1	0	0	0	0	0	0	0	0	0	0	0	0	0	0	0	5	2	0	0	1	0	0	2	0	0
PRAMEF2	0	0	0	0	0	0	0	0	0	0	0	0	0	0	0	1	0	0	0	3	0	0	0	0	0
PRAMEF4	0	0	0	0	0	0	0	0	0	0	0	0	0	0	0	0	0	0	0	0	0	0	0	0	0
PRAMEF10	0	0	0	0	0	0	0	0	0	0	0	0	0	0	0	0	0	0	0	0	0	0	0	0	0
PRAMEF7	0	0	0	0	0	0	0	0	0	0	0	0	0	0	0	3	0	0	0	0	1	0	0	0	0
RNU6-1072P	0	0	0	0	0	0	0	0	0	0	0	0	0	0	0	0	0	0	0	0	0	0	0	0	0
RP11-450I1.2	0	0	0	0	0	0	0	0	0	0	0	0	0	0	0	0	0	0	0	0	0	0	0	0	0
PRAMEF6	0	0	0	0	0	0	0	0	0	0	0	0	0	0	0	0	0	0	0	0	0	0	0	0	0
RP11-450I1.4	0	0	0	0	0	0	0	0	0	0	0	0	0	0	0	0	0	0	0	0	0	0	0	0	0
PRAMEF22	0	0	0	0	0	0	0	0	0	0	0	0	0	0	0	0	0	0	0	0	0	0	0	0	0
WI2-3308P17.2	0	0	0	0	0	0	0	0	0	0	0	0	0	0	0	0	0	0	0	0	0	0	0	0	0
PRAMEF23	0	0	0	0	0	0	0	0	0	0	0	0	0	0	0	0	0	0	0	0	0	0	0	0	0
RP13-221M14.6	0	0	0	0	0	0	0	0	0	0	0	0	0	0	0	0	0	0	0	0	0	0	0	0	0
PRAMEF25	0	0	0	0	0	0	0	0	0	0	0	0	0	0	0	0	0	0	0	0	0	0	0	0	0
RP13-221M14.2	0	0	0	0	0	0	0	0	0	0	0	0	0	0	0	0	0	0	0	0	0	0	0	0	0
RP13-221M14.3	0	0	0	0	0	0	0	0	0	0	0	0	0	0	0	2	2	0	0	0	0	0	0	0	0
RP13-221M14.4	0	0	0	0	0	0	0	0	0	0	0	0	0	0	0	0	0	0	0	0	0	0	0	0	0
HNRNPCP5	0	0	0	0	0	0	0	0	0	0	0	0	0	0	0	0	0	0	0	0	0	0	0	1	0
WI2-2994D6.1	0	0	0	0	0	0	0	0	0	0	0	0	0	0	0	1	0	0	0	0	1	0	1	1	0
PRAMEF26	0	0	0	0	0	0	0	0	0	0	0	0	0	0	0	0	0	0	0	3	0	0	0	0	0
PRAMEF3	0	0	0	0	0	0	0	0	0	0	0	0	0	0	0	0	0	0	0	0	0	0	0	0	0
RP11-248D7.2	0	0	0	0	0	0	0	0	0	0	0	0	0	0	0	0	0	0	0	0	0	0	0	0	0
PRAMEF5	0	0	0	0	0	0	0	0	0	0	0	0	0	0	0	0	0	0	0	0	0	0	0	0	0
RP11-219C24.8	0	0	0	0	0	0	0	0	0	0	0	0	0	0	0	0	0	0	0	0	0	0	0	0	0
RNU6-771P	0	0	0	0	0	0	0	0	0	0	0	0	0	0	0	0	0	0	0	0	0	0	0	0	0
PRAMEF8	0	0	0	0	0	0	0	0	0	0	0	0	0	0	0	0	0	0	0	0	0	0	0	0	0
RP11-219C24.6	0	0	0	0	0	0	0	0	0	0	0	0	0	0	0	0	0	0	0	0	0	0	0	0	0
PRAMEF9	0	0	0	0	0	0	0	0	0	0	0	0	0	0	0	0	0	0	0	0	0	0	0	0	0
RP11-219C24.10	0	0	0	0	0	0	0	0	0	0	0	0	0	0	0	0	0	0	0	0	0	0	0	0	0
PRAMEF13	0	0	0	0	0	0	0	0	0	0	0	0	0	0	0	0	0	0	0	0	0	0	0	0	0
PRAMEF18	0	0	0	0	0	0	0	0	0	0	0	0	0	0	0	0	0	0	0	0	0	0	0	0	0
PRAMEF16	0	0	0	0	0	0	0	0	0	0	0	0	0	0	0	0	0	0	0	0	0	0	0	0	0
PRAMEF21	0	0	0	0	0	0	0	0	0	0	0	0	0	0	0	0	0	0	0	0	0	0	0	0	0
XX-FW84067D5.1	0	0	0	0	0	0	0	0	0	0	0	0	0	0	0	0	0	0	0	0	0	0	0	0	0
XX-FW84067D5.2	0	0	0	0	0	0	0	0	0	0	0	0	0	0	0	0	0	0	0	0	0	0	0	0	0
PRAMEF15	0	0	0	0	0	0	0	0	0	0	0	0	0	0	0	0	0	0	0	0	0	0	0	0	0
PRAMEF14	0	0	0	0	0	0	0	0	0	0	0	0	0	0	0	0	0	0	0	0	0	0	0	0	0
PRAMEF19	0	0	0	0	0	0	0	0	0	0	0	0	0	0	0	0	0	0	0	0	0	0	0	0	0
PRAMEF17	0	0	0	0	0	0	0	0	0	0	0	0	0	0	0	0	0	0	0	0	0	0	0	0	0
PRAMEF20	0	0	0	0	0	0	0	0	0	0	0	0	0	0	0	0	0	0	0	0	0	0	0	0	0
LRRC38	0	0	0	0	0	0	0	0	0	0	0	2	0	0	0	0	47	0	0	102	0	0	1377	0	2
RP4-597A16.2	0	0	0	0	0	0	0	0	0	0	0	0	0	0	0	0	0	0	0	1	0	0	5	0	0
RP4-597A16.3	0	0	0	0	0	0	0	0	0	0	0	0	0	0	0	0	0	0	0	0	0	0	0	0	0
PDPN	12	17	0	0	0	0	0	0	6	0	12	11	5	4	0	8063	28756	11	3549	43701	1882	1088	6694	2187	4642
RNA5SP41	0	0	0	0	0	0	0	0	0	0	0	0	0	0	0	0	0	0	0	0	0	0	0	0	0
AL359771.1	0	0	0	0	0	0	0	0	0	0	0	0	0	0	0	0	0	0	0	0	0	0	0	1	0
CTA-520D8.2	0	0	0	0	0	0	0	0	0	0	0	0	0	0	0	0	0	0	0	0	0	0	0	1	0
SCARNA11	0	0	0	0	0	0	0	0	0	0	0	0	0	0	0	5	3	0	0	2	1	3	0	0	1
PRDM2	22	15	0	0	0	0	0	1	4	0	2	6	5	4	8	26196	32459	13644	9114	24372	2962	2477	8667	2111	6749
RNU6-1265P	0	0	0	0	0	0	0	0	0	0	0	0	0	0	0	0	0	0	0	0	0	0	0	0	0
RP11-344F13.1	0	0	0	0	0	0	0	0	0	0	0	0	0	0	0	5	14	0	0	44	2	0	1	0	0
RP4-704D23.1	0	0	0	0	0	0	0	0	0	0	0	0	0	0	0	0	0	0	0	5	0	0	0	0	0
KAZN	73	11	0	0	0	0	0	5	0	1	0	9	2	4	0	62059	16968	471	19350	14729	1815	3287	12701	2218	2412
TBCAP2	0	1	0	0	0	0	0	0	0	0	0	0	0	1	0	0	0	0	0	0	0	0	0	0	0
TMEM51-AS1	2	1	0	0	0	0	0	0	0	0	0	0	0	0	0	110	354	476	217	243	38	148	531	46	311
TMEM51	6	2	0	0	0	0	0	0	1	0	2	2	5	7	10	1664	5400	8187	935	6716	370	1122	2691	633	4939
C1orf195	0	0	0	0	0	0	0	0	0	0	0	0	0	0	0	0	0	0	3	0	0	0	3	0	0
RP1-21O18.3	1	0	0	0	0	0	0	0	0	0	0	0	0	0	0	0	0	0	0	0	0	0	0	0	0
FHAD1	0	1	0	0	0	0	0	0	0	0	0	1	0	0	0	244	780	1106	106	982	43	175	213	20	380
RP3-467K16.2	0	0	0	0	0	0	0	0	0	0	0	0	0	0	0	53	19	324	0	19	3	11	3	1	3
RP3-467K16.7	0	0	0	0	0	0	0	0	0	0	0	0	0	0	0	0	0	3	1	0	0	0	3	0	0
RP3-467K16.4	0	0	0	0	0	0	0	0	0	0	0	0	0	0	0	3	12	27	3	38	2	20	138	0	8
EFHD2	7	13	0	0	0	0	0	1	3	0	3	31	10	7	3	7307	24857	11823	2699	50157	1529	1324	31672	1709	8267
CTRC	0	0	0	0	0	0	0	0	0	0	0	0	0	0	0	0	7	30	6	53	0	0	11	2	5
CELA2A	0	0	0	0	0	0	0	0	0	0	0	0	0	0	0	0	7	2	0	8	0	0	0	0	0
CELA2B	0	0	0	0	0	0	0	0	0	0	0	0	0	0	0	0	109	8	2	15	6	0	0	0	0
CASP9	5	2	0	0	0	0	0	0	1	0	1	0	0	3	5	4875	6870	6193	2088	6766	668	1284	2016	744	1447
DNAJC16	15	12	0	0	0	0	0	0	1	0	0	3	3	6	3	9955	10205	3768	2698	8937	1159	1265	2953	885	1997
SCARNA21	0	0	0	0	0	0	0	0	0	0	0	0	0	0	1	0	0	0	0	0	0	0	0	0	1
RP4-680D5.8	1	1	0	0	0	0	0	0	0	0	0	0	0	1	0	7	1	2	0	11	0	0	1	0	2
AGMAT	2	0	0	0	0	0	0	0	0	0	0	0	1	1	0	113	113	179	17	290	8	38	10	31	183
RP4-680D5.2	0	0	0	0	0	0	0	0	0	0	0	0	0	0	0	39	21	79	30	19	4	36	11	8	5
CHCHD2P6	1	0	0	0	0	0	0	0	0	0	0	0	0	0	0	303	135	97	38	122	11	47	26	35	18
RNU7-179P	0	0	0	0	0	0	0	0	0	0	0	0	0	0	0	0	0	0	0	0	0	0	0	0	0
RP4-680D5.4	0	0	0	0	0	0	0	0	0	0	0	0	0	0	0	0	0	0	0	0	0	0	0	0	0
DDI2	44	10	0	0	0	0	0	2	2	1	4	3	5	1	3	25245	21910	6255	8560	16577	2461	1426	3348	1431	4404
RSC1A1	0	0	0	0	0	0	0	0	0	0	0	0	0	0	0	0	0	0	0	0	0	0	0	0	0
RP4-680D5.9	0	0	0	0	0	0	0	0	0	0	0	0	0	0	0	0	0	0	0	1	0	0	1	0	0
PLEKHM2	21	11	0	0	0	0	0	0	1	1	3	11	11	3	4	43959	40328	8461	9959	91944	3483	2765	10959	3650	8644
AL121992.1	0	0	0	0	0	0	0	0	0	0	0	0	0	0	0	0	0	0	0	0	0	0	0	0	0
RP11-288I21.1	1	0	0	0	0	0	0	0	0	1	0	1	1	0	0	0	0	0	1	0	0	0	0	0	0
SLC25A34	0	0	0	0	0	0	0	0	0	0	0	0	0	0	2	389	553	1146	302	964	139	241	238	54	116
RP11-169K16.4	0	0	0	0	0	0	0	0	0	0	0	0	0	0	0	4	15	1	5	45	4	6	2	5	8
TMEM82	0	0	0	0	0	0	0	0	0	0	0	0	0	0	0	0	2	3	0	0	0	0	0	1	0
FBLIM1	117	38	0	0	0	0	0	9	8	1	9	6	4	1	1	115463	54495	3215	49522	27074	6724	5408	7867	14853	3485
RP11-169K16.6	0	0	0	0	0	0	0	0	0	0	0	0	0	0	0	23	7	1	2	3	2	5	2	1	1
RP11-169K16.7	11	12	0	0	0	0	0	0	4	0	0	4	1	0	1	4096	1765	1342	1801	1587	213	2989	1101	890	478
RP11-169K16.8	2	3	0	0	0	0	0	0	0	0	0	0	0	0	0	74	8	14	20	30	3	46	8	10	1
RP11-169K16.9	17	2	0	0	0	0	0	2	2	1	2	0	1	3	7	2616	2389	3197	1052	3313	255	508	871	483	445
SPEN	64	40	0	0	0	0	0	7	8	4	15	19	14	15	16	95407	79578	14700	24700	55587	7822	2093	23236	4331	13133
snoU13	0	0	0	0	0	0	0	0	0	0	0	0	0	0	0	0	0	0	0	0	0	0	0	0	0
RP1-134O19.3	0	0	0	0	0	0	0	0	0	0	0	0	0	0	0	0	0	0	0	0	0	0	0	0	0
ZBTB17	6	2	0	0	0	0	0	0	1	0	2	0	0	0	0	21893	13442	2995	4581	14392	1861	1722	2915	2217	2416
RP11-5P18.1	0	0	0	0	0	0	0	0	0	0	0	0	0	0	0	0	0	0	0	0	0	0	0	0	0
RP11-5P18.3	0	0	0	0	0	0	0	0	0	0	0	0	0	0	0	0	0	0	0	0	0	0	0	0	0
TBC1D3P6	0	0	0	0	0	0	0	0	0	0	0	0	0	0	0	0	0	0	0	2	1	0	0	0	0
C1orf64	0	0	0	0	0	0	0	0	0	0	0	0	0	0	0	44	4	0	3	3	0	0	2	6	3
RP11-5P18.5	0	0	0	0	0	0	0	0	0	0	0	0	0	0	0	0	0	0	0	0	0	0	0	0	0
HSPB7	0	0	0	0	0	0	0	0	0	0	1	0	0	3	0	516	3527	409	41	2666	117	9	152	78	355
CLCNKA	0	0	0	0	0	0	0	0	0	0	0	0	0	0	1	44	13	6666	11	18	7	8	31	5	18
RP11-5P18.10	0	0	0	0	0	0	0	0	0	0	0	0	0	0	0	39	15	2	21	1	3	0	7	7	2
CLCNKB	0	0	0	0	0	0	0	0	0	0	0	0	0	0	1	408	298	407	58	30	31	30	82	48	54
FAM131C	1	0	0	0	0	0	0	0	0	0	0	0	0	0	0	396	113	38	179	35	22	14	89	56	6
EPHA2	5	1	0	0	0	0	0	1	1	0	2	1	1	0	0	14861	12141	351	5122	7608	1296	1501	6164	1844	2822
RP11-276H7.2	0	0	0	0	0	0	0	0	0	0	0	0	0	0	0	72	76	0	25	42	5	7	48	16	15
RP11-276H7.3	0	0	0	0	0	0	0	0	0	0	0	0	0	0	0	14	16	1	16	11	2	0	19	5	9
ARHGEF19-AS1	5	9	0	0	0	0	0	1	1	0	1	0	0	0	1	0	0	0	3	0	0	0	0	1	0
ARHGEF19	14	15	0	0	0	0	0	4	1	1	3	1	1	1	1	52868	31122	1206	16713	6611	6076	6703	1075	5786	1329
ANO7P1	0	0	0	0	0	0	0	0	0	0	0	0	0	0	0	421	397	45	140	542	90	127	191	61	149
C1orf134	2	2	0	0	0	0	0	0	0	0	0	0	0	1	1	597	639	355	153	193	51	58	315	49	81
RSG1	0	0	0	0	0	0	0	0	0	0	1	3	0	1	1	1676	1751	819	516	673	187	101	897	195	309
MT1XP1	1	0	0	0	0	0	0	0	0	0	0	0	0	0	0	6	8	6	12	14	2	5	1	0	1
FBXO42	15	10	0	0	0	0	0	1	1	0	1	3	2	3	1	18772	17025	4664	5011	18194	1682	1954	6206	1833	3480
SZRD1	42	20	0	0	0	0	0	4	5	3	13	19	20	7	12	71533	60876	18275	19731	108149	7045	5620	34455	9959	17843
RP11-430L17.1	0	0	0	0	0	0	0	0	0	0	0	0	0	0	0	4	0	0	0	1	0	1	3	0	1
SPATA21	3	8	0	0	0	0	0	1	0	0	1	3	2	1	2	3	7	8	12	26	2	0	4	2	3
NECAP2	25	20	0	0	0	0	0	5	6	1	8	3	5	6	1	33639	37809	7190	7534	38865	3320	4064	8155	5331	8854
RP4-798A10.2	2	2	0	0	0	0	0	0	1	0	1	1	0	1	0	126	163	53	69	225	47	58	30	18	64
CROCCP3	1	4	0	0	0	0	0	0	0	0	0	2	1	0	1	2280	1857	1239	1218	1518	404	367	426	323	545
RNU1-1	0	0	0	0	0	0	0	0	0	0	0	0	0	1	0	3	11	0	0	0	1	2	1	0	0
RP4-798A10.7	1	0	0	0	0	0	0	0	0	0	0	0	0	0	1	294	106	177	65	112	23	130	12	27	18
RP4-798A10.4	0	0	0	0	0	0	0	0	0	0	0	0	0	0	0	27	11	2	2	8	2	0	0	0	0
U1	0	0	0	0	0	0	0	0	0	0	0	0	0	0	0	0	29	12	2	11	2	0	0	1	1
AL355149.2	0	0	0	0	0	0	0	0	0	0	0	0	0	0	0	1	0	4	0	0	0	0	0	0	0
RP5-875O13.6	0	0	0	0	0	0	0	0	0	0	0	0	0	0	0	13	0	6	0	3	1	0	0	0	1
AL355149.1	0	0	0	0	0	0	0	0	0	0	0	0	0	0	0	0	0	0	0	0	0	0	0	0	0
NBPF1	48	33	0	0	0	0	0	6	5	0	6	6	7	1	14	43124	50177	13760	15526	44193	7356	3170	7235	4586	5229
RP5-1182A14.5	0	0	0	0	0	0	0	0	0	0	0	0	0	0	0	1	6	17	3	9	1	0	1	0	6
CROCCP2	12	8	0	0	0	0	0	1	0	0	3	3	2	4	1	10396	7885	2876	4914	9574	1762	2486	2367	1417	1579
MST1P2	3	0	0	0	0	0	0	0	3	0	1	0	0	0	0	1342	4305	71	5367	886	2006	2678	53	796	86
RNU1-3	0	0	0	0	0	0	0	0	0	0	0	0	0	0	0	1	0	0	0	0	0	0	0	0	0
AL137798.1	0	0	0	0	0	0	0	0	0	0	0	0	0	0	0	0	0	0	0	0	0	0	0	0	0
AL021920.1	0	0	0	0	0	0	0	0	0	0	0	0	0	0	0	0	0	0	0	0	0	0	0	0	0
EIF1AXP1	30	28	0	0	0	0	0	3	2	0	5	12	2	15	3	461	294	77	25	533	11	9	77	24	73
ESPNP	0	0	0	0	0	0	0	0	0	0	0	1	0	0	0	516	145	373	301	1708	148	38	123	117	5
AL021920.2	0	0	0	0	0	0	0	0	0	0	0	0	0	0	0	0	0	0	0	0	0	0	0	0	0
CROCC	13	6	0	0	0	0	0	1	2	0	6	3	2	0	21	26649	16004	40193	8496	20854	1915	1447	3753	2423	3183
RNU1-4	0	0	0	0	0	0	0	0	1	0	0	0	0	0	0	0	4	0	0	0	0	0	0	0	0
CROCCP4	0	0	0	0	0	0	0	0	0	0	0	0	0	0	0	32	26	3	18	12	11	0	7	2	2
MST1L	7	5	0	0	0	0	0	0	1	0	0	0	0	0	0	103	5501	12	3804	481	1263	3379	40	395	38
RP11-108M9.1	0	0	0	0	0	0	0	0	0	0	0	0	0	0	0	2	2	3	2	0	0	0	0	2	0
RP11-108M9.2	0	0	0	0	0	0	0	0	0	0	0	0	0	0	0	0	0	34	0	47	2	0	0	0	6
MIR3675	0	0	0	0	0	0	0	0	0	0	0	0	0	0	0	0	0	0	0	0	0	0	0	1	0
U1	0	0	0	0	0	0	0	0	0	0	0	0	0	0	0	6	31	4	3	3	1	0	0	1	0
RP11-108M9.4	7	2	0	0	0	0	0	0	3	0	2	0	9	2	1	1311	2395	867	478	4636	215	1269	67	636	705
RP11-108M9.5	1	1	0	0	0	0	0	0	0	1	0	0	2	1	1	0	7	0	1	1	0	3	0	0	3
RNU1-2	0	0	0	0	0	0	0	0	0	0	0	0	0	0	0	0	0	1	0	0	0	0	3	0	0
RP11-108M9.6	0	0	0	0	0	0	0	0	0	0	0	0	0	1	0	7	6	24	1	21	0	13	0	1	3
MFAP2	49	57	0	0	0	0	0	6	8	4	14	34	35	33	12	43137	40392	5972	10751	93411	5202	18538	13612	5562	25853
RP1-37C10.3	2	0	0	0	0	0	0	0	2	0	2	1	0	3	0	9	19	11	8	63	0	0	0	6	21
ATP13A2	6	5	0	0	0	0	0	4	3	0	2	1	2	16	4	32799	24110	18378	9035	43164	2134	1099	4664	2627	36884
SDHB	50	26	0	1	0	0	0	4	9	2	16	14	18	12	8	18959	18441	6590	5531	27519	1860	7727	5873	4246	6830
PADI2	27	2	0	0	0	0	1	2	0	0	0	0	0	0	0	107568	5730	8081	16892	302	922	2932	2732	1434	655
Y_RNA	0	0	0	0	0	0	0	0	0	0	0	0	0	0	0	0	0	0	0	0	0	0	0	0	0
RP11-380J14.1	0	0	0	0	0	0	0	0	0	0	0	0	0	0	0	4	0	0	8	57	1	22	0	0	1
PADI1	0	0	0	0	0	0	0	0	0	0	0	0	0	0	0	0	6	2	0	37	0	89	15	0	3
PADI3	0	0	0	0	0	0	0	0	0	0	0	0	0	0	0	71	0	5	0	1	0	32	47	0	6
MIR3972	0	0	0	0	0	0	0	0	0	0	0	0	0	0	0	0	0	0	0	0	0	0	0	0	0
PADI4	0	0	0	0	0	0	0	0	0	0	0	0	0	0	0	3	160	1	4	21	9	5	5	3	16
AC004824.2	0	0	0	0	0	0	0	0	0	0	0	0	0	0	0	0	0	0	0	0	0	0	0	0	0
PADI6	0	0	0	0	0	0	0	0	0	0	0	0	0	0	0	2	12	3	3	2	1	0	0	1	2
RP1-20B21.4	15	10	0	0	0	0	0	1	2	0	5	2	2	3	1	9	1	4	11	11	1	6	2	0	2
RCC2	75	37	2	1	0	0	0	12	6	1	17	12	14	13	13	209216	86341	34824	35865	74865	10061	10004	20651	10927	17386
AC004824.1	0	0	0	0	0	0	0	0	0	0	0	0	0	0	0	0	0	0	0	0	0	0	0	0	0
snoU13	0	0	0	0	0	0	0	0	0	0	0	0	0	0	0	0	0	0	0	0	0	0	0	0	0
ARHGEF10L	30	9	0	1	0	0	0	0	4	0	0	2	3	0	2	65670	24956	6569	22621	39916	3241	4308	2546	6776	2878
RP11-473A10.2	0	0	0	0	0	0	0	0	0	0	0	0	0	0	0	0	0	0	0	2	0	0	0	0	0
ACTL8	0	0	0	0	0	0	0	0	0	0	0	0	0	0	0	26	0	0	0	35	0	6	3	2	1
RP11-174G17.2	0	0	0	0	0	0	0	0	0	0	0	0	0	0	0	0	0	0	0	0	0	0	0	0	0
IGSF21	1	1	0	0	0	0	0	0	0	0	1	10	2	0	5	570	533	7700	204	1816	37	51	9469	101	788
RP11-174G17	0	0	0	0	0	0	0	0	0	0	0	0	0	0	0	2	0	3	0	0	1	0	0	0	0
RP11-422P22.1	0	0	0	0	0	0	0	0	0	0	0	0	0	0	0	2	0	2	0	17	0	0	0	0	2
KLHDC7A	0	1	0	0	0	0	0	0	0	0	1	0	0	0	0	132	1241	508	44	40	100	30	327	12	128
RP1-8B22.1	0	0	0	0	0	0	0	0	0	0	0	0	0	0	0	0	0	0	0	0	0	0	0	0	0
RP1-8B22.2	0	0	0	0	0	0	0	0	0	0	0	0	0	0	0	0	0	0	0	0	0	0	0	0	0
PAX7	0	0	0	0	0	0	0	0	0	0	0	0	0	0	0	0	1	15	0	0	0	54	63	1	0
TAS1R2	0	0	0	0	0	0	0	0	0	0	0	0	0	0	0	0	0	0	0	1	0	0	0	0	0
RP13-279N23.2	0	0	0	0	0	0	0	0	0	0	0	0	0	0	0	0	0	0	1	1	1	0	0	0	0
ALDH4A1	12	4	0	0	0	0	0	0	3	0	3	0	1	0	0	7606	6086	1233	3173	7000	704	513	1187	776	859
MIR4695	0	0	0	0	0	0	0	0	0	0	0	0	0	0	0	0	0	0	0	0	0	0	0	0	0
MIR1290	0	0	0	0	0	0	0	0	0	0	0	0	0	0	0	0	0	0	0	0	0	0	0	0	0
IFFO2	50	9	1	0	0	0	0	2	6	1	5	2	5	1	1	25794	22708	1267	28739	11902	3466	2460	6697	3100	2517
RP5-1126H10.2	1	0	0	0	0	0	0	0	0	0	0	0	0	0	0	103	175	28	91	253	26	55	113	13	35
UBR4	56	24	0	0	0	0	0	5	4	2	4	3	12	10	8	133387	84218	23813	43571	75825	12031	6717	21873	6247	17203
AL137127.1	0	0	0	0	0	0	0	0	0	0	1	0	0	0	0	25	13	1	3	21	10	2	6	0	8
RP1-43E13.2	9	9	0	0	0	0	0	0	0	0	0	2	1	0	3	503	394	236	175	336	27	131	141	116	91
EMC1	40	26	0	0	0	0	1	0	3	2	4	8	3	2	4	56816	40329	10376	13181	27353	5154	6713	9718	3074	5839
MRTO4	27	7	0	1	0	0	0	3	7	1	3	5	1	0	3	26535	14078	4881	7096	21013	1761	7629	4731	5224	2393
AKR7L	0	1	0	0	0	0	0	0	0	0	0	0	0	0	0	78	99	130	76	272	8	57	91	14	18
AKR7A3	0	0	0	0	0	0	0	0	0	0	0	0	1	0	0	274	148	131	187	391	30	235	133	26	23
RP4-657E11.10	3	2	0	0	0	0	0	0	0	0	0	1	0	0	0	0	0	0	0	0	0	0	0	0	0
AKR7A2	25	13	0	0	0	0	0	2	9	2	9	23	7	2	3	24876	19373	5242	6477	19630	2062	3666	10157	3971	2737
RNU6-1099P	0	0	0	0	0	0	0	0	0	0	0	0	0	0	0	9	10	0	1	3	2	0	1	0	0
PQLC2	1	5	0	0	0	0	0	0	1	0	2	1	3	0	0	5853	5869	1686	1467	11383	537	683	1653	777	787
RN7SL85P	0	0	0	0	0	0	0	0	0	0	0	0	0	0	0	0	0	0	0	0	0	0	0	0	0
CAPZB	85	47	0	0	0	0	0	9	14	1	20	29	41	14	13	90321	89819	17885	29112	158455	8697	6605	33058	13448	19493
RN7SL277P	0	0	0	0	0	0	0	0	0	0	0	0	1	0	0	0	0	0	0	0	0	0	0	0	0
RNU4-28P	0	0	0	0	0	0	0	0	0	0	0	0	0	0	0	0	0	0	0	1	0	0	0	0	0
snoU13	0	0	0	0	0	0	0	0	0	0	0	0	0	0	0	0	0	0	0	0	0	0	0	0	0
RP5-1056L3.1	0	0	0	0	0	0	0	0	0	0	0	0	0	0	0	0	0	0	0	7	0	0	0	0	0
MINOS1-NBL1	0	0	0	0	0	0	0	0	0	0	0	0	0	0	0	1	0	0	0	0	0	0	1	0	0
MINOS1	49	11	1	0	0	0	0	4	19	3	14	35	18	5	24	2287	4309	2104	895	2467	390	2157	2557	397	612
RPS14P3	6	12	1	0	0	0	0	1	1	1	1	0	0	1	0	129	38	7	50	129	21	236	26	14	30
NBL1	20	43	0	0	0	0	0	8	8	1	19	72	34	1	1	8915	16593	331	1203	49202	1072	1048	11485	2153	860
HTR6	0	1	0	0	0	0	0	0	0	0	0	0	0	0	0	67	9	116	3	25	9	3	72	5	1
TMCO4	24	8	1	0	0	0	0	3	3	1	4	1	0	3	1	41839	14094	225	8415	8510	1645	1423	1374	2893	2520
RNF186	0	1	0	0	0	0	0	0	0	0	1	0	0	0	0	3299	269	52	174	1	51	70	0	93	0
RP11-91K11.2	0	1	0	0	0	0	0	1	0	0	1	0	0	0	0	29	0	5	1	0	0	2	0	0	0
OTUD3	6	4	1	0	0	0	0	1	4	0	1	0	0	0	1	13110	7241	2422	2380	7257	1009	1040	2260	615	597
PLA2G2E	0	0	0	0	0	0	0	0	0	0	0	0	0	0	0	0	0	0	0	0	0	0	0	0	0
RN7SL304P	0	0	0	0	0	0	0	0	0	0	0	0	0	0	0	0	0	0	0	0	0	0	0	0	0
PLA2G2A	0	0	0	0	0	0	0	0	0	0	0	0	2	0	0	2809	62	104	43	15672	32	1	1	5	28
PLA2G5	0	1	0	0	0	0	0	0	0	0	1	0	0	0	0	48	2490	468	3	488	68	23	0	60	62
PLA2G2D	0	0	0	0	0	0	0	0	0	0	0	0	1	0	0	14	520	5	6	745	23	0	0	13	1623
PLA2G2F	0	0	0	0	0	0	0	0	0	0	0	0	0	0	0	0	0	0	0	1	0	0	0	0	0
RP3-340N1.2	0	0	0	0	0	0	0	0	0	0	0	0	0	0	0	6	9	6	0	148	1	13	0	6	11
PLA2G2C	0	0	0	0	0	0	0	0	0	0	0	0	0	0	0	6	3	13	0	16	0	0	0	0	1
RP3-340N1.5	0	0	0	0	0	0	0	0	0	0	0	0	0	0	0	36	43	94	12	31	3	1	5	0	2
UBXN10	0	0	0	0	0	0	0	0	0	0	0	0	0	0	1	424	1581	6438	57	206	66	439	79	19	54
RP3-340N1.6	0	0	0	0	0	0	0	0	0	0	0	0	0	0	0	0	0	0	0	0	0	0	0	0	0
VWA5B1	0	0	0	0	0	0	0	0	0	0	0	0	1	1	0	0	93	245	0	484	5	0	20	2	9
RP4-745E8.2	0	0	0	0	0	0	0	0	0	0	0	0	0	0	0	0	2	0	0	3	0	0	0	0	0
RP4-749H3.1	0	0	0	0	0	0	0	0	0	0	0	0	0	0	0	2	9	19	1	69	1	0	1	3	13
RP4-749H3.2	0	0	0	0	0	0	0	0	0	0	0	0	0	0	0	0	0	0	0	0	0	0	0	0	0
CAMK2N1	3	12	0	0	0	0	0	0	0	0	17	16	16	13	29	2021	20971	10337	781	26831	670	901	10533	299	4354
MUL1	14	10	0	0	0	0	0	1	2	1	2	3	4	0	5	18517	20708	8704	4906	19279	1872	1147	6402	2424	3042
RPS4XP4	0	0	0	0	0	0	0	0	0	0	0	0	0	0	0	0	0	0	0	0	0	0	0	0	0
FAM43B	0	0	0	0	0	0	0	0	0	0	0	0	3	0	0	294	295	23	21	9490	21	10	681	12	137
CDA	0	1	0	0	0	0	0	0	1	0	0	0	0	0	0	162	532	67	51	2138	29	104	204	71	326
PINK1	30	13	0	0	0	0	0	4	2	0	6	6	8	1	7	36330	40803	15801	9317	60167	2835	1856	14497	3731	6837
PINK1-AS	19	10	0	0	0	0	0	2	0	0	5	2	9	3	3	6982	5898	908	2871	2731	940	438	1442	414	810
AL391357.1	0	0	0	0	0	0	0	0	0	0	0	0	0	0	0	0	0	0	0	0	0	0	0	0	0
DDOST	64	83	0	0	0	1	0	2	20	6	30	26	11	10	32	143697	120677	57053	28770	142058	13388	41169	32701	17563	22746
KIF17	0	0	0	0	0	0	0	0	0	0	1	0	0	0	0	157	2660	480	43	1114	78	30	295	33	215
RP5-930J4.5	0	0	0	0	0	0	0	0	0	0	0	0	0	0	0	0	0	0	0	0	0	0	0	0	0
SH2D5	0	0	0	0	0	0	0	0	0	0	0	0	0	0	0	89	29	196	16	70	8	52	178	0	8
RP5-930J4.2	0	0	0	0	0	0	0	0	0	0	0	0	0	0	0	0	0	0	0	2	0	0	0	0	0
HP1BP3	87	89	2	0	0	0	0	8	11	5	15	34	23	8	25	88350	75663	45664	24491	78989	10183	13879	38190	8005	17494
RP5-930J4.4	31	17	0	0	0	0	0	5	1	2	4	13	6	3	8	0	2	0	0	4	0	0	4	0	0
EIF4G3	36	10	1	0	0	0	0	7	3	7	9	19	4	7	7	44188	35686	18317	9884	32376	3313	3813	28184	1518	14515
RNU7-200P	0	0	0	0	0	0	0	0	0	0	0	0	0	0	0	0	0	0	0	0	0	0	0	0	0
MIR1256	0	0	0	0	0	0	0	0	0	0	0	0	0	0	0	0	0	0	0	0	0	0	0	0	0
RPS15AP6	0	0	0	0	0	0	0	0	0	0	0	0	0	0	0	2	12	0	2	3	0	0	0	0	0
RP11-487E1.2	0	0	0	0	0	0	0	0	0	0	0	0	0	0	0	5	2	1	0	2	0	0	0	0	0
RP11-628K18.1	0	0	0	0	0	0	0	0	0	0	0	0	0	0	0	0	0	0	0	0	0	0	0	0	0
AL031005.1	0	0	0	0	0	0	0	0	0	0	0	0	0	0	0	1	0	0	2	0	0	0	0	0	0
ECE1	27	15	0	0	0	0	0	2	7	1	13	19	10	7	15	72908	82074	43252	14772	112145	4048	1188	29017	3434	14043
RP3-329E20.2	0	0	0	0	0	0	0	0	0	1	0	0	0	0	0	1	8	17	0	5	0	29	0	0	0
RP5-1071N3.1	0	0	0	0	0	0	0	0	0	0	0	0	0	0	0	66	69	46	16	43	5	7	4	3	76
PPP1R11P1	0	0	0	0	0	0	0	0	0	0	0	0	0	0	0	5	3	57	0	1	1	0	0	0	0
RP11-293F5.8	0	0	0	0	0	0	0	0	0	0	0	0	0	0	0	0	0	0	0	0	0	0	0	0	0
RP11-293F5.1	0	0	0	0	0	0	0	0	0	0	0	0	0	0	0	0	0	1	0	0	0	0	0	0	0
NBPF2P	0	0	0	0	0	0	0	0	0	0	0	0	0	0	1	518	749	566	319	503	76	175	79	50	64
HS6ST1P1	0	0	0	0	0	0	0	0	0	0	0	0	0	0	0	474	81	20	34	42	4	1	8	12	3
CROCCP5	0	0	0	0	0	0	0	0	0	0	0	0	0	0	0	5	1	101	4	0	0	1	1	0	0
NBPF3	5	2	0	0	0	0	0	2	1	0	2	0	0	0	3	10294	5719	4477	2666	3556	603	550	1932	1073	488
PFN1P10	1	0	0	0	0	0	0	0	0	0	0	0	0	0	0	0	0	0	0	0	0	0	0	0	0
ALPL	11	13	1	0	0	0	0	1	2	0	1	6	2	23	0	16468	25123	103	6504	17111	2723	378	7459	1630	29575
RP11-63N8.3	0	0	0	0	0	0	0	0	0	0	0	0	0	0	0	0	5	0	0	9	1	0	3	0	24
AL359815.1	0	0	0	0	0	0	0	0	0	0	0	0	0	0	0	0	2	0	0	0	0	0	0	0	0
RAP1GAP	6	8	0	0	0	0	0	0	0	0	1	7	0	0	5	4090	16392	7745	2591	272	3568	436	9294	1514	78
USP48	36	12	0	0	0	0	0	4	10	6	10	14	11	2	12	24554	24094	10723	6420	22289	2556	4113	11789	2176	4818
RP11-132G19.3	0	0	0	0	0	0	0	0	0	0	0	0	0	0	0	0	0	0	0	0	0	0	0	0	0
LDLRAD2	27	8	0	0	0	0	0	0	0	0	2	8	4	5	1	162	104	20	68	72	11	17	14	2	38
HSPG2	121	55	0	0	0	0	0	3	8	3	5	17	25	30	6	304245	193110	19434	136203	345503	38139	7425	70437	8172	54664
RP11-26H16.1	0	0	0	0	0	0	0	0	0	0	0	0	0	0	0	2	0	0	0	1	0	1	1	0	0
CELA3B	0	0	0	0	0	0	0	0	0	0	0	0	0	0	0	0	2	0	0	0	1	0	1	0	0
RN7SL421P	0	0	0	0	0	0	0	0	0	0	0	0	0	0	0	0	0	0	0	0	0	0	0	0	0
RN7SL386P	0	0	0	0	0	0	0	0	0	0	0	0	0	0	0	0	0	0	0	0	0	0	0	0	0
RNU6-1022P	0	0	0	0	0	0	0	0	0	0	0	0	0	0	0	0	0	0	0	0	0	0	0	0	0
CELA3A	0	0	0	0	0	0	0	0	0	0	0	0	0	0	0	0	0	0	0	1	0	0	0	0	0
RN7SL768P	0	0	0	0	0	0	0	0	0	0	0	0	0	0	0	0	0	0	0	0	0	0	0	0	0
RN7SL186P	0	0	0	0	0	0	0	0	0	0	0	0	0	0	0	0	0	0	0	0	0	0	0	0	0
RNU6-776P	0	0	0	0	0	0	0	0	0	0	0	0	0	0	0	0	0	0	0	0	0	0	0	0	0
RP1-224A6.3	0	0	0	0	0	0	0	0	0	0	0	0	0	0	0	25	15	6	2	42	2	13	1	2	12
LINC00339	5	4	0	0	0	0	0	0	0	0	2	0	1	0	4	5132	6326	1634	1281	2827	570	2253	745	1325	938
CDC42	102	45	0	1	0	0	0	9	12	9	18	32	40	27	32	65074	100312	31600	18758	90891	8734	32251	30551	13639	19349
CDC42-IT1	1	1	0	0	0	0	0	0	1	0	0	0	0	0	0	2	2	4	3	2	2	0	1	0	1
RP1-224A6.8	0	0	0	0	0	0	0	0	0	0	0	0	0	0	0	0	0	0	0	0	0	0	0	0	0
RP1-224A6.9	0	2	0	0	0	0	0	0	0	0	0	0	1	1	0	8	10	2	2	8	3	2	4	0	5
WNT4	0	0	0	0	0	0	0	0	0	0	1	5	0	0	6	218	1448	8213	49	623	61	204	7292	56	148
MIR4418	0	0	0	0	0	0	0	0	0	0	0	0	0	0	0	0	0	0	0	0	0	0	0	0	0
RP11-415K20.1	0	0	0	0	0	0	0	0	0	0	0	0	0	0	0	0	0	20	0	0	0	1	0	0	0
ZBTB40	10	6	0	0	0	0	0	0	0	0	2	2	2	5	4	33256	27197	7868	8121	18306	3179	2620	5433	2108	5423
ZBTB40-IT1	0	0	0	0	0	0	0	0	0	0	0	0	0	0	0	57	36	8	15	23	5	12	7	10	15
EPHA8	0	0	0	0	0	0	0	0	0	0	0	0	0	0	2	1523	3	3690	138	7	0	2159	536	0	3
C1QA	12	38	0	0	0	0	0	8	7	0	42	4	76	47	3	38749	97810	1152	2471	259186	6252	1577	2131	3531	50397
C1QC	9	36	0	0	0	0	0	4	5	0	17	3	57	45	2	35631	53494	688	2941	218236	4513	861	2051	4032	43296
C1QB	10	40	0	0	0	0	0	5	9	0	46	0	71	73	1	30497	98900	793	2781	227767	5447	2117	1349	4117	49808
EPHB2	3	3	0	0	0	0	0	0	0	0	0	10	3	2	5	1450	3981	8032	381	54768	511	190	17444	220	2433
MIR4684	0	0	0	0	0	0	0	0	0	0	0	0	0	0	0	0	0	0	0	0	0	0	0	0	0
AL611946.1	0	0	0	0	0	0	0	0	0	0	0	0	0	0	0	0	0	0	0	0	0	0	0	0	0
RP11-69E9.1	0	0	0	0	0	0	0	0	0	0	0	0	0	0	0	0	0	0	0	0	0	0	0	0	0
MIR4253	0	0	0	0	0	0	0	0	0	0	0	0	0	0	1	0	0	0	0	0	0	0	0	0	0
RP1-74M1.3	1	1	0	0	0	0	0	0	0	0	0	5	0	0	0	76	360	880	36	5092	62	10	5416	4	111
LACTBL1	0	0	0	0	0	0	0	0	0	0	0	0	0	0	0	0	0	64	0	0	0	0	0	0	0
C1orf234	1	0	0	0	0	0	0	0	0	0	0	0	0	0	0	43	3	7	7	5	1	7	13	6	2
KDM1A	38	20	0	1	0	0	0	5	5	10	9	11	5	3	9	85230	51603	28030	15846	37323	5092	9693	16044	8006	5537
RP1-184J9.2	0	1	0	0	0	0	0	0	0	0	0	0	0	0	0	0	1	0	0	1	0	0	1	1	0
MIR3115	0	0	0	0	0	0	0	0	0	0	0	0	0	0	0	1	0	0	0	0	0	0	0	0	0
MIR4419A	0	0	0	0	0	0	0	0	0	0	0	0	0	0	1	0	0	0	0	0	0	0	0	0	0
LUZP1	25	12	1	0	0	0	0	1	6	1	4	5	3	10	0	36078	42549	2047	8099	26935	3407	1871	11244	2438	9984
RP5-979D14.1	0	0	0	0	0	0	0	0	0	0	0	0	0	0	0	0	0	0	0	0	0	0	0	0	0
RNU6-514P	0	1	0	0	0	0	0	0	0	0	0	0	1	0	0	0	0	0	0	0	0	0	0	0	0
RNU6-135P	0	0	0	0	0	0	0	0	0	0	0	0	0	0	0	0	0	0	0	0	0	0	0	0	0
HTR1D	0	0	0	0	0	0	0	0	0	0	0	0	0	1	0	24	158	28	19	49	9	19	4	2	78
RP5-1057J7.1	0	0	0	0	0	0	0	0	0	0	0	0	0	0	0	0	0	0	0	0	0	0	0	0	0
RP5-1057J7.6	3	6	0	0	0	0	0	0	0	0	0	0	0	0	1	1898	1378	184	442	588	274	562	320	139	177
HNRNPR	109	51	0	0	0	0	0	6	12	2	16	40	28	8	31	84046	59237	28283	18275	69346	7149	3471	26613	6925	15543
ZNF436	6	5	0	0	0	0	0	0	1	1	2	3	3	1	2	19549	26222	5969	5255	19649	2426	2840	4977	2938	3597
C1orf213	0	2	0	0	0	0	0	0	0	0	2	1	0	1	1	1075	792	633	345	733	123	375	192	135	185
Y_RNA	0	0	0	0	0	0	0	0	0	0	0	0	0	0	0	0	0	0	0	0	0	0	0	0	0
RP5-1057J7.7	0	2	0	0	0	0	0	0	0	0	0	0	0	0	0	25	48	5	19	9	8	6	20	8	2
TCEA3	8	3	0	0	0	0	0	2	3	0	2	16	1	1	0	8407	12047	212	2886	2715	1040	1240	7890	2303	1102
RP4-654C18.1	0	0	0	0	0	0	0	0	0	0	0	0	0	0	0	0	0	0	0	0	0	0	0	0	0
ASAP3	11	9	0	0	0	0	0	0	3	0	4	1	1	0	0	25942	26071	2141	11398	50297	3337	4367	4632	4381	6778
E2F2	5	2	0	0	0	0	0	0	0	0	0	0	2	0	1	2842	2275	1968	2410	11669	287	606	728	721	391
RP1-150O5.3	0	0	0	0	0	0	0	0	0	0	0	0	0	0	0	0	27	5	1	3	1	5	8	0	16
ID3	4	26	0	0	0	0	0	3	2	2	18	68	20	18	2	7945	23570	1946	690	40248	2444	3573	17541	2694	10486
MDS2	0	1	0	0	0	0	0	0	0	0	0	0	0	0	0	9	33	21	0	57	6	1	23	2	11
RP11-223J15.2	0	0	0	0	0	0	0	0	0	0	0	0	0	0	0	0	0	0	0	4	0	0	0	0	0
RPL11	1405	223	7	3	0	2	0	130	335	96	217	203	146	60	149	628133	383488	86766	184050	309751	33099	407602	82222	140407	56461
RP5-886K2.1	0	2	0	0	0	0	0	0	0	0	0	0	0	0	0	2	0	3	0	0	0	0	0	0	0
RN7SL532P	0	0	0	0	0	0	0	0	0	0	0	0	0	0	0	0	0	0	0	0	0	0	0	0	0
TCEB3	28	17	0	0	0	0	0	0	2	0	7	7	9	0	8	23031	36861	10911	7176	41101	3445	3199	10064	2628	5020
RP5-886K2.3	7	2	0	0	0	0	0	0	3	0	1	0	1	1	0	1036	755	873	362	1768	68	365	250	162	265
PITHD1	17	11	0	0	0	0	0	2	2	1	7	3	7	2	4	17098	15379	9402	5096	18035	1633	4405	5024	2182	3029
LYPLA2	13	8	0	0	0	0	0	0	1	0	2	8	6	4	4	30416	20382	5052	6196	23285	2488	2507	5627	3569	3253
GALE	2	6	0	0	0	0	0	2	0	0	1	1	0	1	3	3671	6171	1138	809	10806	837	1490	1467	1091	1297
HMGCL	9	7	0	0	0	0	0	3	2	0	3	2	3	2	4	12774	13743	4600	3314	11082	1335	1903	2240	2531	3340
FUCA1	15	18	0	1	0	0	0	2	3	1	8	5	8	2	2	16434	34034	2731	6605	41888	3134	4492	8639	2808	5745
CNR2	0	1	0	0	0	0	0	0	0	0	0	0	0	0	0	14	130	5	3	68	3	0	0	7	76
RN7SL24P	0	0	0	0	0	0	0	0	0	0	0	0	0	0	0	0	0	0	0	0	0	0	0	0	0
snoU13	0	0	0	0	0	0	0	0	0	0	0	0	0	0	0	0	0	0	0	0	0	0	0	0	0
RP11-4M23.2	0	0	0	0	0	0	0	0	0	0	0	0	0	0	0	7	15	0	0	15	0	0	0	2	4
RP11-4M23.3	0	0	0	0	0	0	0	0	0	0	0	0	0	0	0	0	0	0	0	0	0	0	0	0	0
MIR378F	0	0	0	0	0	0	0	0	0	0	0	0	0	0	0	0	0	0	0	0	0	0	0	0	0
RP11-4M23.4	0	0	0	0	0	0	0	0	0	0	0	0	0	0	0	0	0	0	0	0	0	0	0	0	0
PNRC2	37	0	0	0	0	0	0	5	5	0	4	5	6	5	1	6373	10848	3365	2915	13140	723	1390	3056	1846	2937
SRSF10	0	0	0	0	0	0	0	0	0	0	0	0	0	0	0	10554	12850	4139	3136	9189	1373	1687	4877	1895	2625
RP11-4M23.7	0	0	0	0	0	0	0	0	0	0	0	0	0	0	0	0	0	0	0	0	0	0	0	0	0
RP11-293P20.2	1	0	0	0	0	0	0	0	0	0	0	0	0	0	0	0	19	0	3	18	0	0	1	2	0
MYOM3	1	1	0	0	0	0	0	0	0	0	0	0	1	0	0	58	222	24	263	3430	26	39	146	98	146
RP11-293P20.4	0	0	0	0	0	0	0	0	0	0	0	0	0	0	0	0	0	0	0	0	0	0	0	0	0
IL22RA1	1	3	0	0	0	0	0	0	0	0	0	0	0	0	0	1157	809	7	926	819	248	136	16	112	26
IFNLR1	9	5	0	0	0	0	0	1	1	0	3	1	0	0	2	8255	8761	1452	4598	356	1030	911	965	1158	711
RP11-10N16.2	0	0	0	0	0	0	0	0	0	0	0	0	0	0	0	28	28	0	7	0	2	0	5	2	0
AL590683.1	0	0	0	0	0	0	0	0	0	0	0	0	0	0	0	0	0	0	0	0	0	0	0	0	0
AL590683.2	0	0	0	0	0	0	0	0	0	0	0	0	0	0	0	0	0	0	0	0	0	0	0	0	0
RP11-10N16.3	0	1	0	0	0	0	0	0	1	0	0	0	0	0	0	192	105	0	28	2	32	0	8	25	3
GRHL3	3	4	0	0	0	0	0	0	0	0	1	1	0	0	0	6914	1183	352	433	9	232	570	970	488	26
STPG1	16	1	0	0	0	0	0	0	1	1	3	4	2	0	5	9788	9108	3461	3647	3399	1268	894	1260	865	413
NIPAL3	77	42	0	1	1	0	0	3	3	0	10	8	0	2	8	54492	48867	7916	24469	7633	7068	2480	10491	4028	4046
RCAN3	61	25	1	0	1	0	0	5	5	1	4	3	2	2	7	23652	19863	8722	8206	1581	3457	2498	982	2248	1784
RN7SL857P	0	0	0	0	0	0	0	0	0	0	0	0	0	0	0	0	0	0	0	0	0	0	0	0	0
RP4-594I10.3	6	10	0	0	0	0	0	1	3	0	7	3	0	0	5	43	49	25	9	0	6	10	0	19	0
NCMAP	7	8	0	0	0	0	0	0	2	0	3	0	0	0	2	14583	4481	1091	2372	3	924	553	38	783	26
RP11-496D1.2	1	0	0	0	0	0	0	0	0	0	0	0	0	0	0	2	6	0	0	0	3	0	0	1	0
Y_RNA	0	0	0	0	0	0	0	0	0	0	0	0	0	0	0	0	0	0	0	0	0	0	0	0	0
SRRM1	137	50	0	3	0	0	0	11	13	4	21	30	25	17	33	43582	37049	11030	16455	29802	4036	6589	13571	3552	7319
snoU13	0	0	0	0	0	0	0	0	0	0	0	0	0	0	0	0	0	0	0	0	0	0	0	0	0
CLIC4	81	62	1	1	0	1	0	8	10	6	28	15	38	23	8	70861	98700	7490	18573	169097	9949	10019	28526	8052	33373
RNU6-1208P	0	0	0	0	0	0	0	0	0	0	0	0	0	0	0	0	0	0	0	0	0	0	0	0	0
RUNX3	6	4	0	0	0	0	0	0	1	0	2	2	6	4	0	578	13564	106	3256	32427	373	1494	6504	1781	6726
RP11-84D1.1	0	0	0	0	0	0	0	0	0	0	0	0	0	0	0	1	58	0	19	171	6	72	43	18	13
RP11-84D1.2	0	0	0	0	0	0	0	0	0	0	0	0	0	0	0	0	0	0	0	79	0	0	0	0	1
MIR4425	0	0	0	0	0	0	0	0	0	0	0	0	0	0	0	0	0	0	0	0	0	0	0	0	0
RP4-799D16.1	0	0	0	0	0	0	0	0	0	0	0	0	0	0	0	0	2	0	0	0	1	0	3	0	2
RP4-781L3.1	0	0	0	0	0	0	0	0	0	0	0	0	0	0	0	0	1	0	2	0	0	0	0	0	0
RP4-706G24.1	0	0	0	0	0	0	0	0	0	0	0	0	0	0	0	0	0	0	0	0	0	0	0	0	0
SYF2	72	19	0	1	0	0	0	2	15	3	20	18	11	8	9	25019	23126	5801	7100	19178	1942	5385	7548	3986	4232
C1orf63	30	10	0	0	0	0	0	2	3	2	2	6	1	3	1	10041	11061	5126	5266	8937	2830	10503	5018	1816	6302
RP3-465N24.6	0	0	0	0	0	0	0	0	0	0	0	0	1	0	0	68	53	16	29	72	9	12	4	9	6
RP3-465N24.5	3	0	0	0	0	0	0	0	0	0	0	0	0	0	1	285	102	136	168	49	12	0	27	0	69
RHD	1	0	0	0	0	0	0	1	1	0	0	0	0	0	0	1	25	2	4	13	1	0	0	0	2
SDHDP6	4	0	0	0	0	0	0	0	0	0	1	1	0	0	0	389	150	169	112	117	11	2	138	6	47
RP11-335G20.7	0	0	0	0	0	0	0	0	0	0	0	0	0	0	0	19	28	0	6	9	3	0	4	3	4
TMEM50A	72	37	0	0	0	1	0	8	6	3	18	29	28	7	32	36995	44063	14557	11191	59461	3587	9753	11917	5471	10923
RNU6-1171P	0	0	0	0	0	0	0	0	0	0	0	0	0	0	0	0	0	0	0	2	0	0	1	0	0
snoU13	0	0	0	0	0	0	0	0	0	0	0	0	0	0	0	0	0	0	0	0	0	0	0	0	0
RHCE	11	11	0	0	0	0	0	3	1	1	0	1	1	0	4	88	119	1480	24	532	5	83	16	16	51
RP3-469D22.1	1	1	0	0	0	0	0	0	0	0	0	0	0	0	0	92	25	2	3	28	0	1	5	1	5
AL031284.1	0	0	0	0	0	0	0	0	0	0	0	0	0	0	0	0	0	0	0	0	0	0	0	0	0
TMEM57	14	2	0	0	0	0	0	4	2	0	0	5	4	2	10	12504	14535	12320	3484	19186	1197	1689	4096	1432	2742
LDLRAP1	7	9	0	0	0	0	0	1	0	0	2	9	6	0	0	14062	19205	245	4575	28493	1676	960	8446	1817	2660
RP11-70P17.1	0	0	0	0	0	0	0	0	1	0	0	0	0	0	0	31	158	2	43	106	7	24	29	33	12
MAN1C1	1	3	0	0	0	0	0	0	1	0	3	21	1	7	0	5390	8232	738	583	13308	725	156	22016	458	10068
RP1-187B23.1	0	0	0	0	0	0	0	0	0	0	0	0	0	0	0	0	6	0	0	0	0	0	0	0	0
SEPN1	47	40	0	1	0	0	0	4	9	0	11	35	35	24	4	88421	78058	7900	24750	242653	8203	2010	67109	7266	34023
RP1-317E23.6	0	0	0	0	0	0	0	0	0	0	0	0	0	0	0	0	0	0	0	0	0	0	0	0	0
RP1-317E23.3	11	11	0	0	0	0	0	3	1	0	3	18	15	9	1	138	73	76	41	39	7	22	4	6	10
MTFR1L	19	17	0	0	0	0	0	1	5	0	8	7	4	0	4	23638	22292	6811	7300	14271	2747	10399	7123	3854	3875
AL020996.1	2	1	0	0	0	0	0	0	0	1	0	0	0	1	0	229	117	54	104	117	11	9	6	17	13
RP1-317E23.7	0	0	0	0	0	0	0	0	0	0	0	0	0	0	0	0	0	0	0	0	0	0	0	0	0
AUNIP	7	9	0	0	0	0	0	1	0	0	0	3	1	1	0	1084	438	379	129	1677	43	297	123	64	72
RP1-125I3.2	0	1	0	0	0	0	0	0	0	0	1	1	0	0	1	29	29	0	7	95	5	0	1	6	10
PAQR7	5	6	1	0	0	0	0	1	0	0	1	7	0	1	3	9770	8046	2353	2808	6976	800	947	3736	972	1052
Y_RNA	0	0	0	0	0	0	0	0	0	0	0	0	0	0	0	0	0	0	0	0	0	0	0	0	0
STMN1	148	101	2	1	0	0	0	33	33	10	34	65	44	9	151	197799	120671	134641	22184	115692	14491	86223	37815	20716	9509
SNRPFP2	0	0	0	0	0	0	0	0	0	0	0	0	0	0	0	0	0	0	0	0	0	0	0	0	0
RP1-125I3.4	0	0	0	0	0	0	0	0	0	0	0	0	0	0	0	0	0	0	0	0	0	0	0	0	0
MIR3917	0	0	0	0	0	0	0	0	0	0	0	0	0	0	0	0	0	0	0	0	0	0	0	0	0
AL033528.1	0	0	0	0	0	0	0	0	0	0	0	0	0	0	0	0	0	0	0	0	0	0	0	0	0
PAFAH2	9	9	0	0	0	0	0	0	2	0	1	1	1	0	5	11965	10066	3387	2157	5083	1104	1171	1981	1321	2027
RNU6-110P	0	0	0	0	0	0	0	0	0	0	0	0	0	0	0	0	0	0	0	0	0	0	0	0	0
SCARNA17	1	0	0	0	0	0	0	0	0	0	0	0	0	0	0	0	0	0	0	0	0	0	0	0	0
SCARNA18	0	0	0	0	0	0	0	0	0	0	0	0	0	0	0	0	0	0	0	0	0	0	0	0	0
EXTL1	3	0	0	0	0	0	0	1	0	0	0	0	0	0	0	17708	805	142	1508	1295	161	130	748	42	30
SLC30A2	0	0	0	0	0	0	0	0	0	0	0	0	0	0	0	166	24	8	15	37	0	0	14	4	10
TRIM63	0	0	0	0	0	0	0	0	0	0	0	0	0	0	0	1	52	1	3	74	6	9	1	4	6
AL391650.1	0	0	0	0	0	0	0	0	0	0	0	0	0	0	0	0	0	0	0	0	0	0	0	0	0
PDIK1L	9	9	0	1	0	0	0	1	1	0	2	1	2	2	3	6630	6669	3554	1643	4792	930	650	2242	852	786
FAM110D	1	0	0	0	0	0	0	0	0	0	1	2	1	0	0	234	1332	131	81	1272	65	56	733	77	134
ZNF593	19	3	0	0	0	0	0	2	6	1	3	8	2	1	0	10230	3878	695	2073	7087	377	5268	1357	1930	905
RP11-96L14.7	11	2	0	0	0	0	0	0	3	1	3	7	1	1	0	95	5	0	11	2	0	17	12	5	0
CNKSR1	7	9	0	1	0	0	0	0	5	0	1	0	0	0	0	18443	13634	3776	6570	111	1820	2801	112	1976	78
CATSPER4	0	0	0	0	0	0	0	0	0	0	0	0	0	0	0	16	6	1	7	0	3	17	1	2	1
RP11-231P20.2	0	0	0	0	0	0	0	0	0	0	0	0	0	0	0	0	79	0	0	7	12	5	17	5	3
CEP85	8	8	0	0	0	0	0	1	0	0	0	0	0	3	4	23508	13955	7355	5001	19091	1882	2023	2870	2072	2560
RP11-231P20.5	0	0	0	0	0	0	0	0	0	0	0	0	0	0	0	0	0	0	0	0	0	0	0	0	0
SH3BGRL3	51	66	1	0	0	0	0	12	15	0	41	24	122	36	18	25562	44167	4892	6356	197702	2661	3287	9124	4580	12829
UBXN11	23	25	0	0	0	0	0	9	6	1	44	20	53	10	7	6134	7266	2700	2707	15014	1353	3181	2182	937	1609
CD52	0	4	0	0	0	0	0	0	1	0	24	0	4	5	0	980	35563	12	47	4749	1067	742	76	381	3909
AIM1L	0	1	0	0	0	0	0	0	0	0	0	0	0	0	0	318	2065	461	478	37	105	421	47	218	28
RP11-569G9.7	0	0	0	0	0	0	0	0	0	0	0	0	0	0	0	0	0	0	0	0	0	0	0	0	1
RN7SL490P	0	0	0	0	0	0	0	0	0	0	0	0	0	0	0	0	0	0	0	0	0	0	0	0	0
ZNF683	0	0	0	0	0	0	0	0	0	0	0	0	0	0	0	154	980	3	6	230	45	3	5	60	394
LIN28A	0	0	0	0	0	0	0	0	0	0	0	0	0	0	0	0	0	2	0	0	0	0	0	0	0
DHDDS	21	8	0	0	0	0	0	3	1	0	1	2	1	1	1	20889	14734	4656	4721	17949	1302	1575	3875	1830	2706
RP3-476K8.4	0	0	0	0	0	0	0	0	0	0	0	0	0	0	0	4	5	8	1	6	0	0	1	2	1
RP3-476K8.3	0	1	0	0	0	0	0	0	0	0	0	0	0	0	0	41	40	71	15	48	12	0	11	5	22
HMGN2	113	42	0	0	0	0	0	15	28	4	30	51	63	16	116	72566	75641	90140	19759	124614	8202	37722	24921	18002	18291
DPPA2P2	0	0	0	0	0	0	0	0	0	0	0	0	0	0	0	0	0	0	0	0	0	0	0	0	0
RPS6KA1	9	7	0	0	0	0	0	0	0	0	6	1	3	2	2	24229	36826	3870	6877	12671	2971	2561	3455	4389	4307
MIR1976	0	0	0	0	0	0	0	0	0	0	0	0	0	0	0	0	0	0	0	0	0	0	0	0	0
RN7SL679P	0	0	0	0	0	0	0	0	0	0	0	0	0	0	0	0	0	0	0	0	0	0	0	0	0
Y_RNA	0	0	0	0	0	0	0	0	0	0	0	0	0	0	0	0	0	0	0	0	0	0	0	0	0
RP11-492M19.3	0	0	0	0	0	0	0	0	0	0	0	0	0	0	0	0	0	0	0	0	0	0	0	0	0
snoU13	0	0	0	0	0	0	0	0	0	0	0	0	0	0	0	0	0	0	0	0	0	0	0	0	0
RP4-785J1.1	0	0	0	0	0	0	0	0	0	0	0	0	0	0	0	0	0	0	0	0	0	0	0	0	0
RP5-968P14.2	3	0	0	0	0	0	0	0	0	0	0	1	0	0	0	384	478	216	196	455	83	36	554	51	45
ARID1A	78	67	0	0	0	0	0	10	8	0	23	40	30	21	36	119883	78621	28352	24711	60904	8212	3097	34271	5073	14941
RN7SL501P	0	0	0	0	0	0	0	0	0	0	0	0	0	0	0	9	0	1	0	4	0	0	0	0	5
PIGV	7	7	0	0	0	0	0	1	2	0	2	2	0	0	1	11481	11346	2960	3492	4231	1880	1876	1311	1902	1473
RN7SL165P	0	0	0	0	0	0	0	0	0	0	0	0	0	0	0	10	0	2	2	1	1	0	0	0	4
ZDHHC18	13	12	0	1	0	0	0	2	4	0	5	0	1	0	1	20525	18611	1715	6094	25398	2482	2827	3250	2288	3398
SFN	48	6	0	0	0	0	0	0	2	0	1	0	0	0	0	762	6949	9	10237	148	463	1924	17	1116	16
RP1-50O24.6	3	2	0	0	0	0	0	0	0	0	1	0	1	0	0	0	0	0	0	0	0	0	0	0	0
GPN2	18	9	0	0	0	0	0	2	2	0	2	3	3	0	2	15327	10935	3731	4448	11515	1305	2020	3296	1653	1944
GPATCH3	3	3	0	0	0	0	0	1	1	1	2	3	0	1	1	8723	6781	2150	2379	7351	723	801	1616	1006	1151
NUDC	59	39	1	0	0	0	0	2	11	3	21	22	12	6	11	50324	35873	17346	11846	49443	3425	3939	11131	6269	7766
NR0B2	0	1	0	0	0	0	0	0	0	0	0	0	0	0	12	5	737	5470	1	3	43	0	0	10	1
C1orf172	16	9	0	0	0	0	0	1	0	0	1	0	0	0	3	12241	8115	3088	4076	20	1088	2394	27	2141	6
RP11-344H11.4	0	1	0	0	0	0	0	0	0	0	0	0	0	0	0	43	10	0	4	3	2	0	2	13	1
RP11-344H11.5	0	0	0	0	0	0	0	0	0	0	0	0	0	0	0	7	6	0	4	0	0	10	0	10	0
OSTCP2	0	0	0	0	0	0	0	0	0	0	0	0	0	0	0	3	1	0	0	2	0	1	0	0	0
TRNP1	5	9	0	0	0	0	0	0	0	0	2	0	0	0	1	4407	4010	622	1623	2890	587	641	791	916	105
FAM46B	21	4	0	0	0	0	0	1	0	0	0	2	0	0	0	34586	17455	72	17266	2722	2069	1076	1163	2386	18
SLC9A1	14	10	0	0	0	0	0	0	0	1	6	3	2	2	0	18931	23921	2145	7012	39852	1959	584	7042	1223	4484
RP11-40H20.5	0	0	0	0	0	0	0	0	0	0	0	0	0	0	0	0	0	0	0	1	0	0	0	0	0
CHCHD3P3	0	3	0	0	0	0	0	0	0	0	0	0	0	0	0	23	11	2	1	7	0	2	2	1	1
NPM1P39	1	2	0	0	0	0	0	0	0	0	0	0	0	0	0	218	82	10	21	62	3	19	38	18	9
SNRPEP7	0	0	0	0	0	0	0	0	0	0	0	0	0	0	0	0	0	0	0	0	0	0	0	0	0
RP11-40H20.4	0	0	0	0	0	0	0	0	0	0	0	0	0	0	0	0	0	0	0	0	0	0	0	0	0
WDTC1	28	19	0	0	0	0	0	1	4	0	11	6	4	6	4	52652	48176	10927	16021	30931	3638	1451	12578	3813	6346
Y_RNA	0	0	0	0	0	0	0	0	0	0	0	0	0	0	0	0	0	0	0	0	0	0	0	0	0
RP11-4K3__A.3	2	0	0	0	0	0	0	0	0	0	0	0	0	0	1	38	36	14	11	16	6	0	6	1	3
TMEM222	16	19	0	0	0	0	0	3	4	0	2	8	2	2	5	20500	18098	5380	6695	21419	1760	2539	6541	3089	3181
RNU6-48P	0	0	0	0	0	0	0	0	0	0	0	0	0	0	0	3	30	2	4	4	2	6	1	0	0
RP11-4K3__A.5	3	0	0	0	0	0	0	0	1	0	0	0	0	0	0	98	81	25	39	82	17	17	18	12	6
SYTL1	17	5	0	0	0	0	0	0	7	0	1	2	0	1	3	17768	9234	6149	6349	1025	1937	3563	905	4095	925
MAP3K6	11	5	0	0	0	0	0	2	5	0	4	1	2	0	0	15847	19728	573	8063	36355	3651	2076	2400	2416	2406
FCN3	1	13	0	0	0	0	0	0	0	0	19	0	0	2	0	407	80625	48	96	1357	1930	197	89	46	180
CD164L2	2	0	0	0	0	0	0	0	0	0	0	0	0	0	0	948	312	52	816	7	132	361	1	325	0
RP1-144C9.2	0	0	0	0	0	0	0	0	0	0	0	0	0	0	0	1	0	0	0	0	0	0	0	0	0
GPR3	0	0	0	0	0	0	0	0	0	0	0	0	1	0	0	245	253	52	120	4790	26	74	196	38	192
WASF2	139	84	1	2	0	1	0	11	15	2	27	20	41	29	10	125749	134243	19953	41914	138003	13179	5629	31218	10418	25588
RP4-752I6.1	0	0	0	0	0	0	0	0	0	0	0	1	0	0	0	0	0	0	0	0	0	0	0	0	0
RP1-159A19.4	0	0	0	0	0	0	0	0	0	0	0	0	0	0	1	23	105	192	1	8	8	23	1	7	19
AHDC1	58	31	0	0	0	0	0	4	5	0	6	10	6	10	6	64264	38389	11780	17740	31378	4450	2220	9512	4085	4519
FGR	0	2	0	0	0	0	0	0	0	0	0	0	0	0	0	577	13841	160	212	3652	615	67	355	183	1142
RP1-159A19.3	2	1	0	0	0	0	0	0	1	0	0	0	0	1	0	49	39	21	16	52	3	83	17	20	8
RP11-288L9.1	0	0	0	0	0	0	0	0	0	0	0	0	0	0	0	67	8	0	1	40	0	0	4	0	1
IFI6	44	35	1	1	0	0	0	118	12	8	35	37	64	25	11	350140	33646	4278	6238	111874	2679	14140	5062	4232	11520
RP11-288L9.4	0	0	0	0	0	0	0	0	0	0	0	0	0	0	0	0	0	0	0	0	0	0	0	0	0
RNU6-949P	0	0	0	0	0	0	0	0	0	0	0	0	0	0	0	0	0	0	0	0	0	0	0	0	0
CHMP1AP1	0	0	0	0	0	0	0	0	0	0	0	0	0	0	0	0	0	0	0	0	0	0	0	0	0
RNU6-424P	0	0	0	0	0	0	0	0	0	0	0	0	0	0	0	0	0	0	0	0	0	0	0	0	0
FAM76A	10	13	0	0	0	1	0	0	3	1	1	5	2	4	1	4911	5725	1249	1611	5155	639	1126	1789	858	1120
RP3-426I6.2	0	0	0	0	0	0	0	0	0	0	0	0	0	0	0	12	17	3	4	25	5	9	3	2	2
RPEP3	0	0	0	0	0	0	0	0	0	0	0	0	0	0	0	2	0	0	2	2	0	0	0	0	3
STX12	27	20	0	0	0	0	0	1	0	1	13	8	9	6	6	14322	28522	6203	4799	39214	1904	3517	8066	1949	6496
RP3-426I6.5	1	0	0	0	0	0	0	0	1	0	0	0	0	1	0	3	7	0	1	16	0	6	0	2	4
RP3-426I6.6	0	0	0	0	0	0	0	0	0	0	0	0	0	0	0	5	10	0	2	26	1	0	1	0	12
RNU6-1245P	0	0	0	0	0	0	0	0	0	0	0	0	0	0	0	0	1	0	0	1	0	0	0	0	0
PPP1R8	20	9	0	0	0	0	0	1	2	2	5	8	5	4	3	26147	20619	8072	6260	24125	2513	5724	8377	4563	4616
SCARNA1	0	1	0	0	0	0	0	0	1	0	0	0	0	0	0	8	6	4	0	5	0	0	0	0	0
AL109927.1	4	0	0	0	0	0	0	0	1	0	1	0	2	0	0	5	3	0	2	7	3	0	0	0	0
THEMIS2	2	10	0	0	0	0	0	0	1	0	3	1	4	7	0	3396	18205	1124	953	28931	869	814	693	758	6120
RPA2	23	13	0	0	0	0	0	5	2	2	9	13	5	1	15	22886	19866	12070	4158	20421	2358	5071	8686	3776	5925
SMPDL3B	10	1	0	0	0	0	0	0	2	0	4	1	0	0	0	12831	8402	252	1787	66	563	1142	341	1626	1135
RP11-460I13.2	4	3	0	0	0	0	0	0	0	0	0	0	0	0	0	32	26	10	19	7	4	15	5	7	2
XKR8	2	3	0	0	0	0	0	0	0	1	3	3	0	0	0	4057	6156	683	1381	8597	534	986	1531	761	672
EYA3	17	12	0	0	0	0	0	1	2	0	4	2	4	1	4	26710	18152	5585	4601	9341	2098	1080	4704	1819	3193
RP11-460I13.6	0	1	0	0	0	0	0	0	0	0	0	0	0	0	0	5	0	6	2	2	0	0	0	1	2
RN7SL559P	0	1	0	0	0	0	0	0	0	0	0	0	0	0	0	11	1	0	3	5	0	0	1	2	4
SPCS2P4	9	24	0	2	0	0	0	0	4	0	1	6	11	5	7	945	841	75	24	574	32	17	104	47	27
RP5-1053E7.2	0	0	0	0	0	0	0	0	0	0	0	0	0	0	0	0	0	0	0	0	0	0	0	0	0
RP5-1053E7.3	0	0	0	0	0	0	0	0	0	0	0	0	0	0	0	0	0	0	0	3	0	0	0	0	0
RNU6-176P	0	0	0	0	0	0	0	0	0	0	0	0	0	0	0	0	0	0	0	2	0	0	0	0	0
RNU7-29P	0	0	0	0	0	0	0	0	0	0	0	0	0	0	0	0	8	0	0	2	0	5	0	0	0
PTAFR	2	2	0	0	0	0	0	0	1	0	4	0	3	2	0	1968	12804	108	298	12472	661	125	232	269	4265
DNAJC8	59	31	0	0	0	1	0	7	14	2	13	26	11	10	9	39977	38521	10690	8843	41113	4151	13962	15719	7701	11102
AL353354.1	0	0	0	0	0	0	0	0	0	0	0	0	0	0	0	50	59	24	21	55	8	39	59	10	24
AL353354.2	10	8	0	0	0	0	0	1	1	1	4	7	6	2	3	0	0	0	3	1	0	0	2	0	0
ATPIF1	113	25	2	1	0	0	0	10	21	10	20	54	21	15	28	28008	19105	10833	6612	25681	1854	17911	8839	5062	4373
RP5-1092A3.4	1	0	0	0	0	0	0	0	0	0	0	0	0	0	0	552	247	53	143	472	47	402	137	49	137
RP5-1092A3.5	0	0	0	0	0	0	0	0	0	0	0	0	0	0	0	0	5	1	0	0	0	0	0	1	0
SESN2	5	1	0	0	0	0	0	0	0	0	0	3	1	1	1	9620	5182	1083	1418	26297	490	255	3978	881	3045
MED18	4	5	0	0	0	0	0	1	1	2	2	1	1	1	1	4503	4984	2092	1446	5675	532	2666	2024	1522	1115
PHACTR4	70	43	0	0	0	1	0	5	4	2	14	10	5	4	11	39191	35208	6505	11060	18903	3184	2318	9407	2932	6898
Y_RNA	1	0	0	0	0	0	0	0	0	0	0	0	0	0	0	0	0	0	0	0	0	0	0	0	0
RP1-308E4.1	2	0	0	0	0	0	0	0	0	0	0	0	0	0	0	7	1	0	0	0	0	1	0	2	0
RNU6ATAC27P	0	0	0	0	0	0	0	0	0	0	0	0	0	0	0	6	2	0	0	1	0	0	0	0	3
RCC1	12	2	0	0	0	0	0	1	3	0	3	1	2	2	2	37126	14542	4726	6426	38649	1618	3912	2615	4489	3278
SNHG3	38	10	0	0	0	0	0	5	4	4	5	4	7	2	8	5850	3535	3174	2872	16068	530	10484	726	1400	798
SNORA73B	0	0	0	0	0	0	0	0	0	0	0	0	0	0	0	321	102	41	48	94	22	325	13	80	17
snoU13	0	0	0	0	0	0	0	0	0	0	0	0	0	0	0	8	4	0	1	18	2	0	4	2	0
PRDX3P2	0	0	0	0	0	0	0	0	0	0	0	0	0	0	0	0	0	0	0	1	0	0	0	0	0
TRNAU1AP	11	11	0	0	0	0	0	2	1	1	2	1	8	0	5	4399	6218	3420	1715	10854	574	4287	2752	1114	1411
SNHG12	13	4	0	0	0	0	0	0	3	0	0	1	2	0	0	3837	2274	825	1623	6244	476	4525	545	948	771
SNORD99	0	0	0	0	0	0	0	0	0	0	0	0	0	0	0	79	15	12	15	80	8	59	11	28	28
TAF12	10	5	0	0	0	0	0	2	1	0	0	1	1	1	1	6161	7060	2282	1484	7700	608	1995	2088	1324	1798
RAB42	0	3	0	0	0	0	0	0	0	0	0	0	1	0	0	635	1047	205	124	13530	130	103	91	105	414
RP11-442N24__B.1	0	1	0	0	0	0	0	0	0	0	0	0	0	0	0	105	129	38	36	209	3	55	21	28	53
RNU11	11	0	0	0	0	0	0	0	1	0	0	0	0	0	1	16	17	15	6	23	0	13	6	12	3
GMEB1	11	16	0	1	0	0	0	2	1	0	2	7	6	2	1	8038	8646	2343	2185	7599	776	850	3080	737	1446
SCARNA24	0	0	0	0	0	0	0	0	0	0	0	0	0	0	0	1	0	0	1	0	0	0	0	0	0
YTHDF2	39	33	2	1	0	0	0	3	10	3	13	14	9	3	9	40794	37277	12435	10081	28133	3536	6664	12415	5106	5252
OPRD1	3	0	0	0	0	0	0	0	0	0	0	0	0	0	0	2091	177	93	626	2	15	0	51	163	1
RP1-212P9.2	10	1	0	0	0	0	0	0	1	0	1	0	0	0	0	4139	444	214	1165	6	44	15	163	448	2
RP1-212P9.3	0	0	0	0	0	0	0	0	0	0	1	0	0	0	0	35	28	2	6	6	13	0	2	7	13
Y_RNA	0	0	0	0	0	0	0	0	0	0	0	0	0	0	0	0	0	0	0	0	0	0	0	0	0
EPB41	20	5	0	0	0	0	0	2	3	0	4	0	1	4	8	27304	25509	23564	5509	7398	2137	1107	2870	1535	6270
RP4-604A21.1	0	0	0	0	0	0	0	0	0	0	0	0	0	0	0	4	0	2	2	3	0	15	5	1	2
Y_RNA	0	0	0	0	0	0	0	0	0	0	0	0	0	0	0	0	0	0	0	0	0	0	0	0	0
TMEM200B	4	4	0	0	0	0	0	1	0	0	1	0	2	1	0	1466	2729	414	241	19556	186	40	2616	172	763
RP11-242O24.3	0	0	0	0	0	0	0	0	0	0	0	0	0	0	0	2	1	2	0	0	0	0	0	0	0
SRSF4	67	31	1	0	0	2	0	4	8	1	14	28	23	5	7	48737	37374	8636	12015	43208	4298	3060	12613	4447	8230
RP11-242O24.5	0	0	0	0	0	0	0	0	0	0	0	0	0	0	0	0	3	0	0	0	1	0	0	0	0
MECR	17	13	0	0	0	0	0	2	3	0	2	5	1	2	1	14435	7724	2009	4357	7247	906	2096	3246	2275	1388
RP11-467D18.2	0	0	0	0	0	0	0	0	0	0	0	0	0	0	0	0	0	1	2	0	0	0	0	1	0
PTPRU	38	10	0	0	0	0	0	1	2	0	3	8	0	0	0	104238	48679	828	42769	7500	5791	6955	19399	9346	650
AL645859.1	0	0	0	0	0	0	0	0	0	0	0	0	0	0	0	0	0	0	0	0	0	0	0	0	0
RP3-437I16.1	0	0	0	0	0	0	0	0	0	0	0	0	0	0	0	0	0	0	1	0	0	0	0	0	0
AL139151.1	0	0	0	0	0	0	0	0	0	0	0	0	0	0	0	0	0	0	0	0	0	0	0	0	0
RP11-810H18.1	0	0	0	0	0	0	0	0	0	0	0	0	0	0	0	0	0	0	0	0	0	0	0	1	0
AC092265.1	0	0	0	0	0	0	0	0	0	0	0	0	0	0	0	0	0	0	0	0	0	0	0	0	0
RP4-656G21.1	0	0	0	0	0	0	0	0	0	0	0	0	0	0	0	0	0	0	0	0	0	0	0	0	0
AL645944.1	0	0	0	0	0	0	0	0	0	0	0	0	0	0	0	0	0	0	0	0	0	0	0	0	0
RP11-179G8.1	0	0	0	0	0	0	0	0	0	0	0	0	0	0	0	0	0	0	0	0	0	0	0	0	0
RP11-111I12.1	0	0	0	0	0	0	0	0	0	0	0	0	0	0	0	0	0	5	2	14	0	0	14	0	3
RP5-893G23.1	0	0	0	0	0	0	0	0	0	0	0	0	0	0	0	0	0	0	0	0	0	0	0	0	0
RP3-357I16.1	0	0	0	0	0	0	0	0	0	0	0	0	0	0	0	0	0	0	0	0	0	0	0	0	0
RP4-591L5.1	0	0	0	0	0	0	0	0	0	0	0	0	0	0	0	0	0	0	0	0	0	0	0	0	0
RP4-591L5.2	0	0	0	0	0	0	0	0	0	0	0	0	0	0	0	0	0	0	0	0	0	0	0	1	0
MATN1	1	16	0	1	0	0	0	1	8	1	2	0	0	0	0	13451	7347	11	486	244	6160	2119	29	8613	18
MATN1-AS1	1	8	0	0	0	0	0	1	2	0	0	0	0	0	0	3133	1057	96	748	678	137	534	270	350	233
LAPTM5	58	38	1	1	0	0	0	2	5	1	15	0	39	37	1	19696	93854	866	13142	159017	4419	2465	3706	3789	38240
MIR4420	0	0	0	0	0	0	0	0	0	0	0	0	0	0	0	4	1	0	0	28	1	0	0	0	9
RP5-1125N11.1	0	0	0	0	0	0	0	0	0	0	0	0	0	0	0	0	0	0	0	0	0	0	0	1	0
RP1-65J11.1	1	0	0	0	0	0	0	0	0	0	0	0	0	0	0	111	42	0	46	86	2	21	3	32	10
RN7SKP91	0	0	0	0	0	0	0	0	0	0	0	0	0	0	0	0	0	0	0	0	0	0	0	0	0
RP1-65J11.5	0	0	0	0	0	0	0	0	0	0	0	0	0	0	0	0	0	0	0	0	0	0	0	0	0
SDC3	51	14	0	0	0	0	0	2	10	0	5	24	18	10	4	114860	102961	13405	42636	115723	10002	1912	66191	13168	19522
PUM1	86	48	0	1	0	0	0	9	11	2	18	15	8	11	15	92860	66866	18705	24624	36193	6651	6638	16386	5489	10625
SNORD103A	0	0	0	0	0	0	0	0	0	0	0	0	0	0	0	38	38	0	5	10	6	0	2	10	2
SNORD103B	0	0	0	0	0	0	0	0	0	0	0	0	0	0	0	36	16	7	10	9	5	0	4	2	2
SNORD85	0	0	0	0	0	0	0	0	0	1	0	0	0	0	0	0	0	2	0	0	0	0	0	0	0
RP11-201O14.1	0	0	0	0	0	0	0	0	0	0	0	0	0	0	0	0	0	0	0	0	0	0	0	0	0
RP11-201O14.2	0	0	0	0	0	0	0	0	0	0	0	0	0	0	0	0	0	0	0	0	0	0	0	0	0
SEPW1P	0	0	0	0	0	0	0	0	0	0	0	0	0	0	0	0	0	0	0	0	0	0	1	0	0
RP11-490K7.1	0	0	0	0	0	0	0	0	0	0	0	0	0	0	0	0	0	0	0	0	0	0	0	0	0
NKAIN1	0	0	0	0	0	0	0	0	0	0	0	0	0	0	0	465	206	70	12	5935	11	30	72	11	76
SNRNP40	13	8	1	0	0	0	0	2	5	0	3	5	2	2	7	22187	17165	6774	3934	21947	1712	5518	6027	3522	3483
RP11-490K7.4	0	0	0	0	0	0	0	0	0	0	0	0	0	0	0	35	43	11	15	68	5	23	11	16	9
ZCCHC17	37	9	0	0	0	0	0	2	13	0	7	8	13	6	10	17291	14932	6303	4211	15049	1302	9372	3436	3088	3149
RP11-266K22.2	3	2	0	0	0	0	0	1	0	0	1	1	4	2	2	8	0	3	8	41	1	12	7	1	0
FABP3	0	1	0	0	0	0	0	0	0	0	1	5	130	0	1	146	783	109	39	511421	78	148	1565	33	341
SERINC2	11	5	0	0	0	0	0	2	6	0	0	3	3	0	0	21448	7014	255	3741	12203	1436	1077	2986	3440	836
AC114494.1	2	1	0	0	0	0	0	1	2	0	0	2	0	0	0	3	0	0	1	0	1	0	0	1	0
RP11-439L8.2	0	0	0	0	0	0	0	0	0	0	0	0	0	0	0	1	3	0	0	9	0	0	0	0	1
RNU6-40P	0	0	0	0	0	0	0	0	0	0	0	0	0	0	0	0	0	0	0	0	0	0	0	0	0
RP11-439L8.3	0	0	0	0	0	0	0	0	0	0	0	0	0	0	0	0	10	0	0	1	0	0	0	1	2
RP11-439L8.4	0	0	0	0	0	0	0	0	0	0	0	0	0	0	0	0	14	0	0	4	0	6	0	0	8
RP11-73M7.1	0	0	0	0	0	0	0	0	0	0	0	0	0	0	0	68	26	2	22	6	1	14	0	23	0
TINAGL1	34	16	0	0	0	0	0	1	1	1	1	1	0	3	1	29218	22383	6011	27221	16761	3381	1290	1788	5249	2765
HCRTR1	6	2	0	0	0	0	0	0	1	0	2	3	5	1	5	3	6	0	3	8	2	0	0	0	5
PEF1	26	13	0	0	0	0	0	1	3	2	7	6	3	4	12	32523	32053	9659	8550	24122	3101	3555	7477	5040	6212
RP11-73M7.6	1	1	0	0	0	0	0	0	0	0	0	1	0	0	0	36	23	14	5	64	3	0	12	1	23
RP11-73M7.9	0	0	0	0	0	0	0	0	0	0	0	0	0	0	0	0	8	1	0	14	0	1	1	0	0
COL16A1	7	3	0	0	0	0	0	0	0	0	1	8	3	7	0	59240	22361	417	8478	109038	2617	576	38438	3346	29853
BAI2	0	0	0	0	0	0	0	0	0	0	1	3	0	2	0	3363	1735	2960	262	4049	96	58	22533	239	1390
MIR4254	0	0	0	0	0	0	0	0	0	0	0	0	0	0	0	3	0	0	0	0	0	0	1	0	0
RP11-84A19.3	0	0	0	0	0	0	0	0	0	0	0	0	1	0	0	0	0	0	0	0	0	0	1	0	0
SPOCD1	0	0	0	0	0	0	0	0	0	0	0	0	1	0	0	13	1173	12	3	5051	41	4	19	14	7
RP11-84A19.2	0	0	0	0	0	0	0	0	0	0	0	0	0	0	0	0	0	0	0	4	0	1	0	0	0
RP11-84A19.4	1	0	0	0	0	0	0	0	0	0	0	0	0	0	0	2	0	0	1	6	0	0	0	1	3
PTP4A2	62	48	0	0	0	0	0	6	12	6	24	23	20	15	30	40462	58533	22167	7925	83002	5312	4766	17174	4950	15591
AL136115.1	0	0	0	0	0	0	0	0	0	0	0	0	0	1	0	0	0	0	0	0	0	0	0	0	0
RP4-534N18.2	0	0	0	0	0	0	0	0	0	0	1	0	0	0	0	0	0	0	0	0	0	0	0	0	0
KHDRBS1	126	43	1	1	0	0	0	18	16	3	20	41	19	12	28	101529	66380	31381	28627	60472	8270	11568	34227	8553	15028
RP11-277A4.4	2	3	0	0	0	0	0	0	0	0	0	0	0	0	0	1	2	5	0	5	5	0	1	1	2
TMEM39B	7	10	0	0	0	0	0	0	3	0	6	3	1	4	2	11002	8629	2678	2391	8320	820	838	2246	1163	1579
MIR5585	0	0	0	0	0	0	0	0	0	0	0	0	0	0	0	1	1	2	0	0	0	0	0	0	0
KPNA6	38	55	1	0	0	0	0	2	4	1	7	9	10	6	19	34194	31904	12576	10607	24919	3688	1275	9989	2523	5294
RP4-622L5.2	0	0	0	0	0	0	0	0	0	0	0	0	0	0	0	0	0	0	0	0	0	0	0	0	0
TXLNA	20	16	0	0	0	0	0	1	2	0	2	15	9	8	7	59862	49687	17737	16439	66856	5832	3325	19765	5630	10101
CCDC28B	4	3	0	0	0	0	0	2	3	1	1	14	5	1	5	4367	2482	2926	828	6060	264	1051	3378	906	1115
RP4-622L5.7	3	3	0	0	0	0	0	1	0	0	0	8	1	2	6	226	127	52	250	325	54	98	133	17	61
IQCC	0	3	0	0	0	0	0	0	1	0	1	0	0	0	1	2844	2086	1961	743	2564	206	926	773	506	318
DCDC2B	1	2	0	0	0	0	0	0	0	0	0	0	1	0	0	13	64	3	7	6	9	365	0	5	0
TMEM234	2	8	0	0	0	0	0	0	0	0	2	1	2	1	1	2028	2678	1519	1107	5004	387	820	1179	443	707
EIF3I	92	46	1	0	0	0	0	3	24	5	19	31	16	9	13	89049	60920	12799	25954	91094	5611	38099	21118	16389	10481
MTMR9LP	1	1	0	0	0	0	0	0	0	1	1	1	0	0	0	2396	2519	1109	628	4755	311	1037	797	644	862
FAM167B	0	1	0	0	0	0	0	0	1	0	3	0	3	1	0	745	2574	229	177	5267	112	134	484	180	514
LCK	0	4	0	0	0	0	0	0	0	0	2	0	0	2	2	884	5335	840	184	5460	204	430	98	212	3312
Y_RNA	0	0	0	0	0	0	0	0	0	0	0	0	0	0	0	0	0	0	0	0	0	0	0	0	0
HDAC1	28	19	1	0	0	0	0	4	6	1	9	9	4	3	10	42075	34383	16356	9690	25084	3820	9301	9057	6091	8205
MARCKSL1	122	80	2	0	0	0	0	27	23	0	34	49	7	6	37	246882	92025	52715	40501	38837	8729	11967	49739	24360	8958
RP4-811H24.9	0	0	0	0	0	0	0	0	0	0	0	0	0	0	0	8	16	0	2	11	4	0	6	2	3
TSSK3	3	1	0	0	0	0	0	0	0	1	0	0	0	0	0	99	82	16	99	56	4	55	37	8	12
FAM229A	6	0	0	0	0	0	0	0	0	0	0	0	0	0	0	1289	1284	327	829	1649	177	570	401	200	283
BSDC1	21	15	0	0	0	0	0	2	3	1	4	10	8	6	6	53849	44595	18823	15889	48743	4434	3807	18795	6010	8181
GAPDHP20	0	0	0	0	0	0	0	0	0	0	0	0	0	0	0	0	0	0	0	0	0	0	0	0	0
RP11-395N6.4	0	0	0	0	0	0	0	0	0	0	0	0	0	0	0	0	0	4	0	0	0	0	0	0	0
LRRC37A12P	0	0	0	0	0	0	0	0	0	0	0	0	0	0	0	4	0	2	0	3	0	0	0	0	0
RN7SL122P	0	0	0	0	0	0	0	0	0	0	0	0	0	0	0	0	0	0	0	0	0	0	0	0	0
RP1-27O5.3	0	0	0	0	0	0	0	0	0	0	0	0	0	0	0	7	2	2	3	1	0	0	0	0	4
ZBTB8B	2	0	0	0	0	0	0	2	0	0	0	0	0	0	2	1458	1330	1116	127	29	67	103	424	181	84
ZBTB8A	17	8	0	0	0	0	0	1	5	2	3	4	0	1	5	3635	3966	1878	1076	4922	573	1128	2173	475	1073
ZBTB8OS	12	7	0	0	0	0	0	2	2	4	3	6	4	1	4	4477	5170	3425	1198	5778	535	4102	1564	888	1451
Y_RNA	0	0	0	0	0	0	0	0	0	0	0	0	0	0	0	0	2	0	0	0	0	0	0	0	0
RBBP4	98	78	0	0	0	0	0	12	19	5	15	39	20	16	28	111083	77106	42453	19704	51482	9464	17764	28004	13169	14974
SYNC	43	36	1	0	0	0	0	9	9	2	12	27	12	6	21	4097	7936	92	1231	2671	900	185	3020	650	4382
RP11-114B7.6	0	0	0	0	0	0	0	0	0	0	0	0	0	0	0	0	1	0	0	7	0	3	0	0	3
KIAA1522	79	37	2	1	0	0	0	4	11	0	7	13	1	4	0	42191	55437	3980	31461	8761	6831	4737	7513	9321	6355
YARS	22	13	0	0	0	0	0	1	3	0	2	5	3	5	7	49277	27832	12805	9947	42101	2737	3939	10038	3961	7848
S100PBP	14	19	0	0	0	0	0	1	1	0	2	2	0	2	5	13850	11719	3156	2808	11333	1266	2223	4873	1417	3428
FNDC5	0	0	0	0	0	0	0	0	0	0	0	0	2	1	0	1695	1317	146	147	6987	66	100	899	54	1168
HPCA	1	10	0	0	0	0	0	0	3	0	4	0	1	1	2	224	76	165	29	581	12	38	94	11	34
TMEM54	22	19	0	0	0	0	0	2	8	0	8	0	1	2	0	11018	13617	342	6187	15680	2121	3221	1124	3086	1337
AL031602.1	0	0	0	0	0	0	0	0	0	0	0	0	0	0	0	0	0	0	0	0	0	0	0	0	0
RNF19B	6	5	0	0	0	0	0	0	1	1	0	2	5	0	1	11878	14371	3445	5032	30039	1292	1423	2578	1577	3450
FKSG48	0	0	0	0	0	0	0	0	0	0	0	0	0	0	0	2	0	0	0	0	0	0	0	0	0
RP4-803A2.1	0	0	0	0	0	0	0	0	0	0	0	0	0	0	0	0	0	0	0	0	0	0	0	4	0
RP4-803A2.2	0	0	0	0	0	0	0	0	0	0	0	0	0	0	0	0	0	0	0	0	0	0	0	0	0
RP1-117O3.2	0	0	0	0	0	0	0	0	0	0	0	0	0	0	0	0	0	0	0	0	0	0	0	0	0
AK2	50	19	0	0	0	0	0	0	14	1	9	5	8	8	6	62173	50149	7986	15772	44785	5787	18066	10120	10792	9009
ADC	3	2	0	0	0	0	0	0	1	0	0	0	0	1	0	2942	2212	1200	1844	5530	305	849	1788	401	1038
TRIM62	2	0	0	0	0	0	0	0	0	1	1	0	0	1	0	4288	3776	1264	1616	2902	257	357	1515	313	1998
ZNF362	32	24	0	0	0	0	0	1	5	3	9	8	5	7	2	25022	18040	7332	8347	14087	1929	725	4970	1923	4180
RP11-415J8.7	1	0	0	0	0	0	0	0	0	0	0	0	0	0	1	44	46	28	21	38	4	13	3	8	10
AL513327.1	0	0	0	0	0	0	0	0	0	0	0	0	0	0	0	0	0	0	0	0	0	0	0	0	0
A3GALT2	2	0	0	0	0	0	0	0	0	0	0	0	0	0	0	80	21	11	20	16	2	4	6	2	11
RP11-415J8.3	1	0	0	0	0	0	0	0	0	0	0	0	0	0	0	0	20	1	6	1	11	0	37	12	0
PHC2	39	20	0	1	0	0	0	2	0	0	12	6	11	8	12	92323	64672	20962	21804	69706	5975	6344	11226	7585	15113
MIR3605	0	0	0	0	0	0	0	0	0	0	0	0	0	0	0	22	30	2	4	19	3	0	4	5	5
RN7SKP16	0	0	0	0	0	0	0	0	0	0	0	0	0	0	0	82	48	10	12	47	8	10	2	6	28
RP11-415J8.5	1	0	0	0	0	0	0	0	1	0	0	0	0	0	0	54	19	18	9	37	1	17	1	6	0
AL138837.1	0	0	0	0	0	0	0	0	0	0	0	0	0	0	0	0	0	0	0	0	0	0	0	0	0
TLR12P	0	0	0	0	0	0	0	0	0	0	0	0	0	0	0	0	8	0	3	3	0	0	2	1	3
ZSCAN20	1	0	0	0	0	0	0	0	0	0	0	1	0	0	0	3829	2829	674	895	1929	383	127	586	226	429
RP4-580O19.2	0	0	0	0	0	0	0	0	0	0	0	0	0	0	0	0	0	0	0	0	0	0	0	0	0
CSMD2	0	0	0	0	0	0	0	0	0	0	0	2	0	1	3	233	145	2526	60	2239	9	21	5296	27	891
HSPD1P14	0	0	0	0	0	0	0	0	0	0	0	0	0	0	0	0	0	0	0	0	0	0	0	1	0
HMGB4	0	0	0	0	0	0	0	0	0	0	0	0	0	0	0	0	0	1	0	0	0	0	0	0	0
RP5-1007G16.1	0	0	0	0	0	0	0	0	0	0	0	0	0	0	0	0	0	0	0	0	1	0	5	0	0
RNA5SP42	0	0	0	0	0	0	0	0	0	0	0	0	0	0	0	0	0	0	0	0	0	0	0	0	0
C1orf94	0	0	0	0	0	0	0	0	0	0	0	0	0	0	0	0	0	15	0	2	0	0	183	0	8
AC115286.1	0	0	0	0	0	0	0	0	0	0	0	0	0	0	0	0	0	0	0	0	0	0	0	0	0
RP4-657M3.2	0	0	0	0	0	0	0	0	0	0	0	0	0	0	0	0	0	0	0	0	0	0	0	0	0
MIR552	0	0	0	0	0	0	0	0	0	0	0	0	0	0	0	0	0	0	0	0	0	0	0	0	0
SMIM12	15	6	0	0	0	0	0	2	1	0	3	6	5	2	3	10027	12378	3866	3567	14780	1037	4101	2751	2171	2150
GJB5	4	3	0	0	0	0	0	0	1	0	0	0	0	0	0	1466	481	22	1978	1	148	586	36	359	0
GJB4	0	0	0	0	0	0	0	0	0	0	0	0	0	0	0	158	202	0	538	0	32	59	0	74	0
RP1-34M23.5	0	0	0	0	0	0	0	0	0	0	0	0	0	0	0	1	10	4	0	22	1	0	3	0	0
AL121988.1	0	0	0	0	0	0	0	0	0	0	0	0	0	0	0	0	0	0	0	0	0	0	0	0	0
GJB3	6	4	0	0	0	0	0	0	2	0	1	0	0	0	0	3367	1630	0	3244	175	347	819	4	1096	5
GJA4	0	1	0	0	0	0	0	0	0	0	5	1	1	2	4	2505	8754	3872	602	18806	214	419	4796	167	2558
RP5-997D16.2	1	3	0	0	0	0	0	0	0	0	0	0	0	0	0	0	2	0	0	0	0	0	0	0	0
DLGAP3	0	1	0	0	1	0	0	0	0	0	0	0	0	0	1	158	107	1959	122	659	11	17	189	25	47
SNORD112	0	0	0	0	0	0	0	0	0	0	0	0	0	0	0	0	0	0	0	0	0	0	0	0	0
RP11-244H3.1	0	0	0	0	0	0	0	0	0	0	0	1	0	0	0	769	1047	324	289	931	106	158	399	58	252
ZMYM6	1	3	0	0	0	0	0	0	0	0	0	6	1	1	1	0	3	0	0	0	0	0	1	0	0
ZMYM6NB	5	3	0	0	0	0	0	1	0	0	7	9	4	4	1	21	28	33	19	10	3	15	103	0	41
ZMYM6	12	7	0	0	0	0	0	0	0	0	0	2	3	1	1	2106	2350	812	657	2818	374	1271	1059	312	706
RP11-248I9.2	0	0	0	0	0	0	0	0	0	0	0	0	0	0	0	0	0	0	0	0	0	0	0	0	0
ZMYM1	6	5	0	0	0	0	0	1	2	1	0	1	4	1	3	2913	3050	904	892	2709	486	607	1268	367	621
EFCAB14P1	0	0	0	0	0	0	0	0	0	0	0	0	0	0	0	4	6	1	1	8	0	0	0	0	3
SFPQ	144	47	0	0	0	0	0	15	15	7	24	42	21	14	13	144099	97539	40245	36511	86264	11015	17619	46881	11065	20303
Y_RNA	0	0	0	0	0	0	0	0	0	0	0	0	0	0	0	0	0	0	0	0	0	0	0	1	0
RN7SL136P	0	0	0	0	0	0	0	0	0	0	0	0	0	0	0	6	0	1	0	1	0	0	0	0	0
ZMYM4	31	23	2	0	0	0	0	1	0	1	3	8	2	4	11	58548	37043	13939	9578	22467	4094	3984	16157	3950	7176
RN7SL503P	0	0	0	0	0	0	0	0	0	0	1	0	0	0	0	0	0	0	0	0	0	0	0	0	0
SNORA62	0	0	0	0	0	0	0	0	0	0	0	0	0	0	0	0	0	0	1	0	0	0	0	0	0
RPL5P4	1	1	0	0	0	0	0	0	0	0	0	0	0	0	0	1082	467	245	330	291	28	1622	293	185	84
ZMYM4-AS1	4	6	0	0	0	0	0	0	1	0	1	1	0	0	0	2	1	0	0	0	1	0	2	0	0
RNY5P1	0	0	0	0	0	0	0	0	0	0	0	0	0	0	0	2	3	0	1	1	2	0	0	0	0
KIAA0319L	26	25	0	1	0	0	0	1	3	3	7	5	7	3	7	35782	43245	17317	9163	23214	4061	1942	5874	3266	5761
RP4-728D4.3	0	0	0	0	0	0	0	0	0	0	0	0	0	0	0	0	0	0	0	0	0	0	0	0	0
NCDN	8	6	1	0	0	0	0	0	0	0	1	7	6	2	2	20626	12182	5299	4705	17920	1655	653	13045	1282	3712
RP4-728D4.2	0	0	0	0	0	0	0	0	0	0	0	0	1	0	0	64	194	35	21	363	13	26	21	12	108
TFAP2E	1	1	0	0	0	0	0	0	0	0	0	0	0	0	0	178	385	84	121	366	65	59	90	38	119
PSMB2	74	26	0	1	0	0	0	11	10	2	12	18	22	12	11	36057	29827	11050	10992	41094	2970	7695	9971	5057	8260
RN7SL281P	0	0	0	0	0	0	0	0	0	0	0	0	0	0	0	0	0	0	0	0	0	0	0	0	0
C1orf216	1	1	0	0	0	0	0	0	0	0	1	4	1	0	0	5989	6396	1463	1500	21009	330	596	8417	378	4254
CLSPN	2	2	0	0	0	0	0	0	0	0	1	3	2	4	3	5197	1823	1754	326	8119	198	89	1063	153	979
RP11-435D7.3	0	0	0	0	0	0	0	0	0	0	0	1	0	0	0	5	4	1	0	15	4	0	6	0	0
AGO4	27	1	0	0	0	1	0	0	3	0	4	1	2	4	0	13167	21654	4158	7561	12770	2207	1177	2573	1369	3427
AGO1	20	14	0	1	0	0	0	1	0	1	1	5	0	2	1	31913	30429	9165	9665	20280	3287	1183	7845	2180	5013
RP4-789D17.4	0	0	0	0	0	0	0	0	0	0	0	0	0	0	0	0	0	0	0	0	0	0	0	0	0
RP4-789D17.5	0	0	0	0	0	0	0	0	0	0	0	0	0	0	0	11	13	10	2	5	5	5	8	1	2
AGO3	35	15	0	0	0	0	0	2	4	1	2	1	0	6	5	13443	11869	3713	4342	7400	1714	1387	4785	897	3053
RP4-665N4.8	1	1	0	0	0	0	0	0	0	0	0	0	0	0	0	0	1	0	1	5	0	0	0	0	2
RP4-665N4.4	0	0	0	0	0	0	0	0	0	0	0	0	0	0	0	8	10	308	0	10	2	45	7	1	1
TEKT2	0	0	0	0	0	0	0	0	0	0	0	0	0	0	0	251	275	1171	198	33	20	435	345	42	19
ADPRHL2	15	10	0	0	0	0	0	0	2	1	2	6	4	2	2	17874	12436	3472	4290	15147	1269	1491	3039	2457	2546
COL8A2	44	5	0	0	0	0	0	2	0	0	1	4	0	19	0	107988	16526	54	45398	11902	2851	2090	6393	3334	52460
TRAPPC3	33	4	1	1	0	0	0	3	6	2	9	9	3	5	3	29529	21817	8948	10911	23875	2348	10784	7738	5805	4893
MAP7D1	19	8	0	0	0	0	0	1	2	0	7	8	13	10	2	35750	49809	7546	11852	75165	2486	2932	16959	3615	13071
RN7SL131P	0	0	0	0	0	0	0	0	0	0	0	0	0	0	0	0	0	0	0	0	0	0	0	0	0
THRAP3	87	74	0	0	0	0	0	10	12	0	25	26	20	17	15	92893	76490	19341	23753	67053	8168	3103	30893	6515	13407
UBE2V2P4	0	0	0	0	0	0	0	0	0	0	0	0	0	0	0	0	0	0	0	0	0	0	0	0	0
SH3D21	2	2	0	0	0	0	0	0	0	0	2	3	3	1	2	7659	2820	584	2345	2849	643	2459	816	492	504
EVA1B	15	6	0	0	0	0	0	1	2	1	4	7	4	6	4	3731	3893	734	1140	12847	159	512	2604	666	2563
RP11-268J15.5	0	1	0	0	0	0	0	0	1	0	3	3	0	0	0	2047	825	143	505	304	113	711	1585	75	301
STK40	8	11	1	0	0	0	0	0	1	1	6	4	6	1	4	29519	32806	15819	9473	31543	2670	1324	5855	2839	5660
LSM10	6	7	0	0	0	0	0	0	2	0	3	7	3	3	2	7038	8344	2417	1866	19344	640	5644	3300	1833	2395
RNU4-27P	0	0	0	0	0	0	0	0	0	0	0	0	0	0	0	0	0	0	0	0	0	0	0	0	0
OSCP1	5	4	0	0	0	0	0	0	2	1	0	2	1	0	3	4801	3475	2427	1361	1759	325	1245	1098	496	430
SNORA63	0	0	0	0	0	0	0	0	0	0	0	0	0	0	0	2	2	0	0	4	0	0	2	0	0
MRPS15	19	13	0	0	0	0	0	2	8	4	6	10	10	3	3	19973	15114	4746	5132	26992	1742	19247	5524	4478	3329
CSF3R	0	4	0	0	0	0	0	0	0	0	5	0	0	2	0	1579	18937	537	258	6266	2368	198	179	409	3221
FTLP18	0	0	0	0	0	0	0	0	0	0	0	0	0	0	0	0	0	0	0	0	0	0	0	0	0
RP4-614N24.1	0	0	0	0	0	0	0	0	0	0	0	0	0	0	0	0	0	0	0	0	0	0	0	1	0
GRIK3	0	1	0	0	0	0	0	0	0	0	0	11	0	0	1	325	1082	2475	49	990	495	78	34151	202	498
MIR4255	0	0	0	0	0	0	0	0	0	0	0	0	0	0	0	0	0	0	0	0	0	0	0	0	0
RNU6-636P	0	0	0	0	0	0	0	0	0	0	0	0	0	0	0	0	0	0	0	0	0	0	0	0	0
RP5-1180C18.1	0	0	0	0	0	0	0	0	0	0	0	0	0	0	0	1	0	1	3	0	0	0	0	0	0
RNA5SP43	0	0	0	0	0	0	0	0	0	0	0	0	0	0	0	0	0	0	0	0	0	0	0	0	0
RPS29P6	0	0	0	0	0	0	0	0	0	0	0	0	0	0	0	0	0	0	0	0	0	0	0	0	0
RP11-422J8.1	2	1	0	0	0	0	0	0	0	0	0	0	2	0	0	399	1709	143	332	2333	88	137	315	345	346
ZC3H12A	4	0	0	0	0	0	0	0	1	0	0	0	0	1	0	1611	4848	277	3850	7563	532	967	605	969	1051
MEAF6	26	19	0	0	0	0	0	1	7	0	4	13	11	4	28	15123	19693	21968	5567	21340	1912	4865	6926	2954	3791
MIR5581	0	0	0	0	0	0	0	0	0	0	0	0	0	0	0	36	40	24	11	25	7	0	5	8	1
SNIP1	13	6	0	0	0	0	0	0	0	0	0	2	2	3	2	7506	8829	3934	2493	9373	863	1546	2641	967	1730
FTH1P1	0	0	0	0	0	0	0	0	0	0	0	0	0	0	0	0	0	0	0	1	0	0	0	0	1
RP3-423B22.5	36	1	0	0	0	0	0	2	3	1	2	2	4	3	4	41	28	3	8	19	0	43	7	4	3
DNALI1	1	3	0	0	0	0	0	2	0	0	1	1	1	2	8	1389	6763	9138	530	1207	439	662	84	295	785
GNL2	34	11	0	0	0	0	0	0	2	0	7	5	5	4	8	30075	21790	6122	7929	30443	2075	1928	6524	3068	4899
RSPO1	15	0	2	0	0	0	0	0	0	0	0	0	0	0	0	912	6785	5	5656	326	192	421	349	267	10
C1orf109	12	2	0	0	0	0	0	1	0	0	5	3	1	1	3	11815	7479	4634	3090	7911	1039	1888	3979	1160	1513
CDCA8	1	3	0	0	0	0	0	0	0	0	0	2	3	0	0	6210	2381	4415	740	18631	246	607	1035	363	956
EPHA10	0	0	0	0	0	0	0	0	0	0	0	0	1	0	1	47	201	4056	30	20	3	29	10	8	12
Y_RNA	0	0	0	0	0	0	0	0	0	0	0	0	0	0	0	0	0	0	0	0	0	0	0	0	0
snoU13	0	0	0	0	0	0	0	0	0	0	0	0	0	0	0	0	0	0	0	0	0	0	0	0	0
ACTN4P2	0	0	0	0	0	0	0	0	0	0	0	0	0	0	0	0	0	0	0	0	0	0	0	0	0
RP11-109P14.2	0	0	0	0	0	0	0	0	0	0	0	0	0	0	0	0	1	4	0	4	0	0	0	0	0
MANEAL	3	2	0	0	0	0	0	0	2	0	2	0	3	0	5	7184	3835	10278	1178	17542	347	817	1547	621	160
RP11-109P14.9	0	0	0	0	0	0	0	0	0	0	1	0	0	0	1	0	2	0	3	6	0	0	1	0	1
YRDC	6	1	0	0	0	0	0	2	1	0	0	4	2	1	2	6445	5253	4580	1992	10017	464	2550	2075	1114	1285
C1orf122	20	7	0	0	0	0	0	2	7	2	7	11	8	3	14	13697	7212	8499	3417	19351	702	3228	4496	2264	2456
MTF1	12	6	0	0	0	0	0	1	1	0	4	4	5	2	2	9456	13035	3595	3397	13371	1303	644	2785	818	2859
AL929472.1	0	0	0	0	0	0	0	0	0	0	0	0	0	0	0	0	0	0	0	0	0	0	0	0	1
RP11-109P14.8	0	0	0	0	0	0	0	0	0	0	0	0	0	0	0	0	0	0	0	0	0	0	0	0	0
RP11-109P14.10	2	3	0	0	0	1	0	0	0	1	2	1	0	0	0	20	13	5	6	11	1	11	1	5	1
INPP5B	10	7	0	0	0	0	0	0	1	0	1	2	0	2	1	10710	13038	1432	2415	10298	1140	1125	5307	923	3043
SNORA63	0	0	0	0	0	0	0	0	0	0	0	0	0	0	0	0	0	0	0	0	0	0	0	0	2
RNU6-584P	0	0	0	0	0	0	0	0	0	0	0	0	0	0	0	0	0	0	0	0	0	0	0	0	0
SF3A3	39	11	0	0	0	0	0	2	3	2	12	9	7	6	5	55403	39685	11835	11319	37693	3622	6061	12751	6353	9696
RNU6-510P	0	0	0	0	0	0	0	0	0	0	0	0	0	0	0	5	12	0	5	1	2	0	1	4	0
FHL3	12	2	0	0	0	0	0	1	0	0	2	6	5	0	1	8053	6788	688	4080	21744	553	589	3623	1082	2098
UTP11L	26	15	0	0	0	1	0	1	5	0	3	21	9	6	7	12916	10198	4051	2613	14702	1024	5288	4799	2234	3240
POU3F1	0	0	0	0	0	0	0	0	0	0	0	22	0	0	0	33	31	304	6	234	4	4	7706	7	95
RP5-884C9.2	1	0	0	0	0	0	0	0	0	0	0	1	0	0	0	47	9	34	5	22	1	0	242	2	5
RP5-884C9.3	0	0	0	0	0	0	0	0	0	0	0	0	0	0	0	0	0	0	0	0	0	0	0	0	0
MIR3659	0	0	0	0	0	0	0	0	0	0	0	0	0	0	0	0	0	0	0	0	0	0	0	0	0
RP11-214L19.1	0	0	0	0	0	0	0	0	0	0	0	0	0	0	0	0	0	110	0	0	0	0	0	0	0
RNU6-753P	0	0	0	0	0	0	0	0	0	0	0	0	0	0	0	0	0	0	0	0	0	0	0	0	0
RP11-329N22.1	0	0	0	0	0	0	0	0	0	0	0	0	0	0	0	0	0	0	0	0	0	0	0	0	0
RP11-334L9.1	1	0	0	0	0	0	0	0	0	0	0	0	0	0	0	47	48	2	0	25	2	0	4	2	0
RRAGC	21	13	0	0	0	0	0	0	0	0	8	6	5	1	2	9760	14750	2801	3097	18730	1624	3685	4704	1178	3216
RP5-864K19.4	2	1	0	0	0	0	0	0	0	0	0	0	0	0	0	289	234	152	94	477	41	51	77	25	61
MYCBP	12	9	0	0	0	0	0	0	0	1	5	5	2	0	4	5800	6355	1193	1169	2368	550	3199	968	883	615
GJA9	0	0	0	0	0	0	0	0	0	0	0	0	0	0	0	0	0	0	1	0	0	0	0	0	0
RHBDL2	4	1	0	0	0	0	0	0	0	0	0	0	0	0	0	311	707	147	348	498	42	432	396	233	246
RNU6-605P	1	0	0	0	0	0	0	0	0	0	0	0	0	0	0	0	0	0	0	2	0	6	1	0	0
Y_RNA	0	0	0	0	0	0	0	0	0	0	0	0	0	0	0	0	0	0	0	0	0	0	0	0	0
RP11-781D11.1	0	0	0	0	0	0	0	0	0	0	0	0	0	0	0	0	0	0	0	0	0	0	0	0	0
AKIRIN1	33	27	1	2	0	0	0	0	5	3	10	12	8	9	8	18199	21507	11258	6215	20664	2876	3682	8944	2357	4908
NDUFS5	142	23	0	1	0	0	0	14	35	6	34	40	13	12	38	40726	40354	14661	11835	28615	3173	22689	11181	10633	6711
MACF1	189	81	2	1	0	1	0	8	15	7	25	15	16	20	5	265525	447329	32942	122753	143667	36635	11868	42254	13169	43353
RNU6-608P	0	0	0	0	0	0	0	0	0	0	0	0	0	0	0	0	0	0	0	0	0	0	0	0	0
RNA5SP44	0	0	0	0	0	0	0	0	0	0	0	0	0	0	0	0	0	0	0	0	0	0	0	0	0
RP11-416A14.1	0	0	0	0	0	0	0	0	0	0	0	0	0	0	0	5	5	0	0	3	0	19	0	0	2
RP11-420K8.1	7	4	0	0	0	0	0	1	1	0	1	1	2	0	0	3	3	6	1	0	0	0	1	0	0
RP11-420K8.2	0	0	0	0	0	0	0	0	0	0	0	0	0	0	0	0	0	0	0	0	0	0	0	0	0
KIAA0754	4	1	0	0	0	0	0	1	0	0	2	0	1	3	3	11349	10817	3268	1581	4755	645	47	1739	299	1724
BMP8A	2	2	0	0	0	0	0	0	0	0	0	0	0	0	0	358	95	99	26	169	9	11	1	4	52
OXCT2P1	0	0	0	0	0	0	0	0	0	0	0	0	0	0	0	201	47	1	11	205	5	9	23	0	30
RP11-69E11.4	1	3	0	0	0	0	0	0	1	0	0	0	1	0	0	1115	830	419	612	346	237	1820	144	239	271
PPIEL	1	3	0	0	0	0	0	0	1	0	0	0	0	0	0	444	264	162	209	42	66	507	108	64	130
PABPC4	22	20	0	0	0	0	0	0	3	1	7	15	10	7	3	68044	44154	9526	13056	67447	3608	4083	8617	5118	13788
RP11-69E11.8	5	1	0	0	0	0	0	0	0	0	1	1	1	1	0	1	5	0	4	3	0	0	1	0	0
SNORA55	0	0	0	0	0	0	0	0	0	0	0	0	0	0	1	58	25	9	21	38	9	10	4	10	15
HEYL	3	4	0	0	0	0	0	0	0	0	2	1	4	14	3	9515	17298	4760	1566	17836	771	59	2140	567	23401
RP1-144F13.3	0	0	0	0	0	0	0	0	0	0	0	0	0	0	0	0	0	0	2	5	0	0	0	0	0
NT5C1A	0	0	0	0	0	0	0	0	0	0	0	0	0	0	0	8	13	2	0	25	1	0	43	3	45
HPCAL4	0	0	0	0	0	0	0	0	0	0	0	0	0	0	0	24	1140	63	1	31	19	0	860	5	261
PPIE	14	19	0	0	0	0	0	2	3	0	3	10	2	1	8	21683	15281	7366	4563	16888	1665	3106	5602	3130	3054
RP1-144F13.4	0	0	0	0	0	0	0	0	0	0	0	0	0	0	0	3	1	0	0	0	1	0	0	0	0
RNU7-121P	0	0	0	0	0	0	0	0	0	0	0	0	0	0	0	0	0	0	0	0	0	0	0	0	0
BMP8B	0	3	0	0	0	0	0	0	0	0	1	1	0	0	1	3823	1031	5050	379	1052	63	16	118	57	568
OXCT2	0	0	0	0	0	0	0	0	0	0	0	0	0	0	0	96	54	31	48	80	3	4	3	12	26
RP1-118J21.25	0	0	0	0	0	0	0	0	0	0	0	0	0	0	0	32	13	207	15	9	2	3	0	3	4
RP1-118J21.24	0	0	0	0	0	0	0	0	0	0	0	0	0	0	0	0	0	0	0	0	0	0	0	0	0
TRIT1	9	4	0	0	0	0	0	2	0	6	2	3	0	0	9	9492	7950	8381	3134	5491	1051	3329	1884	1535	1325
Y_RNA	0	0	0	0	0	0	0	0	0	0	0	0	0	0	0	0	3	0	0	0	0	0	0	0	0
MYCL	5	1	0	0	0	0	0	0	1	0	0	0	0	1	6	5905	7172	25678	2926	1634	310	387	614	519	1990
RP1-118J21.5	0	1	0	0	0	0	0	0	0	0	1	0	0	0	1	15	9	12	11	29	2	19	2	2	2
Y_RNA	0	0	0	0	0	0	0	0	0	0	0	0	0	0	0	0	0	3	0	0	0	0	0	0	0
MFSD2A	3	12	0	0	0	0	0	0	0	0	2	0	1	0	2	474	12332	2315	1170	12498	1949	421	329	134	204
RP3-342P20.2	1	0	0	0	0	0	0	0	0	0	0	0	0	0	0	16	208	7	37	52	51	14	8	3	9
CAP1	148	55	1	0	0	0	0	5	15	3	35	24	26	19	13	90201	132494	23534	43091	141153	12697	11435	25806	16138	33672
PPT1	51	66	1	0	1	0	0	8	5	1	20	21	10	16	12	92159	117280	15525	18129	64753	12660	24341	21493	13942	19550
RP11-115D7.3	0	0	0	0	0	0	0	0	0	0	0	0	0	0	0	9	0	0	16	0	0	0	0	0	1
RLF	15	18	0	0	0	0	0	0	3	3	3	2	3	3	2	13220	13241	3286	3636	13661	2077	3161	3681	1757	2111
RNU6-1237P	0	0	0	0	0	0	0	0	0	0	0	0	0	0	0	1	0	0	0	0	0	0	0	0	0
TMCO2	0	0	0	0	0	0	0	0	0	0	0	0	0	0	0	4	19	0	1	7	1	5	0	0	0
RP1-39G22.7	6	6	0	0	0	0	0	0	0	0	3	1	2	0	4	3366	2768	2564	1479	3675	514	2688	885	807	438
ZMPSTE24	13	22	0	0	0	0	0	1	3	3	3	7	6	5	0	14786	18072	3834	3338	16194	2277	3115	10630	2278	3670
RP1-39G22.4	0	0	0	0	0	0	0	0	0	0	0	0	0	0	0	0	0	0	0	0	0	0	0	0	0
COL9A2	31	62	1	1	0	0	0	6	2	1	14	11	0	0	0	235396	237581	160	50605	2672	38236	25008	41682	12893	980
RP1-228H13.1	0	0	0	0	0	0	0	0	0	0	0	0	0	0	0	4	2	0	1	0	0	1	1	1	0
SMAP2	8	6	0	0	0	0	0	1	1	0	6	5	2	9	2	13206	19512	4580	3458	23024	1378	537	4024	1148	12747
RP1-228H13.2	0	0	0	0	0	0	0	0	0	0	1	0	0	0	0	0	2	0	0	0	0	0	0	0	1
ZFP69B	1	0	0	0	0	0	0	0	0	0	1	0	0	0	2	2900	2305	1684	515	899	196	270	1061	198	361
RP1-228H13.5	3	1	0	0	0	0	0	0	0	0	1	1	1	0	2	1793	1939	871	411	877	147	313	906	141	391
ZFP69	1	1	0	0	0	0	0	0	0	0	1	1	0	0	0	1442	1751	686	435	3803	146	457	762	230	627
RP11-656D10.3	2	0	0	0	0	0	0	0	0	0	0	0	0	0	0	123	43	116	81	155	15	77	46	19	57
EXO5	2	2	0	0	0	1	0	0	1	0	1	3	1	0	1	4559	4398	2025	1301	4593	413	1348	1404	684	774
RP11-656D10.5	1	1	0	0	0	0	0	0	1	0	1	0	0	0	0	5	8	1	0	0	4	0	0	0	4
RP11-656D10.6	1	0	0	0	0	0	0	0	1	0	0	0	0	0	1	0	0	4	0	0	1	0	0	0	0
ZNF684	2	3	0	0	0	0	0	0	1	1	0	1	0	0	1	910	1379	531	425	1500	199	898	415	291	285
RP1-63P18.2	0	0	0	0	0	0	0	0	0	0	0	0	0	0	0	0	0	3	0	3	0	0	1	0	1
GTF2F2P2	0	0	0	0	0	0	0	0	0	0	0	0	0	0	0	3	1	0	1	1	0	0	0	0	0
RIMS3	4	2	0	0	0	0	0	0	0	0	0	0	0	0	0	4861	14592	3582	4522	2924	1004	470	4371	902	639
RP4-739H11.3	1	0	0	0	0	0	0	0	0	0	0	0	0	0	0	37	19	39	36	13	3	12	9	1	16
RP4-739H11.4	1	1	0	0	0	0	0	1	0	0	3	5	1	0	1	489	306	334	245	338	60	219	76	56	83
NFYC	29	14	0	1	0	0	0	3	2	0	8	9	7	4	2	33822	26321	7782	9365	22161	2499	3309	11145	3930	4944
MIR30E	0	0	0	0	0	0	0	0	0	0	0	0	0	0	0	0	4	0	0	0	0	0	0	0	0
MIR30C1	0	0	0	0	0	0	0	0	0	0	0	0	0	0	0	11	5	0	0	2	1	0	0	0	0
KCNQ4	1	0	0	0	0	0	0	0	0	0	0	0	0	0	0	1493	999	46	1165	258	84	137	223	151	44
RN7SL326P	0	0	0	0	0	0	0	0	0	0	0	0	0	0	0	0	0	0	0	0	0	0	0	0	0
CITED4	59	20	0	0	0	0	0	3	8	0	11	1	2	0	1	23844	6268	776	14179	3456	750	1157	352	2030	274
RP5-1066H13.4	0	0	0	0	0	0	0	0	0	0	0	0	0	0	0	6	1	0	0	0	0	0	0	0	4
RP11-348A7.1	0	0	0	0	0	0	0	0	0	0	0	0	0	0	0	0	0	0	0	1	0	0	0	0	0
UBE2V1P8	0	0	0	0	0	0	0	0	0	0	0	0	0	0	0	0	0	0	0	0	0	0	0	0	0
CTPS1	9	1	0	0	0	0	0	0	0	0	5	2	4	1	1	19513	9523	4390	3694	22596	1106	3456	4828	1127	3694
SLFNL1	0	1	0	0	0	0	0	0	0	1	0	0	0	0	0	458	1947	21	95	133	234	41	29	60	35
SCMH1	26	25	0	0	0	0	0	1	5	1	7	11	7	2	3	37268	22300	5921	10403	21503	2861	2110	9411	3301	2248
RP4-635E8.1	0	0	0	0	0	0	0	0	0	0	0	0	0	0	0	0	0	0	0	0	0	0	0	0	0
RP11-399E6.1	1	0	0	0	0	0	0	0	0	0	0	0	0	0	0	15	11	16	7	10	0	0	0	0	0
RP11-399E6.2	0	0	0	0	0	0	0	0	0	0	0	0	0	0	0	0	0	0	0	0	0	0	0	0	0
FOXO6	2	1	0	0	0	0	0	0	0	0	0	2	0	0	4	996	508	2630	430	463	49	46	1470	162	93
RP11-399E6.4	1	0	0	0	0	0	0	0	0	0	0	0	0	0	0	9	11	7	11	27	4	19	3	3	8
RNA5SP45	0	0	0	0	0	0	0	0	0	0	0	0	0	0	0	0	0	0	0	0	0	0	0	0	0
EDN2	0	0	0	0	0	0	0	0	0	0	0	0	0	1	1	2009	534	363	107	6	21	67	91	100	161
HIVEP3	8	3	0	0	0	1	0	2	2	1	1	4	7	3	7	10188	6969	4555	1670	10115	438	236	4309	419	2885
RP11-486B10.3	0	0	0	0	0	0	0	0	0	0	0	0	0	0	0	0	0	0	0	0	0	0	0	0	0
RP11-486B10.4	0	0	0	0	0	0	0	0	0	0	0	0	0	0	0	2	0	0	0	0	0	0	0	0	0
AL451006.1	0	0	0	0	0	0	0	0	0	0	0	0	0	0	0	0	0	0	0	0	0	0	0	0	0
HNRNPFP1	0	0	0	0	0	0	0	0	0	0	0	0	0	0	0	0	0	5	0	0	0	0	0	0	0
RP11-319C21.1	0	0	0	0	0	0	0	0	0	0	0	0	0	0	0	3	0	0	0	0	0	0	0	0	0
GUCA2B	0	0	0	0	0	0	0	0	0	0	0	0	0	0	0	0	30	0	0	0	0	0	0	0	0
GUCA2A	0	0	0	0	0	0	0	0	0	0	0	0	0	0	0	5	111	0	5	0	8	8	1	8	0
FOXJ3	23	29	0	0	0	0	0	3	4	0	7	10	14	10	15	27623	28934	17153	9502	21169	3755	1692	10481	2649	5405
RP11-223A3.1	1	0	0	0	0	0	0	0	0	0	0	0	0	0	1	2	2	0	1	0	0	0	0	0	0
RIMKLA	0	0	0	0	0	0	0	0	0	0	0	0	0	1	2	1669	5043	8831	602	101	221	515	50	134	305
RP11-157D18.2	0	0	0	0	0	0	0	0	0	0	0	0	0	0	0	0	0	2	1	0	0	0	0	0	0
ZMYND12	1	3	0	0	0	0	0	0	1	0	1	0	0	0	1	1254	1154	1050	219	284	90	444	70	217	135
PPCS	37	13	1	0	0	0	0	3	5	3	11	12	2	6	11	12597	14882	5983	2915	17169	1363	7464	6040	2293	2799
CCDC30	4	2	0	0	0	0	0	0	0	0	1	1	0	0	6	1574	1706	3325	515	1014	158	342	249	121	234
RP11-163G10.2	1	0	0	0	0	0	0	0	0	0	0	0	0	0	0	0	0	1	0	0	0	0	0	0	0
TMSB4XP1	0	1	0	0	0	0	0	0	0	0	0	0	0	0	0	12	25	3	1	38	1	5	6	1	7
RNU6-536P	0	0	0	0	0	0	0	0	0	0	0	0	0	0	0	0	0	0	0	0	0	0	0	0	0
RP11-163G10.4	0	0	0	0	0	0	0	0	0	0	0	0	0	0	0	5	0	0	0	2	0	0	0	0	0
PPIH	13	9	0	0	0	0	0	0	5	0	0	4	2	1	5	10633	9231	3116	2656	9530	792	7247	2786	2184	1928
RP5-994D16.3	0	0	0	0	0	0	0	0	0	0	0	0	0	0	0	46	54	20	21	34	3	22	27	3	1
YBX1	244	88	1	1	0	0	0	24	50	3	91	130	94	45	58	185093	171654	37578	57396	262108	13778	17762	64363	29383	37509
CLDN19	0	0	0	0	0	0	0	0	0	0	0	0	0	0	0	37	883	0	1	1	7	0	3	0	0
LEPRE1	8	14	0	0	0	0	0	1	3	1	5	6	7	1	1	24287	27500	8253	4908	60341	2079	7104	15969	2213	9673
C1orf50	6	3	0	0	0	0	0	0	2	0	1	1	1	0	2	3756	3207	2060	1027	2981	281	2967	1022	800	623
RP5-994D16.9	0	2	0	0	0	0	0	0	0	0	0	0	0	0	2	0	1	3	0	1	0	0	0	0	0
CCDC23	21	15	0	0	0	0	0	0	11	3	10	21	7	2	10	8851	9065	5564	2313	7317	829	11989	4635	2580	1802
ERMAP	7	1	0	0	0	0	0	2	2	4	2	4	1	1	5	8262	10832	5645	3583	2796	974	1816	1000	1209	1947
RP11-342M1.3	1	2	0	0	0	0	0	0	0	0	0	0	0	0	2	399	183	10	85	237	28	77	83	35	99
ZNF691	7	2	0	0	0	0	0	0	2	0	1	4	0	0	2	7626	5666	1774	1682	3426	568	1744	1774	1172	997
RP11-342M1.7	0	0	0	0	0	0	0	0	0	0	0	0	0	0	0	0	3	0	0	0	0	0	0	0	0
RP11-342M1.6	0	0	0	0	0	0	0	0	0	0	0	0	0	0	0	0	0	0	0	0	0	0	0	0	0
ATP6V1E1P1	0	0	0	0	0	0	0	0	0	0	0	0	0	0	0	5	3	2	2	6	0	0	6	1	1
SLC2A1	54	6	0	0	0	0	0	3	4	5	2	3	10	6	3	35721	14746	5001	28558	78333	3184	23934	2624	10245	3679
SLC2A1-AS1	0	1	0	0	0	0	0	0	0	0	0	0	0	0	2	245	119	63	99	197	33	45	51	135	25
RNU6-880P	0	0	0	0	0	0	0	0	0	0	0	0	0	0	0	1	0	0	1	0	0	0	0	0	0
RNU6-870P	0	0	0	0	0	0	0	0	0	0	0	0	0	0	0	0	0	0	0	0	0	0	0	0	0
FAM183A	1	0	0	0	0	0	0	1	0	2	0	0	0	0	1	476	660	1543	421	4	59	3368	4	153	1
EBNA1BP2	49	10	0	0	0	0	0	2	6	1	9	9	8	4	7	25240	18492	6990	7253	22684	2084	7089	4710	5143	3623
WDR65	5	7	0	0	0	0	0	0	1	0	1	4	2	0	4	128	1689	1410	1479	82	330	508	7	186	28
RNA5SP46	0	0	0	0	0	0	0	0	0	0	0	0	0	0	0	0	0	1	0	0	0	0	0	0	0
TMEM125	5	11	0	0	0	0	0	0	0	0	3	0	0	0	3	7224	32081	7621	1922	4	2190	696	38	1773	10
C1orf210	8	4	0	0	0	0	0	0	1	0	1	0	0	0	2	3144	5921	1582	1160	3	492	836	0	749	3
TIE1	0	4	0	0	0	0	0	0	1	0	6	1	3	0	0	4500	50493	1001	592	26698	1367	114	10998	486	3881
MPL	0	1	0	0	0	0	0	0	0	0	0	0	0	0	1	199	289	363	111	6	23	13	17	15	16
RP1-92O14.3	1	0	0	0	0	0	0	0	0	0	0	0	0	1	0	217	217	114	101	46	17	31	4	70	9
CDC20	4	2	0	0	0	0	0	0	1	0	0	0	4	1	2	11436	4036	4242	1308	40760	426	1389	1350	1133	1628
ELOVL1	20	14	0	0	0	0	0	2	2	1	11	11	7	4	6	19213	31962	4935	7526	46102	2555	5156	6911	3982	5240
MED8	8	6	0	0	0	0	0	1	2	0	4	4	2	4	5	12469	12300	4707	3352	22488	1056	4033	3682	1882	3333
RP1-92O14.6	0	3	0	0	0	0	0	0	0	0	1	2	2	0	2	1	0	3	3	3	0	0	0	0	2
SZT2	17	18	0	0	0	0	0	2	2	0	2	4	1	6	10	37338	31085	10778	12273	25976	3284	1994	7687	2231	5345
SZT2-AS1	2	0	0	0	0	0	0	0	0	0	0	0	0	0	2	30	45	11	21	44	9	27	1	13	5
HYI	23	10	0	0	0	0	0	1	3	1	4	9	7	1	11	7188	10068	6007	4894	10339	1359	1624	3248	2054	1644
HYI-AS1	1	0	0	0	0	0	0	0	0	0	0	0	1	0	0	141	73	89	36	108	12	32	29	14	21
PTPRF	307	94	1	1	0	0	0	23	28	5	38	5	1	1	29	627043	387312	82867	192842	19814	46168	28966	10181	48763	1363
KDM4A	24	6	0	0	0	1	0	1	2	1	3	2	4	2	4	65709	41615	12837	12491	32507	4097	2279	14609	4372	5937
KDM4A-AS1	3	4	0	0	0	0	0	0	1	0	1	0	0	0	2	137	80	60	41	258	9	28	19	21	36
ST3GAL3	8	5	0	0	0	0	0	0	1	0	2	3	2	1	2	5885	6652	4124	2016	6795	676	826	3414	906	1234
RP11-184I16.4	0	0	0	0	0	0	0	0	0	1	0	0	0	0	0	0	0	0	0	0	0	0	0	0	0
RNU6-1058P	0	0	0	0	0	0	0	0	0	0	0	0	0	0	0	0	0	5	0	0	0	0	0	0	0
RP11-184I16.3	0	0	0	0	0	0	0	0	0	0	0	0	0	0	0	3	0	0	0	0	0	0	0	1	0
SHMT1P1	0	0	0	0	0	0	0	0	0	0	0	0	0	0	0	0	0	0	0	0	0	0	0	0	0
ARTN	0	0	0	0	0	0	0	0	0	0	0	0	0	0	1	225	215	77	215	140	27	179	35	32	22
RP11-7O11.3	0	1	0	0	0	0	0	0	0	0	0	0	0	0	0	187	103	112	88	139	11	43	35	20	31
IPO13	3	3	0	0	0	0	0	1	0	0	4	6	4	0	3	23957	17833	6111	5731	29193	1696	1510	5851	1950	4104
DPH2	4	4	0	0	0	0	0	0	2	0	1	3	0	0	1	17355	10963	3950	5078	12347	1146	2730	2804	2091	1670
ATP6V0B	29	23	1	0	0	0	0	5	12	4	14	22	19	9	23	20494	29038	18680	6188	61699	2771	25102	12956	6463	6542
B4GALT2	15	14	0	0	0	0	0	4	2	0	5	8	6	2	1	39226	25355	10377	10471	41787	3009	2838	12537	4926	2448
CCDC24	2	5	0	0	0	0	0	0	1	0	1	3	1	1	6	4867	2784	5637	1695	1307	332	1121	977	661	282
SLC6A9	10	5	0	0	0	0	0	0	5	0	1	8	0	1	3	10986	8697	1079	2853	6744	971	645	4905	1111	905
RP5-1198O20.4	1	1	0	1	0	0	0	1	0	1	1	0	0	0	2	228	333	268	96	285	37	98	31	91	47
RP5-1198O20.5	0	0	0	0	0	0	0	0	0	0	0	0	0	0	0	0	0	0	0	0	0	0	0	0	0
KRT8P47	0	0	0	0	0	0	0	0	0	0	1	0	0	0	0	0	0	1	2	0	1	0	0	0	0
RN7SL479P	0	0	0	0	0	0	0	0	0	0	0	0	0	0	0	0	0	0	0	0	0	0	0	0	0
KLF17	0	0	0	0	0	0	0	0	0	0	0	0	0	0	0	66	199	1	31	79	14	0	0	56	3
RP11-570P14.1	1	1	0	0	0	0	0	0	0	0	0	0	1	0	0	85	36	5	0	28	0	1	4	8	3
RP4-675G8.2	0	0	0	0	0	0	0	0	0	0	0	0	0	0	0	0	0	0	0	0	0	0	0	0	0
RP4-675G8.3	0	0	0	0	0	0	0	0	0	0	0	0	0	0	0	0	0	0	0	0	0	0	0	0	0
Y_RNA	0	0	0	0	0	0	0	0	0	0	0	0	0	0	0	0	0	0	0	0	0	0	0	0	0
RP4-675G8.4	0	0	0	0	0	0	0	0	0	0	0	0	0	0	0	0	0	0	0	0	0	0	0	0	0
RP5-891H21.1	0	0	0	0	0	0	0	0	0	0	0	0	0	0	0	0	0	0	0	0	0	0	0	0	0
RP5-891H21.5	0	0	0	0	0	0	0	0	0	0	0	0	0	0	0	13	5	7	3	4	4	5	3	2	0
DMAP1	16	8	0	0	0	0	0	0	2	0	1	1	6	2	4	17053	14268	5866	5576	10915	1859	3778	3756	2491	2358
ERI3	21	16	0	0	0	1	0	0	2	0	6	16	4	3	5	32432	21785	9764	7561	23319	2264	7388	7621	4933	3275
ERI3-IT1	0	0	0	0	0	0	0	0	0	0	0	1	0	0	0	128	52	4	24	18	18	4	1	12	9
AL390776.1	0	0	0	0	0	0	0	0	0	0	0	0	0	0	0	0	0	0	2	2	0	0	0	0	0
RNU6-369P	0	0	0	0	0	0	0	0	0	0	0	0	0	0	0	0	0	0	0	0	0	0	0	0	0
RNF220	25	21	1	0	0	0	0	5	9	0	8	6	5	4	12	43481	36558	10637	12093	30884	3716	2006	9137	6647	5366
MIR5584	0	1	0	0	0	0	0	0	0	0	0	0	0	0	0	5	0	0	0	0	0	0	0	0	0
TMEM53	11	5	0	1	0	0	0	4	3	0	4	4	2	0	15	3871	4271	10764	1531	3368	483	459	742	517	734
C1orf228	0	0	0	0	0	0	0	0	0	0	0	0	0	0	1	388	492	1297	155	286	58	365	10	76	161
RNU5F-1	0	0	0	0	0	0	0	0	0	1	0	0	0	0	1	0	0	0	0	0	0	0	0	0	0
RNU5D-1	1	1	0	0	0	0	0	0	0	1	0	1	0	0	0	0	4	0	2	0	0	0	1	0	0
KIF2C	2	4	0	0	0	0	0	0	0	0	0	0	4	0	3	9883	4656	4165	1153	29782	686	840	1211	823	1560
RP11-269F19.2	2	1	0	0	0	0	0	0	1	0	0	0	0	0	2	105	67	25	226	72	7	172	22	57	20
RPS8	2720	172	12	3	1	0	3	207	571	236	300	306	174	77	242	900862	437826	157993	274297	425516	39720	1109649	113325	240036	66620
SNORD55	0	0	0	0	0	0	0	0	0	0	0	0	0	0	0	0	0	0	0	0	0	0	0	0	0
SNORD46	0	0	0	0	0	0	0	0	0	0	0	0	0	0	0	48	20	7	15	48	3	6	8	7	12
SNORD38A	0	0	0	0	0	0	0	0	0	0	0	0	0	0	0	2	0	0	6	0	0	1	2	0	2
SNORD38B	0	0	0	0	0	0	0	0	0	0	0	0	0	0	0	0	0	0	0	0	0	0	0	0	0
RPS15AP11	6	3	0	0	0	0	0	0	0	0	1	0	0	0	0	4	8	6	2	2	0	23	1	4	0
BEST4	1	0	0	0	0	0	0	0	0	0	0	0	0	0	0	289	102	478	60	90	4	190	247	102	23
PLK3	1	0	0	0	0	0	0	0	0	0	0	0	2	1	2	3047	4001	941	1227	13829	403	892	655	545	2190
TCTEX1D4	0	0	0	0	0	0	0	0	0	0	0	1	2	0	0	5	49	107	12	42	1	165	1	8	2
BTBD19	1	2	0	0	0	0	0	0	0	0	0	1	0	6	0	877	810	648	692	3824	162	152	178	66	1672
PTCH2	3	0	0	0	0	0	0	0	1	0	0	0	1	5	0	3075	989	574	1475	1911	165	191	967	292	3040
RNU5E-6P	0	0	0	0	0	0	0	0	0	0	0	0	0	0	0	0	0	0	0	0	0	0	0	0	0
RP5-882O7.1	3	0	0	0	0	0	0	0	0	0	0	0	0	0	0	20	13	2	2	11	0	0	0	1	1
EIF2B3	11	6	0	0	0	0	0	0	3	0	0	2	1	3	4	8650	6858	2934	2352	10931	646	4075	2604	1842	2433
AL136380.1	1	0	0	0	0	0	0	1	1	1	0	1	0	0	0	0	0	0	0	0	0	0	0	0	0
RNA5SP47	1	0	0	0	0	0	0	0	0	0	0	0	0	0	0	0	0	0	0	0	0	0	0	0	0
CCNB1IP1P1	0	0	0	0	0	0	0	0	0	0	0	0	0	0	0	0	0	0	0	3	0	0	0	0	0
RP5-882O7.4	0	0	0	0	0	0	0	0	1	0	0	0	0	0	0	0	0	0	0	0	0	1	0	0	0
MRPS17P1	0	0	0	0	0	0	0	0	0	0	0	0	0	0	0	0	0	0	0	0	0	0	0	0	0
HECTD3	11	7	0	0	0	0	0	0	2	0	3	1	2	2	3	27125	22408	6590	8204	22169	2211	1974	5037	3098	4144
UROD	28	14	0	0	0	0	0	5	11	1	5	10	3	3	4	26920	22768	6627	7479	27142	2700	10192	9438	6000	4907
ZSWIM5	2	0	0	0	0	0	0	0	0	0	0	1	1	0	9	2518	3603	8421	815	357	246	176	386	241	494
AL359473.1	0	0	0	0	0	0	0	0	0	0	0	0	0	0	0	2	2	6	0	0	0	0	0	0	3
OSTCP5	0	0	0	0	0	0	0	0	0	0	0	0	0	0	0	0	1	0	1	0	0	0	0	0	0
AL592294.1	0	0	0	0	0	0	0	0	0	0	0	0	0	0	0	0	0	0	0	0	0	0	0	0	0
HPDL	0	0	0	0	0	0	0	0	0	1	0	1	0	0	0	1239	362	52	329	275	64	183	454	136	72
MUTYH	5	1	0	0	0	0	0	2	1	1	1	0	1	0	1	11049	5510	2497	2182	4302	510	1906	2851	1277	1308
TOE1	5	4	0	0	0	0	0	1	1	0	1	5	0	0	1	6595	4795	2153	1739	6568	523	1087	2523	731	1015
TESK2	6	5	1	0	0	0	0	0	1	0	1	1	0	0	3	6796	7473	1723	2680	4899	698	1516	1633	905	1159
snoU13	0	0	0	0	0	0	0	0	0	0	0	0	0	0	0	0	0	0	0	0	0	0	0	0	0
RP11-291L19.1	0	0	0	0	0	0	0	0	0	0	0	0	0	0	0	0	0	0	0	0	0	0	0	0	0
CCDC163P	4	5	0	0	0	0	0	0	1	1	0	0	0	0	2	3997	3709	1418	1035	1642	418	2413	489	541	131
MMACHC	44	25	0	0	0	0	0	1	17	1	18	28	10	12	3	7842	4037	1091	2071	1857	556	701	1277	878	756
PRDX1	166	73	1	0	0	0	0	7	37	2	41	60	24	12	13	77891	111264	12101	25685	101519	12926	17570	29132	23830	19894
HMGB1P48	0	0	0	0	0	0	0	0	0	0	0	0	0	0	0	0	0	0	0	0	0	0	0	0	0
AKR1A1	27	26	0	1	0	0	0	2	12	1	16	12	7	11	21	44593	38459	25870	11104	48681	3846	13079	7706	10283	10174
NASP	57	29	0	2	0	0	0	2	8	0	7	14	4	6	14	77916	46082	25864	12866	52072	6116	5157	18522	7994	11589
CCDC17	0	0	0	0	0	0	0	0	1	0	0	0	0	0	1	198	369	79	111	355	40	1375	64	36	97
GPBP1L1	41	29	1	0	0	0	0	3	6	1	8	8	9	6	12	48804	58671	23019	14192	35188	6096	6124	16965	6879	9526
RPS15AP10	1	2	0	0	0	0	0	0	0	0	0	0	0	0	0	69	37	6	12	13	7	0	7	8	6
RP11-767N6.2	1	0	0	0	0	0	0	0	0	0	0	0	0	0	0	180	118	43	44	74	24	62	35	38	33
TMEM69	23	5	0	1	0	0	0	3	2	0	0	4	5	3	2	11465	6728	2650	2850	7336	858	1831	1690	1622	1393
IPP	20	8	0	0	0	0	0	0	4	0	3	7	4	5	1	6211	5740	2622	1676	3587	677	894	4860	788	1326
RP11-767N6.7	3	3	0	0	0	0	0	0	0	0	0	0	0	0	0	487	554	240	214	412	84	205	600	106	174
RP11-630I5.1	0	0	0	0	0	0	0	0	0	0	0	0	0	0	0	7	0	0	1	0	0	8	1	0	0
MAST2	9	8	0	0	0	0	0	1	2	0	0	5	3	1	1	30302	22745	5957	8485	59893	2534	7798	9024	2127	7338
TMA16P2	0	0	0	0	0	0	0	0	0	0	0	0	0	0	0	0	0	0	0	0	0	0	0	0	0
PIK3R3	29	7	0	0	0	0	0	3	2	0	2	14	1	1	3	106026	42333	6347	10132	15664	3350	1580	26014	3898	5394
RP4-533D7.4	0	0	0	0	0	0	0	0	0	0	1	0	0	0	0	0	0	0	0	6	0	2	0	0	0
RP4-533D7.3	1	0	0	0	0	0	0	0	0	0	0	0	0	0	0	0	0	0	0	0	0	0	0	0	0
RP4-533D7.5	0	0	0	0	0	0	0	0	0	0	0	0	0	0	0	16	27	123	7	49	3	44	9	3	7
TSPAN1	2	2	0	0	0	0	0	0	2	0	4	0	0	0	0	121	7126	1570	228	176	294	12539	9	792	13
RP11-322N21.2	0	0	0	0	0	0	0	0	0	0	0	0	0	0	0	0	0	0	0	0	0	0	0	0	0
POMGNT1	14	9	0	0	0	0	0	0	5	2	5	8	2	0	7	28233	34230	24429	11739	46590	4387	9699	9013	6245	5542
LURAP1	2	0	0	0	0	0	0	0	0	0	0	1	1	1	1	576	692	314	455	888	78	123	729	196	290
RAD54L	8	6	0	0	0	0	0	1	1	0	4	6	4	0	1	4660	1528	1440	458	10066	259	515	896	369	475
LRRC41	21	17	0	0	0	0	0	2	7	0	3	13	9	5	3	65545	37892	8276	15398	55674	4664	2925	14607	6198	6906
UQCRH	201	31	2	0	0	0	0	6	47	16	25	70	22	11	33	52530	29944	14821	17247	24725	4060	62758	15275	12473	5678
NSUN4	11	13	0	0	0	0	0	2	4	2	0	6	2	5	7	11155	10663	3205	3555	8484	1322	3186	3112	1771	2372
RP4-603I14.3	1	0	0	0	0	0	0	0	0	0	0	0	0	0	0	0	1	0	0	1	0	2	1	0	0
FAAH	9	1	0	0	0	0	0	0	3	0	1	2	1	0	4	7094	6413	6837	2904	711	929	1634	8838	1093	377
RP5-1109J22.1	0	0	0	0	0	0	0	0	0	0	0	0	0	0	0	40	51	16	33	54	12	42	38	4	20
RP5-1109J22.2	0	0	0	0	0	0	0	0	0	0	0	0	0	0	0	0	0	5	0	0	0	0	1	0	0
LINC00505	0	0	0	0	0	0	0	0	0	0	0	0	0	0	0	0	0	1	0	8	0	0	2	2	2
DMBX1	0	0	0	0	0	0	0	0	0	0	0	2	3	0	0	0	1	8	0	196	0	2	489	0	2
MKNK1-AS1	2	1	0	0	0	0	0	0	0	0	1	0	1	1	0	0	1	34	3	1	1	0	2	0	0
KNCN	0	0	0	0	0	0	0	0	0	0	0	0	0	0	0	0	1	4	0	0	0	0	0	0	1
MKNK1	15	9	0	0	0	0	0	0	2	0	3	3	0	4	0	8967	12363	1690	3232	17331	1741	2197	2467	1110	3307
MOB3C	5	8	0	0	0	0	0	1	1	0	2	1	1	0	1	8766	12965	2439	2828	19021	1641	1487	2979	1268	3023
ATPAF1	19	11	0	0	0	0	0	3	4	2	5	8	2	2	1	12635	13833	5264	3348	8187	1490	2504	4190	1855	1808
EFCAB14	45	34	1	0	0	0	0	4	2	3	23	31	16	13	9	54674	81474	18219	16239	56387	8060	2751	33771	5087	14461
RP11-8J9.1	0	0	0	0	0	0	0	0	0	0	0	0	0	0	0	0	7	2	1	4	1	0	2	0	0
TEX38	0	0	0	0	0	0	0	0	0	0	0	0	0	0	0	31	43	134	13	27	7	0	7	0	5
EFCAB14-AS1	6	9	0	0	0	0	0	1	1	0	4	8	1	3	0	0	0	0	6	1	0	0	0	0	0
RP11-8J9.5	0	0	0	0	0	0	0	0	0	0	0	0	0	0	0	0	0	0	0	0	0	0	0	0	0
CYP4B1	0	29	0	1	0	1	0	0	0	0	35	0	0	0	0	307	171444	24	67	49	5538	357	5	495	3
CYP4Z2P	0	0	0	0	0	0	0	0	0	0	0	0	0	0	0	17	4	0	1	3	0	11	1	0	0
RP11-346M5.1	0	0	0	0	0	0	0	0	0	0	0	0	0	0	0	0	14	0	0	0	1	0	0	0	0
CYP4A11	0	0	0	0	0	0	0	0	0	0	0	0	0	0	0	43	19	28	5	5	3	0	3	2	1
CYP4X1	10	20	0	0	0	0	0	4	0	2	1	1	0	1	0	23998	6012	152	4004	513	3016	2341	988	2880	415
RP11-346M5.6	0	0	0	0	0	0	0	0	0	0	0	0	0	0	0	0	0	0	0	0	0	0	0	0	0
RP11-346M5.5	0	0	0	0	0	0	0	0	0	0	0	0	0	0	0	4	0	1	0	0	0	0	0	0	0
RP11-346M5.4	0	0	0	0	0	0	0	0	0	0	0	0	0	0	0	0	0	0	0	0	0	0	0	0	0
RP11-346M5.3	0	0	0	0	0	0	0	0	0	0	0	0	0	0	0	0	0	0	0	0	0	0	0	0	0
CYP4Z1	0	0	0	0	0	0	0	0	0	0	0	0	0	0	0	161	155	0	18	7	27	22	4	15	1
RP11-184J23.2	0	0	0	0	0	0	0	0	0	0	0	0	0	0	0	0	15	0	1	0	1	0	0	0	0
CYP4A22-AS1	0	0	0	0	0	0	0	0	0	0	0	0	0	0	0	283	72	11	27	17	5	46	10	3	4
CYP4A22	1	0	0	0	0	0	0	0	0	0	0	0	0	0	0	4	25	2	0	3	2	0	1	1	0
MTND1P34	0	0	0	0	0	0	0	0	0	0	0	0	0	0	0	0	0	0	0	0	0	0	0	0	0
LINC00853	0	0	0	0	0	0	0	0	0	0	0	0	0	0	0	149	154	9	45	27	12	61	24	28	58
PDZK1IP1	5	5	0	0	0	0	0	0	3	0	2	0	0	0	0	1660	10056	422	1799	7	571	936	16	1080	0
TAL1	0	0	0	0	0	0	0	0	0	0	0	0	0	1	0	220	8324	112	85	1414	243	75	867	83	554
RP1-18D14.7	0	0	0	0	0	0	0	0	0	0	0	0	0	0	0	0	6	0	0	0	0	0	0	0	0
STIL	1	2	0	0	0	0	0	0	1	2	0	1	5	1	2	6414	2870	2689	636	10787	360	902	1197	353	865
CMPK1	59	33	0	2	0	0	0	4	12	8	15	13	10	6	10	35403	40007	7416	9566	23704	5062	13617	10514	6863	6344
RP11-511I2.2	0	0	0	0	0	0	0	0	0	0	0	0	0	0	0	0	2	39	2	23	0	3	59	1	50
FOXE3	0	0	0	0	0	0	0	0	0	0	0	0	0	0	0	2	6	0	3	52	2	6	293	0	57
FOXD2-AS1	0	0	0	0	0	0	0	0	0	0	0	4	1	1	0	208	386	87	41	2180	77	14	5312	102	2573
FOXD2	0	0	0	0	0	0	0	0	0	0	0	4	0	3	0	29	153	84	7	766	12	10	4942	14	4187
RP4-666O22.3	0	0	0	0	0	0	0	0	0	0	0	0	0	0	0	0	0	0	0	0	0	0	0	0	0
RPL21P24	0	0	0	0	0	0	0	0	0	0	0	0	0	0	0	0	0	0	0	0	0	0	0	0	0
AL356458.1	0	0	0	0	0	0	0	0	0	0	0	0	0	0	0	0	0	0	0	0	0	0	0	0	0
ATP6V0E1P4	0	0	0	0	0	0	0	0	0	0	0	0	0	0	0	0	0	0	0	0	0	0	0	0	0
AL591415.1	0	0	0	0	0	0	0	0	0	0	0	0	0	0	0	0	0	0	0	0	0	0	0	0	0
RP11-543D5.1	0	0	0	0	0	0	0	0	0	0	1	0	0	0	0	0	45	2	2	3	0	0	148	1	110
TRABD2B	0	2	0	0	0	0	0	0	1	0	0	7	1	3	0	2903	782	48	175	5826	433	45	9158	92	6482
RP11-543D5.2	0	0	0	0	0	0	0	0	0	0	0	0	0	0	0	0	0	0	0	0	0	0	0	0	0
FLJ00388	0	0	0	0	0	0	0	0	0	0	0	0	0	0	0	0	0	0	0	0	0	0	0	0	0
RP11-330M19.1	0	0	0	0	0	0	0	0	0	0	0	0	0	0	0	4	3	10	0	57	0	0	55	0	30
RP4-683M8.2	0	0	0	0	0	0	0	0	0	0	0	0	0	0	0	2	0	0	0	5	0	0	0	2	1
RP11-193P11.3	0	0	0	0	0	0	0	0	0	0	0	0	0	0	0	1	0	0	0	0	0	0	0	0	0
CYP46A4P	0	0	0	0	0	0	0	0	0	0	0	0	0	0	0	0	0	0	0	0	0	0	1	0	0
SKINTL	0	0	0	0	0	0	0	0	0	0	0	0	0	0	1	66	64	17	13	30	4	22	66	3	6
AL109659.1	0	0	0	0	0	0	0	0	0	0	0	0	0	0	0	0	0	0	0	0	0	0	0	0	0
RP5-1024N4.2	0	0	0	0	0	0	0	0	0	0	0	0	0	0	0	0	0	0	0	0	0	0	0	0	0
SLC5A9	0	1	0	0	0	0	0	0	0	0	3	0	0	0	0	854	8934	30	78	59	89	0	10	8	20
RP5-1024N4.4	1	0	0	0	0	0	0	0	0	0	0	0	0	0	0	221	224	8	100	79	28	38	51	10	16
SPATA6	5	7	0	0	0	0	0	2	1	0	1	3	1	3	1	7508	5817	1505	1607	2498	576	976	2407	706	735
PPP1R8P1	0	0	0	0	0	0	0	0	0	0	0	0	0	0	0	28	8	23	3	3	2	0	8	1	3
RNU6-723P	0	0	0	0	0	0	0	0	0	0	0	0	0	0	0	0	0	0	0	0	0	0	0	0	0
RP11-329A14.1	0	0	0	0	0	0	0	0	0	0	0	0	0	0	0	33	21	3	2	12	2	2	5	3	2
RNU4-61P	0	0	0	0	0	0	0	0	0	0	0	0	0	0	0	0	0	0	0	0	0	0	0	0	0
RP11-329A14.2	0	0	0	0	0	0	0	0	0	0	0	0	0	0	0	0	0	0	0	0	0	0	0	0	0
AGBL4	0	0	0	0	0	0	0	0	0	0	0	1	2	0	3	94	234	3621	44	8	17	60	127	14	12
BEND5	6	1	0	0	0	0	0	1	0	0	0	1	0	0	2	4859	3784	1851	1098	725	333	1432	988	769	402
RP11-141A19.1	0	0	0	0	0	0	0	0	0	0	0	0	0	0	0	0	0	0	0	0	0	0	0	0	0
snoU13	0	0	0	0	0	0	0	0	0	0	0	0	0	0	0	0	0	0	0	0	0	0	0	0	0
RP11-141A19.2	0	0	0	0	0	0	0	0	0	0	0	0	0	0	0	0	0	2	0	0	0	0	0	1	0
AGBL4-IT1	1	0	0	0	0	0	0	0	0	0	0	0	0	0	0	0	0	2	0	0	0	0	0	0	0
RP5-926E3.1	0	0	0	0	0	0	0	0	0	0	0	0	0	0	0	0	0	0	0	0	0	0	0	0	0
ZNF859P	0	0	0	0	0	0	0	0	0	0	0	0	0	0	0	3	0	0	0	1	1	0	0	0	0
AL645730.1	0	0	0	0	0	0	0	0	0	0	0	0	0	0	0	0	0	0	0	0	0	0	0	0	0
AL645730.2	1	0	0	0	0	0	0	0	0	0	0	0	0	0	0	0	0	0	0	0	0	0	0	0	0
MTND2P29	0	0	0	0	0	0	0	0	0	0	0	0	0	0	0	0	0	0	0	0	0	0	0	0	0
ELAVL4	0	0	0	0	0	0	0	0	0	0	0	0	0	0	6	23	51	6460	23	82	7	12	11	13	27
RP11-492I2.1	0	0	0	0	0	0	0	0	0	0	0	0	0	0	0	0	0	0	0	0	0	0	0	0	0
RP11-567C20.2	0	0	0	0	0	0	0	0	0	0	0	0	0	0	0	0	0	6	0	0	0	0	0	0	0
RP11-567C20.3	0	0	0	0	0	0	0	0	0	0	0	0	0	0	0	0	0	12	1	0	0	0	0	0	0
RP11-183G22.1	0	0	0	0	0	0	0	0	0	0	0	0	0	0	0	1	5	0	0	4	0	0	0	0	0
HMGB1P45	0	0	0	0	0	0	0	0	0	0	0	0	0	0	0	0	0	0	0	0	0	0	0	0	0
FCF1P6	0	0	0	0	0	0	0	0	0	0	0	0	0	0	0	2	0	4	0	0	0	0	0	0	0
DMRTA2	5	0	0	0	0	0	0	0	0	0	0	0	0	1	0	5	7	32	891	15	0	389	5	0	335
RP5-850O15.4	0	1	0	0	0	0	0	0	0	0	0	0	0	0	0	29	60	14	26	36	8	0	11	8	3
FAF1	27	16	1	0	0	0	0	2	3	0	9	3	3	2	3	22161	19682	9642	6760	18477	2097	6132	6380	3135	4284
RP5-850O15.3	1	0	0	0	0	0	0	0	1	0	0	0	0	0	0	0	0	0	0	0	0	0	0	0	0
Y_RNA	0	0	0	0	0	0	0	0	0	0	0	0	0	0	0	0	0	0	0	0	0	0	0	1	0
RNU6-1026P	0	0	0	0	0	0	0	0	0	0	0	0	0	0	0	0	0	0	0	0	0	0	0	0	0
RNU6-1253P	0	0	0	0	0	0	0	0	0	0	0	0	0	0	0	0	0	0	0	0	0	0	0	0	0
PHBP12	0	1	0	0	0	0	0	0	0	0	0	0	0	0	0	0	0	0	0	0	0	0	0	0	0
MRPS6P2	0	1	0	0	0	0	0	0	0	0	0	0	0	0	0	0	0	0	0	0	0	0	0	0	0
CDKN2C	6	2	0	0	0	0	0	0	1	0	0	6	9	1	2	5340	4311	7187	878	59888	505	510	4260	900	5559
MIR4421	0	0	0	0	0	0	0	0	0	0	0	0	0	0	0	0	0	5	0	1	0	0	1	0	0
C1orf185	0	0	0	0	0	0	0	0	0	0	0	0	0	0	0	0	0	0	0	0	0	0	4	0	0
Y_RNA	0	0	0	0	0	0	0	0	0	0	0	0	0	0	0	0	0	0	0	0	0	0	0	0	0
CFL1P2	0	0	0	0	0	0	0	0	0	0	0	0	0	0	0	0	0	0	0	1	0	0	0	0	0
AL162430.2	0	0	0	0	0	0	0	0	0	0	0	0	0	0	0	0	0	0	0	0	0	0	0	0	0
AL162430.1	0	0	0	0	0	0	0	0	0	0	0	0	0	0	0	0	0	0	0	0	0	0	0	0	0
RP11-296A18.3	0	0	0	0	0	0	0	0	0	0	0	0	0	0	0	30	31	27	6	27	9	3	15	1	20
snoU13	0	0	0	0	0	0	0	0	0	0	0	0	0	0	0	0	0	0	0	0	0	0	0	0	0
RNF11	33	38	0	1	0	0	0	0	4	1	14	18	8	2	20	24047	31321	18311	6892	24551	3518	4531	14390	3568	5922
RP11-296A18.5	0	1	0	0	0	0	0	0	0	0	0	2	0	0	0	160	41	0	5	44	3	8	2	12	0
RP11-296A18.6	0	0	0	0	0	0	0	0	0	0	0	0	0	0	0	38	8	0	3	0	5	9	0	0	0
TTC39A	18	12	0	0	0	0	0	2	2	0	7	1	1	0	3	45942	24918	4784	4763	91	2223	2600	58	1399	24
RP11-275F13.1	2	0	0	1	0	0	0	0	0	0	1	0	0	0	0	678	477	174	99	0	73	138	0	42	0
EPS15	44	27	1	0	0	0	0	2	1	0	6	16	6	6	4	25798	36392	10122	5589	25024	3365	3015	12447	2091	8030
RP11-275F13.3	0	0	0	0	0	0	0	0	0	0	0	0	0	0	0	0	2	0	0	0	0	0	0	0	0
RNU6-877P	0	0	0	0	0	0	0	0	0	0	0	0	0	0	0	0	0	0	0	0	0	0	0	0	0
RP11-253A20.1	0	0	0	0	0	0	0	0	0	0	0	0	0	0	0	0	0	0	0	0	0	0	0	0	0
RP11-191G24.1	0	0	0	0	0	0	0	0	0	0	0	0	0	0	0	17	28	15	28	38	3	17	5	1	14
RNU6-1281P	0	0	0	0	0	0	0	0	0	0	0	0	0	0	0	0	0	0	0	0	0	0	0	0	0
CALR4P	0	0	0	0	0	0	0	0	0	0	0	0	0	0	0	5	0	0	0	3	0	3	0	1	1
OSBPL9	26	15	1	0	0	1	0	2	1	0	6	5	0	5	8	41285	42063	11118	8392	18952	3673	4866	5927	3870	8378
GAPDHP51	0	0	0	0	0	0	0	0	0	0	0	0	0	0	0	0	0	0	0	0	0	0	0	0	0
SLC25A6P3	0	0	0	0	0	0	0	0	0	0	0	0	0	0	0	2	0	0	0	0	0	0	0	0	0
SNORA26	0	0	0	0	0	0	0	0	0	0	0	0	0	0	0	0	0	0	0	0	0	0	0	1	0
NRD1	37	27	0	0	0	0	0	1	7	0	6	10	11	5	13	46222	48630	18861	11111	59098	4831	6004	17099	4942	12159
RP4-657D16.3	5	3	0	0	0	0	0	0	2	0	1	3	1	1	3	597	330	22	140	423	45	57	25	30	61
RP4-657D16.6	0	0	0	0	0	0	0	0	0	0	0	0	0	0	0	68	43	7	9	25	2	13	1	3	4
MIR761	0	0	0	0	0	0	0	0	0	0	0	0	0	0	0	0	0	0	0	0	0	0	0	0	0
TSEN15P2	0	0	0	0	0	0	0	0	0	0	0	0	0	0	0	0	0	0	0	0	0	0	0	0	0
Y_RNA	0	0	0	0	0	0	0	0	0	0	0	0	0	0	0	0	0	0	0	0	0	0	0	0	0
AL589663.1	0	0	0	0	0	0	0	0	0	0	0	0	0	0	0	0	0	0	0	0	0	0	0	0	0
RAB3B	0	1	0	0	0	0	0	0	0	0	0	0	1	0	14	9006	675	14177	281	1156	192	69	47	42	708
RNA5SP48	0	0	0	0	0	0	0	0	0	0	0	0	0	0	0	0	0	0	0	0	0	0	0	0	0
RP11-91A18.1	0	0	0	0	0	0	0	0	0	0	0	0	0	0	0	0	0	0	0	0	0	0	0	0	0
RN7SL290P	0	0	0	0	0	0	0	0	0	0	0	0	0	0	0	0	0	0	0	0	0	0	0	0	0
TXNDC12	21	19	0	0	0	0	0	6	4	0	12	7	6	6	7	25804	26112	9630	4416	37674	2377	6768	6251	3877	6961
KTI12	6	2	0	0	0	0	0	0	0	0	0	4	1	0	1	2707	2944	937	886	6287	312	797	1436	535	909
RP11-91A18.4	1	0	0	0	0	0	0	0	0	0	0	2	1	0	0	12	6	22	10	94	0	2	5	5	7
TXNDC12-AS1	0	1	0	0	0	0	0	0	0	0	0	0	0	0	0	0	0	0	0	5	0	0	0	0	0
BTF3L4	29	24	0	0	0	0	0	2	3	1	4	14	6	6	29	17659	17092	9939	4436	19168	1860	10853	9180	3129	3808
ZFYVE9	12	4	0	0	1	0	0	0	1	1	2	4	2	3	1	25946	27304	2977	5754	19812	2383	734	6427	1829	3577
RN7SL788P	0	0	0	0	0	0	0	0	0	0	0	0	0	0	0	0	0	0	0	0	0	0	0	0	0
RP4-800M22.1	0	1	0	0	0	0	0	0	0	0	0	0	0	0	0	7	5	1	1	0	0	0	4	1	1
RP4-800M22.2	0	0	0	0	0	0	0	0	0	0	0	0	0	0	0	0	0	0	0	0	0	0	0	0	0
PDCL3P6	1	0	0	0	0	0	0	0	0	0	0	1	0	0	0	6	0	1	2	0	1	0	0	0	3
RP4-800M22.4	0	0	1	0	0	0	0	0	0	0	0	0	0	0	0	0	0	0	0	0	0	0	0	0	0
DNAJC19P7	0	0	0	0	0	0	0	0	0	0	1	0	0	0	0	0	0	0	0	0	0	0	0	0	0
ANAPC10P1	0	0	0	0	0	0	0	0	0	0	1	0	0	0	0	10	2	0	0	3	0	4	0	1	1
CC2D1B	6	6	0	0	0	0	0	0	2	0	2	1	1	0	3	13593	16283	5678	4576	19508	2024	2114	4302	1864	4465
RP11-155O18.6	2	3	0	1	0	0	0	0	0	0	0	0	0	0	1	21	20	1	10	21	0	1	4	3	2
PLA2G12AP1	1	0	0	0	0	0	0	0	0	0	1	0	0	0	0	72	45	43	17	93	4	17	11	5	13
ORC1	2	0	0	0	0	0	0	0	1	0	0	1	2	0	0	5672	1471	1106	540	8657	169	474	624	369	914
PRPF38A	14	19	1	0	0	0	0	1	2	1	1	8	1	6	1	30223	24564	8018	5803	22238	2661	4141	10525	3119	5850
ZCCHC11	29	23	0	0	0	0	0	1	4	1	10	11	5	14	6	21481	20648	9703	5368	14153	2669	3086	7861	1887	15520
snoU13	0	0	0	0	0	0	0	0	0	0	0	0	0	0	0	6	16	6	5	2	2	6	10	3	10
RP11-25O10.2	0	0	0	0	0	0	0	0	0	0	0	0	0	0	0	5	7	11	6	5	1	4	4	0	5
EEF1GP7	0	0	0	0	0	0	0	0	0	0	0	0	0	0	0	10	5	6	2	11	1	2	3	1	0
GPX7	13	9	0	1	0	0	0	1	4	1	7	14	4	3	4	16795	13436	2407	2765	24068	936	12830	7284	2752	2765
FAM159A	0	0	0	0	0	0	0	0	0	0	1	0	0	0	0	87	242	33	25	108	10	41	71	10	146
SELRC1	0	3	0	0	0	0	0	0	0	0	0	8	1	2	3	10640	6322	1572	2232	6683	703	971	2153	935	1330
NDUFS5P3	0	0	0	0	0	0	0	0	0	0	0	0	0	0	0	0	0	0	0	0	0	0	0	0	0
RN7SL62P	0	0	0	0	0	0	0	0	0	0	0	0	0	0	0	0	0	0	0	0	0	0	0	0	0
ZYG11B	23	14	0	1	0	0	0	1	4	0	3	13	4	3	2	15681	18687	4720	4028	17242	1981	2035	7015	1286	4381
RNU2-30P	0	0	0	0	0	0	0	0	0	0	0	0	0	0	0	0	0	0	0	0	0	0	0	0	3
RP11-159C21.4	91	66	0	0	1	1	1	5	14	19	23	19	17	5	16	420	195	17	34	124	7	133	26	40	13
RNU6-969P	0	0	0	0	0	0	0	0	0	0	0	0	0	0	0	0	0	0	0	0	0	0	0	0	0
ZYG11A	0	0	0	0	0	0	0	0	0	0	0	0	0	0	0	174	131	10	16	21	5	17	30	3	19
RP4-631H13.2	0	0	0	0	0	0	0	0	0	0	0	0	0	0	0	1	0	0	0	0	0	0	0	0	0
ECHDC2	40	19	0	0	0	1	0	2	10	3	9	9	0	1	1	22120	20589	231	11422	1489	4005	8094	7257	3889	1782
RP4-631H13.6	2	0	0	0	0	0	0	0	0	0	0	0	0	1	0	0	0	0	0	1	0	0	0	0	0
RP4-631H13.4	0	0	0	0	0	0	0	0	0	0	0	0	0	0	0	1	4	0	4	1	0	0	1	0	0
SCP2	56	55	0	0	0	1	0	6	13	1	11	23	15	9	11	31868	40972	8387	8194	38566	4231	5630	14232	4980	6933
MIR1273F	0	0	0	0	0	0	0	0	0	0	0	0	0	0	0	0	0	0	0	0	0	0	0	0	1
MIR5095	0	0	0	0	0	0	0	0	0	0	0	0	0	0	0	0	0	0	0	0	0	0	0	0	0
MIR1273G	0	0	0	0	0	0	0	0	0	0	0	0	0	0	0	0	0	0	0	0	0	0	0	0	0
RP4-631H13.5	0	0	0	0	0	0	0	0	0	0	0	0	0	0	0	0	0	0	0	0	0	0	0	0	0
RP11-334A14.2	0	1	0	0	0	0	0	0	0	0	0	0	0	0	0	44	41	0	0	16	1	4	4	4	3
TUBBP10	0	0	0	0	0	0	0	0	0	0	0	0	0	0	0	3	4	0	1	3	0	0	0	0	0
PODN	4	1	0	0	0	0	0	1	1	0	2	1	6	1	0	30629	23127	120	894	55207	1066	81	3121	1463	2021
RP11-334A14.5	0	1	0	0	0	0	0	0	1	0	1	1	2	0	0	0	1	0	0	6	0	0	1	0	0
HIGD1AP11	0	0	0	0	0	0	0	0	0	0	0	0	0	0	0	0	0	0	0	0	0	0	0	0	0
SLC1A7	0	0	0	0	0	0	0	0	0	0	0	0	0	0	0	18	529	3	17	324	28	0	4	55	22
RP11-334A14.8	0	0	0	0	0	0	0	0	0	0	0	0	0	1	0	12	42	0	1	83	0	1	0	7	4
CPT2	9	7	0	0	0	0	0	1	1	0	3	3	4	4	9	14360	11859	5265	3455	7195	1081	1557	2438	1221	2134
RP5-1024G6.2	0	6	0	0	0	0	0	0	0	0	0	2	0	1	1	125	138	33	30	212	10	37	46	25	41
C1orf123	17	9	0	0	0	0	0	1	3	1	6	7	9	3	4	12597	13101	5056	2895	19657	1292	4743	5488	2132	3696
RP5-1024G6.7	0	0	0	0	0	0	0	0	0	0	0	0	0	0	0	6	17	8	4	24	0	3	1	0	3
MAGOH	36	13	0	0	0	0	0	5	12	0	6	5	2	4	2	12475	9125	3393	2610	10279	1167	2472	3139	2408	2207
RP5-1024G6.5	1	0	0	0	0	0	0	0	0	0	0	1	1	0	0	465	499	240	126	388	80	91	30	148	47
RP5-1024G6.8	0	0	0	0	0	0	0	0	0	0	0	1	0	0	2	72	384	331	47	549	62	13	1288	19	73
LRP8	0	0	0	0	0	0	0	0	0	0	0	3	0	2	1	420	1237	1493	226	2425	178	96	3699	81	429
RP4-784A16.1	0	0	0	0	0	0	0	0	0	0	0	0	0	0	0	7	6	1	2	2	2	0	0	2	0
RP4-784A16.2	0	0	0	0	0	0	0	0	0	0	0	0	0	0	0	0	0	4	0	0	0	7	2	0	0
RP4-784A16.3	0	0	0	0	0	0	0	0	0	0	0	0	0	0	0	0	0	2	0	0	0	0	0	1	0
RP4-784A16.4	0	0	0	0	0	0	0	0	0	0	0	0	0	0	0	0	0	0	0	0	0	0	0	0	0
RP4-784A16.5	0	0	0	0	0	0	0	0	0	0	0	0	0	0	0	0	5	0	0	4	0	0	4	0	7
RP11-117D22.1	0	0	0	0	0	0	0	0	0	0	0	0	0	0	0	0	0	0	0	0	0	0	0	0	0
RP11-117D22.2	0	0	0	0	0	0	0	0	0	0	0	0	0	0	0	5	44	0	1	15	1	0	0	0	45
SLC25A3P1	0	0	0	0	0	0	0	0	0	0	0	0	0	0	0	0	0	0	0	1	0	0	0	1	0
DMRTB1	0	0	0	0	0	0	0	0	0	0	0	0	0	0	0	0	0	0	0	0	0	0	0	1	0
GLIS1	0	7	0	0	0	1	0	0	0	0	1	0	0	0	1	1210	1991	167	130	2528	416	257	522	226	23
RNU7-95P	0	0	0	0	0	0	0	0	0	0	0	0	0	0	0	1	0	0	0	0	0	0	0	0	0
NDC1	15	11	0	0	0	0	0	1	0	0	2	3	4	5	2	14633	11804	4489	2675	12609	1549	2141	4137	1332	2981
SNORA58	0	0	0	0	0	0	0	0	0	0	0	0	0	0	0	0	1	1	0	9	1	3	0	0	1
AL049745.1	0	0	0	0	0	0	0	0	0	0	0	0	0	0	0	0	0	0	0	0	0	0	0	0	0
RP4-654H19.2	0	0	0	0	0	0	0	0	0	0	0	0	0	0	0	0	0	0	0	0	0	0	0	0	0
YIPF1	3	9	0	0	0	0	0	1	3	2	7	3	2	4	4	12180	11508	4667	2310	9237	962	3728	3633	1829	1677
DIO1	0	0	0	0	0	0	0	0	0	0	0	0	0	0	0	8	23	72	14	13	3	7	2	1	17
HSPB11	17	6	0	0	0	0	0	1	5	2	2	7	9	1	4	3502	4201	3187	1009	7098	477	5642	1913	815	947
LRRC42	12	7	0	0	0	0	0	1	1	2	1	3	4	0	5	12961	10664	6004	3140	12183	1141	2805	4444	1828	1385
HNRNPA3P12	0	0	0	0	0	0	0	0	0	0	0	0	0	0	0	25	20	30	17	21	1	0	40	3	16
LDLRAD1	0	0	0	0	0	0	0	0	0	0	0	0	0	0	0	0	307	7	2	0	5	505	0	3	0
AL353898.1	0	0	0	0	0	0	0	0	0	0	0	0	0	0	0	0	0	0	0	0	0	0	0	0	0
RP4-758J24.5	2	6	0	0	0	0	0	0	1	1	0	3	3	1	1	2606	2897	388	639	3427	335	402	2459	179	1014
TMEM59	117	101	2	3	0	1	0	24	36	16	56	91	44	26	58	70788	106561	30337	17657	87924	11128	42914	35756	15505	17766
AL353898.2	2	2	0	0	0	0	0	0	0	0	0	0	1	1	0	87	52	5	25	40	10	63	34	7	29
TCEANC2	3	1	0	0	0	0	0	0	1	0	1	0	1	2	3	6168	5314	1227	1552	6610	585	638	1523	574	1475
MIR4781	0	0	0	0	0	0	0	0	0	0	0	0	0	0	0	0	0	0	0	0	0	0	2	0	0
RP4-758J24.4	0	0	0	0	0	0	0	0	0	0	0	0	0	0	0	0	2	0	0	4	1	17	0	6	4
AL353898.3	0	0	0	0	0	0	0	0	0	0	0	0	0	0	0	0	0	0	1	0	0	0	0	0	0
AL161915.1	2	1	0	0	0	0	0	0	0	0	1	0	0	0	0	821	768	287	269	1084	106	92	304	84	212
CDCP2	0	0	0	0	0	0	0	0	0	0	0	0	0	0	0	3	27	3	2	16	0	0	3	2	5
RP11-446E24.4	0	0	0	0	0	0	0	0	0	0	0	0	0	0	0	13	3	2	1	4	0	0	3	0	4
AL357673.1	0	1	0	0	0	0	0	0	0	0	0	0	0	0	0	2252	2042	429	573	1740	229	123	403	188	186
CYB5RL	2	2	0	0	0	0	0	0	0	0	0	0	0	0	0	2363	2064	446	667	1468	203	155	343	224	172
MRPL37	25	12	0	0	0	0	0	2	5	2	5	13	16	2	6	33496	18438	5222	9388	40125	1679	4575	6860	3834	4083
SSBP3	26	13	0	0	0	0	0	1	5	0	8	23	7	7	18	35656	26724	23336	5906	22710	1944	964	22815	3821	4592
SSBP3-AS1	0	0	0	0	0	0	0	0	0	0	0	0	0	0	0	19	11	19	12	44	1	2	3	1	0
RP5-997D24.3	0	0	0	0	0	0	0	0	0	0	0	0	0	0	0	0	1	0	0	0	0	0	0	0	0
RP4-705F19.1	0	0	0	0	0	0	0	0	0	0	0	0	0	0	0	0	0	0	0	0	0	0	0	0	0
AC099796.1	0	0	0	0	0	0	0	0	0	0	0	0	0	0	0	0	0	0	0	0	0	0	0	0	0
RP5-866L20.1	0	0	0	0	0	0	0	0	0	0	0	0	0	0	0	0	0	0	0	0	0	0	0	0	0
RP5-866L20.2	0	0	0	0	0	0	0	0	0	0	0	0	0	0	0	0	0	0	0	0	0	0	0	0	0
SNORD112	0	0	0	0	0	0	0	0	0	0	0	0	0	0	0	0	0	0	0	0	0	0	0	0	0
HNRNPA1P63	0	0	0	0	0	0	0	0	0	0	0	0	0	0	0	0	0	1	0	0	0	0	0	0	0
ACOT11	2	8	0	0	0	0	0	0	1	0	0	0	0	0	0	1814	2100	1789	585	2316	327	207	154	68	113
FAM151A	1	0	0	0	0	0	0	0	1	0	0	0	0	0	0	0	0	1	0	0	0	0	0	1	11
RP11-240D10.4	0	0	0	0	0	0	0	0	0	0	0	0	0	0	0	0	0	0	0	0	0	0	0	0	0
MROH7-TTC4	0	0	0	0	0	0	0	0	0	0	0	0	0	0	0	2	1	12	7	3	0	0	4	0	0
MROH7	0	1	0	0	0	0	0	0	0	0	0	0	0	0	1	114	85	213	87	30	24	55	18	2	0
TTC4	1	2	0	0	0	0	0	2	3	0	1	3	0	0	0	648	498	373	258	504	52	150	292	74	163
PARS2	6	2	0	0	0	0	0	0	0	1	1	2	1	0	0	5426	3696	1330	1222	2244	380	871	666	653	480
TTC22	3	5	0	0	0	0	0	0	0	0	1	0	0	0	0	3665	4428	0	2723	127	627	485	39	570	123
RP11-67L3.2	0	0	0	0	0	0	0	0	0	0	0	0	0	0	0	1	0	0	0	0	0	0	0	0	0
C1orf177	0	0	0	0	0	0	0	0	0	0	0	0	0	0	0	8	30	0	11	51	2	0	0	0	2
DHCR24	25	37	0	1	0	0	0	0	2	1	11	0	0	0	0	5714	264788	5058	23975	23601	22451	3117	2864	10247	2303
RP11-67L3.5	7	9	0	0	0	0	0	0	1	0	5	0	0	0	0	5	28	0	12	4	2	5	3	2	1
RP11-67L3.4	0	0	0	0	0	0	0	0	0	0	0	0	0	0	0	1	32	0	3	6	6	0	5	1	5
TMEM61	2	0	1	0	0	0	0	0	0	0	1	0	0	0	14	500	475	9565	706	0	36	59	13	195	0
RP11-12C17.2	1	1	0	0	0	0	0	0	0	0	0	0	0	0	6	0	0	2	2	0	0	0	0	0	0
BSND	0	0	0	0	0	0	0	0	0	0	0	0	0	0	1	12	44	7638	10	0	0	8	0	3	0
PCSK9	0	2	0	0	0	0	0	0	0	0	1	0	0	0	1	198	6402	325	357	78	871	133	191	64	104
USP24	15	10	0	1	0	0	0	1	1	1	2	2	6	0	1	28707	31764	8385	9098	29164	3579	2564	7888	2136	8756
RP11-101C11.1	0	0	0	0	0	0	0	0	0	0	0	0	0	0	0	0	5	0	0	2	0	0	0	0	5
GYG1P3	0	0	0	0	0	0	0	0	0	0	0	0	0	0	0	0	0	0	0	0	0	0	0	0	0
MIR4422	0	0	0	0	0	0	0	0	0	0	0	0	0	0	0	0	0	0	0	0	0	0	0	0	0
GOT2P1	0	0	0	0	0	0	0	0	0	0	0	0	0	0	0	0	0	0	0	0	0	0	0	0	0
RP4-633H17.2	0	0	0	0	0	0	0	0	0	0	0	0	0	0	0	0	0	0	0	0	0	0	0	0	0
RN7SKP291	0	0	0	0	0	0	0	0	0	0	0	0	0	0	0	0	0	0	0	0	0	0	0	0	0
RNU6-830P	0	0	0	0	0	0	0	0	0	0	0	0	0	0	0	0	0	0	0	0	0	0	0	0	0
Y_RNA	0	0	0	0	0	0	0	0	0	0	0	0	0	0	0	0	0	0	0	0	0	0	0	0	0
RP11-466L17.1	0	0	0	0	0	0	0	0	0	0	0	0	0	0	0	25	8	9	9	46	6	0	3	0	1
RP11-90C4.1	0	0	0	0	0	0	0	0	0	0	0	0	0	0	0	3	1	0	2	3	0	1	0	0	0
RP11-90C4.2	0	0	0	0	0	0	0	0	0	0	0	0	0	0	0	0	0	0	0	0	0	0	1	0	0
PIGQP1	0	0	0	0	0	0	0	0	0	0	0	0	0	0	0	0	0	0	0	0	0	0	0	0	0
RP11-90C4.3	0	0	0	0	0	0	0	0	0	0	0	0	0	0	0	0	0	0	0	0	0	0	0	0	0
RP1-158P9.1	0	0	0	0	0	0	0	0	0	0	0	0	0	0	0	0	0	0	0	0	0	0	0	0	0
RP4-710M16.1	0	0	0	0	0	0	0	0	0	0	0	0	0	0	0	0	12	0	2	18	0	0	3	0	1
RP11-504A18.1	0	0	0	0	0	0	0	0	0	0	0	0	0	0	0	10	11	1	21	84	1	7	47	0	31
AC119674.1	0	0	0	0	0	0	0	0	0	0	0	0	0	0	0	0	0	0	0	0	0	0	0	0	0
RP4-710M16.2	0	0	0	0	0	0	0	0	0	0	0	0	0	0	0	0	7	0	0	4	9	0	1	3	0
PPAP2B	43	18	0	1	0	0	0	0	2	1	21	42	15	21	0	32742	58138	3717	12234	102572	2779	1752	56190	1435	32778
RPL21P23	1	0	0	0	0	0	0	0	0	0	0	1	0	0	0	0	0	0	0	0	0	0	0	0	0
RP11-377K22.3	0	0	0	0	0	0	0	0	0	0	0	0	0	0	0	0	0	0	0	0	0	0	0	0	0
RP11-377K22.2	0	0	0	0	0	0	0	0	0	0	1	0	0	1	0	5	0	0	0	1	0	0	0	0	0
PRKAA2	16	8	0	0	0	0	0	0	0	0	2	3	0	0	0	1931	1429	177	1085	4	213	190	1685	226	57
C1orf168	0	0	0	0	0	0	0	0	0	0	0	0	0	0	0	17	863	31	4	13	45	39	4	5	2
RP11-378I13.1	0	0	0	0	0	0	0	0	0	0	0	0	0	0	0	0	0	0	0	0	0	0	0	0	0
C8A	0	0	0	0	0	0	0	0	0	0	0	0	0	0	0	0	19	31	0	265	1	0	0	0	0
C8B	0	0	0	0	0	0	0	0	0	0	0	0	0	0	0	1	2806	33	1	2	200	18	0	2	0
RP5-1103B4.3	0	0	0	0	0	0	0	0	0	0	0	0	0	0	0	0	61	0	0	1	0	0	0	0	0
AL161740.1	0	0	0	0	0	0	0	0	0	0	0	0	0	0	0	0	0	0	0	0	0	0	0	0	0
DAB1	0	0	0	0	0	0	0	0	0	0	0	0	1	0	0	234	158	81	48	2010	19	80	181	9	18
RP6-102O10.1	0	0	0	0	0	0	0	0	0	0	1	0	0	0	0	0	0	0	0	0	0	0	0	1	0
RP11-243M12.1	0	0	0	0	0	0	0	0	0	0	0	0	0	0	0	0	0	0	0	0	0	0	1	0	0
AL137855.1	0	0	0	0	0	0	0	0	0	0	0	0	0	0	0	0	0	0	0	0	0	0	0	0	0
RP4-737A23.2	0	0	0	0	0	0	0	0	0	0	0	0	0	0	0	0	0	0	0	0	0	0	0	0	3
HNRNPA1P6	0	0	0	0	0	0	0	0	0	0	0	0	0	0	0	5	2	0	0	0	0	0	1	0	0
RP11-393I23.2	0	0	0	0	0	0	0	0	0	0	0	1	0	0	0	56	4	2	1	2	0	0	4	1	3
RP11-393I23.4	0	0	0	0	0	0	0	0	0	0	0	0	0	0	0	0	0	0	0	0	0	0	0	0	0
RP11-393I23.3	0	0	0	0	0	0	0	0	0	0	0	0	0	0	0	0	0	0	0	0	0	0	0	0	0
RP11-414C16.1	0	0	0	0	0	0	0	0	0	0	0	0	0	0	0	0	1	0	0	0	0	0	0	0	1
OMA1	8	6	0	0	0	0	0	0	2	1	2	2	0	0	0	3411	3636	576	686	1290	517	665	1036	480	736
RP4-592A1.4	0	0	0	0	0	0	0	0	0	0	0	0	0	0	0	0	0	0	2	0	0	0	0	0	0
RN7SL713P	0	0	0	0	0	0	0	0	0	0	0	0	0	0	0	0	0	0	0	0	0	0	0	1	0
TACSTD2	415	145	3	2	0	1	0	1	59	1	42	0	0	0	0	12723	126311	8	118988	139	18520	42285	38	40500	124
RP4-592A1.2	0	1	0	0	0	0	0	0	0	0	0	0	0	1	1	344	145	8	17	105	5	15	9	17	14
MYSM1	18	17	0	0	0	0	0	0	4	0	2	1	2	1	4	11532	10936	3138	4455	8023	1670	2788	2345	1119	3014
Y_RNA	0	0	0	0	0	0	0	0	0	0	0	0	0	0	0	0	0	0	0	0	0	0	0	0	0
AL136985.1	0	0	0	0	0	0	0	0	0	0	0	0	0	0	0	0	0	0	0	0	0	0	0	0	0
JUN	250	8	1	0	0	1	0	3	17	5	34	56	16	55	3	35586	111649	1616	82490	100110	2237	7953	46482	14134	80940
RP4-794H19.2	1	0	0	0	0	0	0	0	0	0	0	0	0	0	0	14	99	8	5	12	1	14	6	5	30
RP11-63G10.3	0	0	0	0	0	0	0	0	0	0	0	0	0	0	0	21	13	0	2	30	1	0	2	3	1
RP11-63G10.2	0	0	0	0	0	0	0	0	0	0	0	0	0	0	0	0	0	0	0	0	0	0	0	0	0
RP4-794H19.1	0	0	0	0	0	0	0	0	0	0	0	0	0	0	0	61	398	170	28	154	7	27	31	19	77
PHBP3	0	0	0	1	0	0	0	0	0	0	0	0	0	0	0	3	0	0	0	1	0	0	0	1	0
RP4-794H19.4	0	0	0	0	0	0	0	0	0	0	0	0	0	0	0	5	74	0	2	395	2	21	8	7	84
RP11-145M4.1	0	0	0	0	0	0	0	0	0	0	0	0	0	0	0	0	0	0	0	7	0	0	0	0	0
RP11-145M4.2	0	0	0	0	0	0	0	0	0	0	0	0	0	0	0	0	0	0	0	5	0	0	1	0	0
RP11-145M4.3	0	0	0	0	0	0	0	0	0	0	0	0	0	0	0	0	16	2	0	131	2	2	1	8	19
RP11-470E16.1	0	0	0	0	0	0	0	0	0	0	0	0	0	0	0	0	7	1	0	107	0	0	4	0	0
RP11-467C18.1	0	0	0	0	0	0	0	0	0	0	0	0	0	0	0	8	7	6	5	13	3	7	3	0	3
FGGY	9	4	0	0	0	0	0	0	1	0	2	0	2	3	8	2928	4467	3397	1465	1984	268	605	480	752	736
MIR4711	0	0	0	0	0	0	0	0	0	0	0	0	0	0	0	0	0	0	0	0	0	0	0	0	0
RP4-782L23.2	0	0	0	0	0	0	0	0	0	0	0	0	0	0	0	1	0	21	0	0	0	0	2	0	0
RP4-782L23.1	1	1	0	0	0	0	0	0	0	0	0	0	0	0	0	15	76	7	3	13	8	8	1	3	8
HOOK1	18	1	0	0	0	0	0	3	0	1	1	2	0	0	5	9005	6523	6663	2380	22	892	1145	267	679	62
CYP2J2	2	2	0	0	0	0	0	0	0	0	0	0	0	0	0	2834	1746	91	909	28	427	700	300	308	327
RN7SL475P	0	0	0	0	0	0	0	0	0	0	0	0	0	0	0	0	0	0	0	1	0	1	0	0	0
C1orf87	0	0	0	0	0	0	0	0	0	0	0	0	0	0	0	2	206	26	0	14	17	117	0	2	4
PGBD4P8	0	0	0	0	0	0	0	0	0	0	0	0	0	0	0	0	0	0	0	0	0	0	0	0	1
RP11-575B7.3	0	0	0	0	0	0	0	0	0	0	0	0	0	0	0	0	0	0	0	3	1	0	0	0	0
RP11-776H12.1	0	0	0	0	0	0	0	0	0	0	0	0	0	0	0	6	9	12	0	35	17	0	72	38	4
RP11-436K8.1	0	0	0	0	0	0	0	0	0	0	0	0	0	0	0	9	16	6	1	81	2	0	243	0	14
NFIA	45	90	0	0	0	1	0	8	8	1	15	95	17	41	7	13158	13130	2901	3341	14568	2158	728	25310	1242	7777
RP4-668G5.1	0	0	0	0	0	0	0	0	0	0	0	0	1	0	0	27	133	6	41	632	78	116	152	36	88
AC096534.1	0	0	0	0	0	0	0	0	0	0	0	0	0	0	0	0	0	0	0	0	0	0	0	0	0
RP4-802A10.1	0	0	0	0	0	0	0	0	0	0	0	0	0	0	0	3	0	0	3	3	0	0	0	1	0
RP5-833A20.1	0	0	0	0	0	0	0	0	0	0	0	0	0	0	0	0	4	3	1	1	0	0	0	0	0
AC099791.1	0	0	0	0	0	0	0	0	0	0	0	0	0	0	0	0	0	0	0	0	0	0	0	0	0
RP11-430G17.1	0	0	0	0	0	0	0	0	0	0	0	0	0	0	0	0	0	0	0	0	0	0	0	0	0
TM2D1	26	30	0	0	0	0	0	1	5	3	7	7	3	3	7	6663	8567	5328	2075	6780	1058	3950	5164	1051	2209
RP11-430G17.3	1	0	0	0	0	0	0	1	0	0	0	0	0	0	0	10	19	33	12	34	2	69	11	3	7
INADL	71	41	0	0	0	0	0	6	1	1	11	2	2	0	8	40042	35360	6096	14446	1040	3564	3131	3636	2305	703
RNU6-414P	0	0	0	0	0	0	0	0	0	0	0	0	0	0	0	0	0	0	0	0	0	0	0	0	0
RNU6-1177P	0	0	0	0	0	0	0	0	0	0	0	0	0	0	0	0	0	0	1	0	0	0	1	0	0
LAMTOR5P1	1	0	0	0	0	0	0	0	0	0	0	0	0	0	0	0	2	0	0	0	1	0	0	0	0
RN7SL180P	1	0	0	0	0	0	0	0	0	0	0	0	0	0	0	0	0	0	2	0	0	0	1	1	0
MIR3116-1	0	0	0	0	0	0	0	0	0	0	0	0	0	0	0	0	0	0	0	0	0	0	0	0	0
PIGPP2	0	0	0	0	0	0	0	0	0	0	0	0	0	0	0	0	0	0	3	0	0	0	0	0	0
RPS15AP7	0	0	0	0	0	0	0	0	0	0	0	0	0	0	0	0	0	0	0	0	0	0	0	0	0
L1TD1	10	1	0	0	0	0	0	0	0	0	2	0	0	0	0	5077	2419	2	561	19	17	1085	20	2	9
RP5-1155K23.4	0	0	0	0	0	0	0	0	0	0	0	0	0	0	0	5	1	0	0	0	0	0	0	0	0
Y_RNA	0	0	0	0	0	0	0	0	0	0	0	0	0	0	0	0	0	0	0	0	0	0	0	0	0
KANK4	34	28	0	0	0	0	0	6	1	0	2	3	0	0	6	108015	15965	6860	13060	143	4158	2925	2872	656	1947
RNU6-371P	1	1	0	0	0	0	0	0	0	0	0	0	0	0	0	1	0	0	0	0	0	0	0	0	0
USP1	40	13	0	1	0	0	0	4	5	0	4	14	10	6	10	28662	21573	8499	4450	24617	2981	2482	9990	2081	3681
DOCK7	31	16	0	0	0	0	0	0	6	5	4	4	3	2	1	36004	27443	5287	9646	28659	3586	3303	10120	2803	4201
RP11-293K19.1	0	0	0	0	0	0	0	0	0	0	0	0	0	0	0	0	0	0	0	0	0	0	0	0	0
ANGPTL3	0	0	0	0	0	0	0	0	0	0	0	0	0	0	0	0	0	14	0	0	1	0	0	1	0
AL138847.1	0	0	0	0	0	0	0	0	0	0	0	0	0	0	0	0	0	0	0	0	0	0	0	0	0
RP5-849H19.2	0	0	1	0	0	0	0	0	0	0	0	0	0	0	0	7	0	0	1	8	0	4	0	0	1
RP11-230B22.1	1	2	0	0	0	0	0	0	0	0	0	0	0	0	0	76	79	14	52	43	14	10	49	32	18
ATG4C	7	4	0	0	0	0	0	2	0	0	1	5	0	1	1	3367	4726	738	709	3518	527	905	3092	537	1533
RP4-771M4.3	0	0	0	0	0	0	0	0	0	0	0	0	0	0	0	6	21	0	0	8	1	0	6	0	1
RP4-771M4.2	0	0	0	0	0	0	0	0	0	0	0	0	0	0	0	1	0	0	0	0	0	0	1	0	1
RP11-5P4.1	0	0	0	0	0	0	0	0	0	0	0	0	0	0	0	0	0	0	0	2	0	0	0	0	0
RP11-5P4.2	0	0	0	0	0	0	0	0	0	0	0	0	0	0	0	0	0	0	0	0	0	0	0	0	0
RP11-5P4.3	0	0	0	0	0	0	0	0	0	0	0	0	0	0	0	0	0	0	0	0	0	0	0	0	0
RP11-335E6.2	0	0	0	0	0	0	0	0	0	0	0	0	0	0	0	0	0	0	0	0	0	0	0	0	0
RP11-335E6.4	0	0	0	0	0	0	0	0	0	0	0	0	0	0	0	0	0	0	0	0	0	0	0	0	0
RNA5SP49	0	0	0	0	0	0	0	0	0	0	0	0	0	0	0	0	0	0	0	0	0	0	0	0	0
LINC00466	0	0	0	0	0	0	0	0	0	0	0	0	0	0	0	4	0	0	0	3	0	0	0	0	0
RP11-335E6.3	0	0	0	0	0	0	0	0	0	0	0	0	0	0	0	0	0	0	0	0	0	0	0	0	0
AL138935.1	0	0	0	0	0	0	0	0	0	0	0	0	0	0	0	0	0	0	0	0	0	0	0	0	0
RP4-792G4.2	0	0	0	0	0	0	0	0	0	0	0	0	0	0	0	0	3	5	2	166	0	0	0	1	7
FOXD3	0	0	0	0	0	0	0	0	0	0	0	0	0	0	0	3	1	2	1	78	3	0	0	0	0
Y_RNA	0	0	0	0	0	0	0	0	0	0	0	0	0	0	0	0	0	0	0	0	0	0	0	0	0
RP4-792G4.3	0	0	0	0	0	0	0	0	0	0	0	0	0	0	0	0	0	0	0	0	0	0	0	0	0
ALG6	10	7	0	0	0	0	0	1	0	1	1	3	0	0	2	3198	3571	748	874	2588	458	922	1249	455	555
ITGB3BP	28	11	0	0	0	0	0	1	1	6	6	4	1	1	8	2841	3330	1679	653	3495	367	6552	1338	486	546
EFCAB7	6	5	0	0	0	0	0	0	0	0	1	3	0	0	1	2641	3349	2004	900	2644	370	1334	1758	457	673
RN7SL488P	0	0	0	0	0	0	0	0	0	0	0	0	0	0	0	0	0	0	0	0	0	0	0	0	0
RNU7-123P	0	0	0	0	0	0	0	1	0	0	0	0	0	0	0	3	1	0	0	0	0	0	0	0	0
DLEU2L	1	2	0	0	0	0	0	0	0	0	0	1	0	0	0	37	30	9	14	33	4	32	10	1	8
PGM1	30	21	0	1	0	0	0	5	6	0	11	6	6	3	6	37937	49401	7095	9603	32043	3390	3474	7666	4343	5355
RN7SL130P	0	0	0	0	0	0	0	0	0	0	0	0	0	0	0	23	27	7	9	23	3	12	4	4	5
ROR1	3	6	0	0	0	0	0	1	0	1	4	5	12	5	0	9795	7997	54	837	42986	491	606	4652	215	3081
RP4-597J3.1	0	0	0	0	0	0	0	0	0	0	0	0	0	0	0	0	0	0	0	0	0	0	0	0	0
CFL1P3	0	0	0	0	0	0	0	0	0	0	0	0	0	0	0	0	0	0	0	0	0	0	0	0	0
RNU6-809P	0	0	0	0	0	0	0	0	0	0	0	0	0	0	0	0	0	0	0	0	0	0	0	0	0
Y_RNA	0	0	0	0	0	0	0	0	0	0	0	0	0	0	0	0	0	0	0	0	0	0	0	0	0
RP11-24J23.2	0	0	0	0	0	0	0	0	0	0	0	0	4	0	0	5	17	3	3	17860	6	8	0	4	18
UBE2U	0	0	0	0	0	0	0	0	0	0	0	0	0	0	0	328	103	13	24	10	36	268	1	1	0
RNU7-62P	0	0	0	0	0	0	0	0	0	0	0	0	0	0	0	0	0	0	0	0	0	0	0	0	0
CACHD1	30	9	0	0	0	0	0	2	2	1	1	5	0	1	0	33688	31789	809	9009	3186	2765	2600	9258	1623	2325
MIR4794	0	1	0	0	0	0	0	0	0	0	0	0	0	0	0	0	0	0	0	0	0	0	0	0	0
RAVER2	22	17	0	0	0	0	0	3	3	0	6	5	4	3	2	14790	16025	1765	4078	3278	1991	2842	3645	1346	1621
JAK1	68	25	0	0	0	1	0	2	2	0	17	26	10	13	7	88781	118872	21304	26501	91002	10531	3719	34588	6091	27748
RP11-182I10.1	0	0	0	0	0	0	0	0	0	0	0	0	0	0	0	0	0	0	0	0	0	0	0	0	0
RP11-182I10.2	0	0	0	0	0	0	0	0	0	0	0	1	0	0	0	0	0	0	0	0	0	0	0	0	0
RP11-182I10.3	3	5	0	0	0	0	0	0	0	0	1	0	0	0	0	65	111	22	23	21	10	20	58	2	11
SLC2A3P2	0	0	0	0	0	0	0	0	0	0	0	0	0	0	0	16	35	5	16	11	6	5	7	4	3
RP4-535B20.4	0	0	0	0	0	0	0	0	0	0	0	0	0	0	0	6	9	3	11	3	2	4	9	0	0
RNU6-1176P	1	0	0	0	0	0	0	0	1	0	0	0	0	0	0	0	0	0	0	0	0	0	2	0	0
MIR3671	1	0	0	0	0	0	0	0	2	0	0	0	0	0	0	6	34	5	3	3	5	0	13	1	3
MIR101-1	1	0	0	0	0	0	0	0	0	0	0	1	0	0	0	4	2	0	0	2	0	0	1	0	0
RP4-535B20.1	0	1	0	0	0	0	0	0	0	0	0	0	0	0	0	7	4	20	6	23	0	0	17	0	2
RP4-535B20.2	0	0	0	0	0	0	0	0	0	0	0	0	0	0	0	0	0	0	0	0	0	0	0	0	0
MRPS21P1	0	0	0	0	0	0	0	0	0	0	0	0	0	0	0	0	0	0	0	0	0	0	0	1	0
AK4	14	6	0	0	0	0	0	3	2	0	3	6	5	1	1	14631	9324	458	3327	10910	987	898	3127	1488	234
RP4-700A9.1	1	0	0	0	0	0	0	0	0	0	0	0	0	0	0	3	0	0	0	0	0	0	0	0	0
DNAJC6	0	1	0	0	0	0	0	0	0	0	0	0	0	0	7	1998	1850	12703	396	166	96	95	252	90	122
RP5-1044H5.1	0	0	0	0	0	0	0	0	0	0	0	0	0	0	0	0	0	5	0	0	0	0	0	0	0
RP5-1044H5.2	0	0	0	0	0	0	0	0	0	0	0	0	0	0	0	0	0	3	0	0	0	0	0	0	0
RNU2-15P	0	0	0	0	0	0	0	0	0	0	0	0	0	0	0	0	0	0	0	0	0	0	0	0	0
LEPR	2	5	0	0	0	0	0	0	1	1	9	2	0	4	0	2737	17638	1023	579	1202	1589	162	4090	537	2261
LEPROT	162	98	2	1	0	0	0	5	9	0	23	37	18	12	23	38713	61588	14568	17991	34373	7699	5354	18011	7748	10802
RP4-630A11.3	1	0	0	0	0	0	0	0	0	0	0	0	0	0	0	0	22	1	3	11	1	0	0	9	1
snoU13	0	1	0	0	0	0	0	0	0	0	0	0	0	0	0	0	0	0	0	0	0	0	0	0	0
RP11-430H12.2	0	0	0	0	0	0	0	0	0	0	0	0	0	0	0	0	0	0	0	0	0	0	0	1	0
RN7SL854P	0	0	0	0	0	0	0	0	0	0	0	0	0	0	0	0	0	0	0	0	0	0	0	0	0
PDE4B	7	6	0	0	0	0	0	2	0	0	2	3	1	5	0	9393	8192	202	3157	13040	1131	1409	5373	1243	4343
RP11-397C12.1	0	0	0	0	0	0	0	0	0	0	0	0	0	0	0	0	0	0	0	0	0	0	0	0	0
RNU4-88P	0	0	0	0	0	0	0	0	0	0	0	0	0	0	0	0	0	0	0	0	0	0	0	0	0
SGIP1	7	0	0	0	0	0	0	0	0	0	0	0	0	3	0	3198	3411	94	483	303	119	114	71	45	2295
MIR3117	0	0	0	0	0	0	0	0	0	0	0	0	0	0	0	8	1	0	1	0	0	0	0	0	0
AL139147.1	2	0	0	0	0	0	0	0	0	0	0	0	0	1	0	3	15	0	2	238	1	0	0	9	24
AL354978.1	0	0	0	0	0	0	0	0	0	0	0	0	0	0	0	0	0	0	0	0	0	0	0	0	0
TCTEX1D1	0	0	0	0	0	0	0	0	0	0	0	0	0	0	0	51	322	5	9	271	3	134	112	23	122
INSL5	0	0	0	0	0	0	0	0	0	0	0	0	0	0	0	5	2	3	0	1	0	5	0	11	0
WDR78	12	3	0	0	0	0	0	0	0	0	0	1	0	0	0	964	1565	1280	390	605	91	818	379	171	202
RP11-342H21.2	0	0	0	0	0	0	0	0	0	0	0	0	0	0	1	1	0	0	0	0	0	0	0	0	0
MIER1	50	26	0	0	0	0	0	3	8	0	7	30	3	9	2	10346	14334	3120	2783	8524	1600	2587	5813	1891	4232
SLC35D1	6	11	0	0	0	0	0	0	2	2	0	1	2	1	1	5850	7704	2153	2178	14511	1152	821	4289	1225	4153
C1orf141	0	0	0	0	0	0	0	0	0	0	0	0	0	0	0	0	18	0	0	0	1	45	0	3	0
SNORA31	0	0	0	0	0	0	0	0	0	0	0	0	0	0	0	0	0	0	0	0	0	0	0	0	0
IL23R	0	0	0	0	0	0	0	0	0	0	0	0	0	0	0	3	93	1	1	2	5	0	0	2	12
RNU6-586P	0	0	0	0	0	0	0	0	0	0	0	0	0	0	0	0	0	0	0	0	0	0	0	0	0
AL109843.1	0	0	0	0	0	0	0	0	0	0	0	0	0	0	0	0	0	0	0	0	0	0	0	0	0
RNU4ATAC4P	0	0	0	0	0	0	0	0	0	0	0	0	0	0	0	0	0	0	0	0	0	0	0	0	0
RP4-763G1.1	0	0	0	0	0	0	0	0	0	0	0	0	0	0	0	0	0	0	0	0	0	0	0	0	0
IL12RB2	1	0	0	0	0	0	0	1	0	0	0	0	0	1	0	9923	852	6	703	934	121	15	14	53	211
SERBP1	270	63	1	2	0	0	0	12	13	3	41	68	26	24	39	186128	115154	36812	39998	54376	13446	8462	46037	15839	19406
RNU6-387P	1	0	0	0	0	0	0	1	0	0	0	0	0	0	0	0	0	0	0	0	0	0	0	0	0
RP4-763G1.2	0	0	0	0	0	0	0	0	0	0	0	0	0	0	0	0	0	0	0	0	0	0	0	0	0
RNU6-1031P	0	0	0	0	0	0	0	0	0	0	0	0	0	0	0	0	0	0	0	0	0	0	0	0	0
RP11-393N21.1	0	0	0	0	0	0	0	0	0	0	0	0	0	0	0	0	0	0	0	0	0	0	0	0	0
RN7SL392P	0	0	0	0	0	0	0	0	0	0	0	0	0	0	0	0	0	0	0	0	0	0	0	0	0
HNRNPCP9	0	0	0	0	0	0	0	0	0	0	0	0	0	0	0	0	0	0	0	0	0	0	0	0	0
GADD45A	13	5	0	0	0	0	0	0	2	0	4	6	6	4	8	3265	5945	7934	1563	12513	318	1816	1296	739	3606
GNG12	27	25	0	0	0	0	0	1	0	0	9	20	13	8	18	17829	31511	17474	5339	48240	3604	2648	17477	3488	13449
RNU7-80P	0	0	0	0	0	0	0	0	0	0	0	0	0	0	0	0	0	2	0	0	0	0	0	0	0
GNG12-AS1	5	0	0	0	0	0	0	0	0	0	1	0	2	1	1	88	142	1300	19	134	8	23	22	8	27
RP4-609E1.2	0	0	0	0	0	0	0	0	0	0	0	0	0	0	0	0	0	1	0	0	0	0	0	0	0
DIRAS3	1	0	0	0	0	0	0	0	0	0	0	3	4	0	44	1109	2412	30427	186	417	159	116	1221	147	373
ARL5AP3	0	0	0	0	0	0	0	0	0	0	0	0	0	0	0	1	13	5	3	4	0	0	3	0	0
AL157407.1	0	0	0	0	0	0	0	0	0	0	0	0	0	0	0	0	0	0	0	0	0	0	0	0	0
WLS	27	15	0	0	0	0	0	0	2	1	9	16	7	11	6	11925	36837	16134	12363	64697	4895	2343	35578	4857	14180
CTBP2P8	0	0	0	0	0	0	0	0	0	0	0	0	0	0	0	23	53	7	30	61	10	0	23	6	23
MIR1262	0	0	0	0	0	0	0	0	0	0	0	0	0	0	0	0	0	0	0	0	0	0	0	2	0
RPS7P4	0	0	0	0	0	0	0	0	1	0	0	0	0	0	0	25	7	2	1	5	1	13	1	3	0
COX6B1P7	0	0	0	0	0	0	0	0	0	0	0	0	0	0	0	0	0	0	0	0	0	0	0	0	0
TCEB1P18	0	0	0	0	0	0	0	0	0	0	0	0	0	0	0	0	0	0	0	0	0	0	0	0	0
RP5-1033K19.2	0	0	0	0	0	0	0	0	0	0	0	0	0	0	0	0	0	0	0	0	0	0	0	0	0
RPE65	0	0	0	0	0	0	0	0	0	0	0	0	0	0	0	88	55	30	50	46	8	18	1	7	24
DEPDC1	3	3	0	0	0	0	0	0	0	0	0	1	1	0	1	1870	1011	1077	220	7722	219	458	548	207	590
RP4-694A7.2	0	0	0	0	0	0	0	0	0	0	1	0	1	0	0	0	0	1	0	18	0	3	0	0	0
RP4-694A7.4	0	0	0	0	0	0	0	0	0	0	0	0	0	0	0	1	3	5	0	81	0	0	5	0	3
RP4-694A7.3	0	0	0	0	0	0	0	0	0	0	0	0	0	0	0	0	0	0	0	0	0	0	0	0	0
RP11-424D14.1	0	0	0	0	0	0	0	0	0	0	0	0	0	0	0	8	1	6	2	12	2	0	0	0	2
RP11-74K19.1	0	0	0	0	0	0	0	0	0	0	0	0	0	0	0	0	0	0	0	0	0	0	0	0	0
RP3-380B4.1	0	0	0	0	0	0	0	0	0	0	0	0	0	0	0	0	3	6	0	10	0	0	0	0	0
LRRC7	0	0	0	0	0	0	0	0	0	1	0	0	0	0	0	20	23	10	0	276	11	4	1	1	14
RP11-379C1.1	0	0	0	0	0	0	0	0	0	0	0	0	0	0	0	0	0	0	0	0	0	0	0	0	0
RN7SL538P	0	0	0	0	0	0	0	0	0	0	0	0	0	0	0	0	0	0	0	0	0	0	0	0	0
PIN1P1	0	0	0	0	0	0	0	0	0	0	0	0	0	0	0	0	0	0	0	0	0	0	0	1	0
RP11-181B18.1	0	0	0	0	0	0	0	0	0	0	0	0	0	0	0	0	0	0	0	0	0	0	0	0	0
LRRC40	9	13	0	0	0	0	0	0	2	2	1	4	1	1	1	5251	6076	1881	1088	4621	723	1779	2519	896	1030
RN7SL242P	0	0	0	0	0	0	0	0	0	0	0	0	0	0	0	0	0	0	0	0	0	0	0	0	0
SRSF11	115	55	0	0	0	0	0	4	18	9	26	36	10	20	32	39363	36577	16293	12179	32353	5513	13046	18046	4645	9739
RP4-677H15.4	0	0	0	0	0	0	0	0	0	0	0	0	0	0	0	0	0	0	0	0	0	0	0	1	0
ANKRD13C	7	10	0	0	0	0	0	2	5	1	1	2	1	3	1	10418	9980	3749	2348	12526	1065	1051	3837	964	3201
HHLA3	1	2	1	0	0	0	0	0	0	0	1	3	0	0	0	3645	2037	585	505	1701	198	200	586	508	472
RP11-180O5.2	0	0	0	0	0	0	0	0	0	0	0	0	0	0	0	0	0	0	0	0	0	0	0	0	0
CTH	1	1	0	0	0	0	0	0	0	0	1	0	0	0	0	1117	1179	57	169	1495	82	219	114	85	163
RP11-42O15.3	0	0	0	0	0	0	0	0	0	0	0	0	0	0	0	32	44	0	6	51	4	6	1	2	3
RP11-42O15.2	0	0	0	0	0	0	0	0	0	0	0	0	0	0	0	0	0	0	0	0	0	0	0	0	0
CASP3P1	0	0	0	0	0	0	0	0	0	0	0	0	0	0	0	0	0	0	0	0	0	0	0	0	0
RP5-952N6.1	0	0	0	0	0	0	0	0	0	0	0	0	0	0	0	0	0	10	0	13	0	0	0	0	3
RP11-99H8.1	0	0	0	0	0	0	0	0	0	0	0	0	0	0	0	0	0	0	0	0	0	0	0	0	0
PTGER3	1	0	0	0	0	0	0	0	0	0	0	0	1	0	1	332	358	118	16	3194	91	28	50	11	200
RP3-333A15.1	0	0	0	0	0	0	0	0	0	0	0	0	0	0	0	0	3	0	0	595	1	0	0	0	0
RP3-333A15.2	0	0	0	0	0	0	0	0	0	0	0	0	0	0	0	0	3	0	0	24	0	0	0	0	6
ZRANB2-AS1	9	8	0	0	0	0	0	1	0	0	1	4	2	1	3	2	4	0	8	13	3	0	1	0	2
ZRANB2	52	35	1	0	0	0	0	2	2	5	10	20	4	4	6	19922	19078	6239	6009	13790	3705	7672	10596	2992	5540
MIR186	1	0	0	0	0	0	0	0	0	0	0	0	0	0	0	21	36	11	6	6	5	27	11	5	11
ZRANB2-AS2	1	0	0	0	0	0	0	0	0	1	1	0	0	0	2	167	273	299	77	44	32	81	84	32	55
AL360297.1	0	0	0	0	0	0	0	0	0	0	0	0	0	0	0	0	0	0	0	0	0	0	0	0	0
RP11-386O9.2	0	0	0	0	0	0	0	0	0	0	0	0	0	0	0	1	1	7	0	0	0	0	0	2	0
RP11-115M14.1	0	0	0	0	0	0	0	0	0	0	0	0	0	0	0	0	0	0	0	1	0	0	0	0	0
NEGR1	3	3	0	0	0	0	0	1	1	0	1	0	2	0	23	4093	2871	18170	190	995	342	237	966	94	382
RP11-82L20.1	0	0	0	0	0	0	0	0	0	0	0	0	0	0	0	0	1	0	0	0	0	0	0	0	0
RP11-175G14.2	0	0	0	0	0	0	0	0	0	0	0	0	0	0	0	0	0	0	0	0	0	0	0	0	0
NEGR1-IT1	0	0	0	0	0	0	0	0	0	0	0	0	0	0	0	0	0	0	0	0	2	0	0	0	0
GDI2P2	0	1	0	1	0	0	0	0	0	0	0	0	0	0	1	115	53	16	17	42	6	4	6	14	8
RPL31P12	0	0	0	0	0	0	0	0	0	0	0	0	0	0	0	0	2	1	0	2	0	0	0	0	0
RNU6-1246P	0	1	0	0	0	0	0	0	0	0	0	0	0	0	0	0	0	0	0	0	0	0	0	0	0
RP4-660H19.1	0	1	0	0	0	0	0	0	0	0	0	0	0	0	0	0	2	75	1	0	16	0	0	33	0
RP11-262K1.1	0	0	0	0	0	0	0	0	0	0	0	0	0	0	0	0	0	1	0	0	0	0	0	0	0
KRT8P21	0	0	0	0	0	0	0	0	0	0	0	0	0	0	0	0	0	0	0	0	0	0	0	0	0
RN7SKP19	0	0	0	0	0	0	0	0	0	0	0	0	0	0	0	0	0	0	0	0	0	0	0	0	0
RP4-598G3.1	0	0	0	0	0	0	0	0	0	0	0	0	0	0	0	0	0	0	0	0	0	0	0	0	0
RP4-788P17.1	0	0	0	0	0	0	0	0	0	0	0	0	0	0	0	0	0	381	0	1	0	0	0	0	0
RNA5SP50	0	0	0	0	0	0	0	0	0	0	0	0	0	0	0	0	0	0	0	0	0	0	0	0	0
RNU4ATAC8P	0	0	0	0	0	0	0	0	0	0	0	0	0	0	0	0	0	0	0	0	0	0	0	0	0
LRRIQ3	1	0	0	0	0	0	0	0	0	0	0	0	0	0	3	120	297	813	93	140	31	149	32	53	27
FPGT	6	5	0	0	0	0	0	1	0	0	1	3	0	2	0	2061	3089	1338	547	2837	488	1477	1912	505	797
FPGT-TNNI3K	0	0	0	0	0	0	0	0	0	0	0	0	0	0	0	51	176	14	41	23	29	13	52	15	26
TNNI3K	0	0	0	0	0	0	0	0	0	0	0	0	0	0	0	6	26	21	2	5	2	31	41	2	1
RP11-439H8.4	0	0	0	0	0	0	0	0	0	0	1	0	0	0	0	0	0	4	0	0	0	0	0	0	0
RP4-650F12.2	0	0	0	0	0	0	0	0	0	0	1	0	0	0	0	0	8	0	1	0	0	4	17	1	3
LRRC53	0	0	0	0	0	0	0	0	0	0	0	0	0	0	0	0	6	116	0	0	0	0	0	0	0
C1orf173	0	0	0	0	0	0	0	0	0	0	0	0	0	0	13	97	322	20267	3	39	17	53	0	9	49
RP4-612J11.1	0	0	0	0	0	0	0	0	0	0	0	0	0	0	1	0	0	0	0	0	0	0	0	0	0
RP11-17E13.2	0	0	0	0	0	0	0	0	0	0	0	0	0	0	0	3	9	2	0	6	3	0	7	2	8
CRYZ	15	19	0	0	0	0	0	1	2	0	4	8	1	3	5	9929	11955	2628	2058	4232	1718	3445	3773	2192	3098
TYW3	18	8	0	0	0	0	0	1	2	1	1	8	3	0	7	8417	10351	4529	2520	8366	1673	1569	5999	1109	2194
RP11-93N20.1	0	0	0	0	0	0	0	0	0	0	0	0	0	0	0	0	0	0	0	0	0	0	0	0	0
RP11-510C10.4	0	0	0	0	0	0	0	0	0	0	0	0	0	0	0	0	0	0	0	0	0	0	0	0	0
RP11-510C10.2	0	0	0	0	0	0	0	0	0	0	0	0	0	0	0	0	0	0	0	0	0	3	0	0	0
LHX8	0	0	0	0	0	0	0	0	0	0	0	0	0	0	0	0	0	0	1	0	0	2	0	0	0
RP11-510C10.3	0	0	0	0	0	0	0	0	0	0	0	0	0	0	0	0	0	0	0	0	0	1	0	0	0
RNU6-622P	0	0	0	0	0	0	0	0	0	0	0	0	0	0	0	0	0	0	0	0	0	0	0	0	0
SLC44A5	0	1	0	0	0	0	0	0	0	0	0	1	0	0	5	34	167	5354	5	91	270	220	85	176	45
RP11-87O11.1	0	0	0	0	0	0	0	0	0	0	0	0	0	0	0	0	0	0	0	0	0	0	0	0	0
RNU6-503P	0	0	0	0	0	0	0	0	0	0	0	0	0	0	0	0	0	0	0	0	0	0	0	0	0
RP4-595K12.1	1	0	0	0	0	0	0	0	0	0	0	0	0	0	0	1	0	0	3	0	1	7	0	0	0
RP4-595K12.2	0	0	0	0	0	0	0	0	0	0	0	0	0	0	0	6	3	0	0	1	0	0	3	0	0
RP4-682C21.5	0	0	0	0	0	0	0	0	0	0	0	0	0	0	0	2	1	0	0	0	0	0	2	0	1
ACADM	31	11	1	2	0	0	0	3	5	1	11	9	4	3	10	17547	21960	8864	4113	9777	2168	2164	7002	3235	3543
RP4-682C21.2	0	0	0	0	0	0	0	0	0	0	0	0	0	0	0	45	37	4	5	13	1	0	5	2	1
RABGGTB	29	16	0	1	0	0	0	1	2	3	6	9	7	3	6	12486	11348	5847	3199	18586	1317	6933	4526	2101	2995
SNORD45C	0	0	0	0	0	0	0	0	0	0	0	0	0	0	0	0	0	0	0	0	0	0	0	0	0
SNORD45A	0	0	0	0	0	0	0	0	0	0	0	0	0	0	0	0	0	0	0	0	0	0	0	0	0
SNORD45B	0	0	0	0	0	0	0	0	0	0	0	0	0	0	0	0	0	0	0	0	0	0	0	0	0
MSH4	0	0	0	0	0	0	0	1	0	0	0	0	0	0	0	161	69	5	8	42	7	44	99	8	7
AL445464.1	0	0	0	0	0	0	0	0	0	0	0	0	0	0	0	0	1	0	0	0	1	1	1	0	0
ASB17	0	0	0	0	0	0	0	0	0	0	0	0	0	0	0	0	0	0	0	0	0	0	0	0	0
RP11-550H2.1	0	0	0	0	0	0	0	0	0	0	0	0	0	0	0	0	1	0	0	0	0	10	0	0	0
RP11-550H2.2	0	0	0	0	0	0	0	0	0	0	0	0	0	0	0	0	1	0	0	35	0	0	1	1	0
ST6GALNAC3	0	3	0	0	0	0	0	0	0	0	0	0	1	0	1	1637	2831	377	69	2879	150	134	945	91	289
RP11-335E14.1	0	0	0	0	0	0	0	0	0	0	0	0	0	0	0	0	0	0	0	0	0	0	0	0	0
RP5-1102E8.3	0	0	0	0	0	0	0	0	0	0	0	0	0	0	0	0	6	2	0	11	2	0	5	0	1
TPI1P1	1	4	0	0	0	0	0	1	1	0	0	0	0	0	0	1046	279	70	82	483	21	10	174	48	38
AC104458.1	0	0	0	0	0	0	0	0	0	0	0	0	0	0	0	0	0	0	0	0	0	0	0	0	0
RNU6-161P	0	0	0	0	0	0	0	0	0	0	0	0	0	0	0	0	0	0	0	0	0	0	0	0	0
[truncated: 55,821 more rows]

## Sheet: Table S5. RPM (Nanopore)
Table S5. RPM table. Reads per million (RPM) expression levels for all genes across samples. Sample naming is the same as in Table S4. Only nanopore sequenced samples are presented.
Gene name	ACC2_MinION_Single	ACC1_MinION_Single	ACC2_Flongle_Single	ACC1_Flongle_Single	ACC3_Flongle_Single	ACC5_Flongle_Single	ACC4_Flongle_Single	ACC6_MinION_Multi	ACC3_MinION_Multi	ACC4_MinION_Multi	ACC5_MinION_Multi	SS1_MinION_Multi	DDLS2_MinION_Multi	DDLS1_MinION_Multi	LCNC1_MinION_Multi
DDX11L1	0	4.04042	0	0	0	0	0	0	0	0	0	0	0	0	9.41513
WASH7P	4.05061	0	0	0	0	0	0	0	12.9443	0	0	0	0	13.3801	0
MIR1302-11	0	0	0	0	0	0	0	0	0	0	0	0	0	0	0
FAM138A	0	0	0	0	0	0	0	0	0	0	0	0	0	0	0
OR4G4P	0	0	0	0	0	0	0	0	0	0	0	0	0	0	0
OR4G11P	0	0	0	0	0	0	0	0	0	0	0	0	0	0	0
OR4F5	0	0	0	0	0	0	0	0	0	0	0	0	0	0	0
RP11-34P13.7	4.05061	0	0	0	0	0	0	0	0	0	0	0	0	0	0
RP11-34P13.8	0	0	0	0	0	0	0	0	0	0	0	0	0	0	0
CICP27	0	0	0	0	0	0	0	26.0756	0	0	9.04437	0	0	0	9.41513
AL627309.1	30.3796	36.3638	0	0	0	0	0	0	12.9443	0	18.0887	6.83139	19.3716	0	0
RP11-34P13.15	0	0	0	0	0	0	0	0	0	0	0	0	0	0	0
RP11-34P13.16	0	0	0	0	0	0	0	0	0	0	0	0	0	0	0
RP11-34P13.14	4.05061	0	0	0	0	0	0	0	0	0	0	0	0	0	0
RP11-34P13.13	0	0	0	0	0	0	0	0	0	0	0	0	0	0	0
RNU6-1100P	0	0	0	0	0	0	0	0	0	0	0	0	0	0	0
RP11-34P13.9	0	0	0	0	0	0	0	0	0	0	0	0	0	0	0
AP006222.2	0	0	0	0	0	0	0	0	0	0	0	0	0	0	9.41513
AP006222.1	0	0	0	0	0	0	0	0	0	0	0	0	0	0	0
RP4-669L17.10	16.2024	16.1617	0	0	0	0	0	26.0756	0	0	9.04437	6.83139	0	0	9.41513
RP4-669L17.8	0	0	0	0	0	0	0	0	0	43.3351	0	0	0	0	0
CICP7	0	0	0	0	0	0	0	0	0	0	0	0	0	13.3801	0
RP4-669L17.4	0	0	0	0	0	0	0	0	0	0	0	0	0	0	0
OR4F29	0	0	0	0	0	0	0	0	0	0	0	0	0	0	0
WBP1LP7	0	0	0	0	0	0	0	0	0	0	0	0	0	0	0
AL732372.1	0	0	0	0	0	0	0	0	0	0	0	0	0	0	0
RP4-669L17.2	0	0	0	0	0	0	0	0	0	0	0	0	0	0	0
RP5-857K21.15	0	0	0	0	0	0	0	0	0	0	0	0	9.68579	0	0
RP4-669L17.1	0	0	0	0	0	0	0	0	0	0	0	0	0	0	0
RP5-857K21.1	0	0	0	0	0	0	0	0	0	0	0	0	0	0	0
RP5-857K21.2	0	0	0	0	0	0	0	0	0	0	0	0	0	0	0
RP5-857K21.3	0	0	0	0	0	0	0	0	0	0	0	0	0	0	0
RP5-857K21.4	0	0	0	0	0	0	0	0	12.9443	0	0	0	0	0	0
RP5-857K21.5	0	0	0	0	0	0	0	0	0	0	0	0	0	0	0
MTND1P23	10.1265	24.2425	0	0	0	0	0	0	0	43.3351	9.04437	0	0	13.3801	0
MTND2P28	2.0253	44.4446	0	417.014	0	0	0	0	0	43.3351	0	0	0	0	0
hsa-mir-6723	4.05061	4.04042	0	0	0	0	0	0	0	0	0	0	0	0	9.41513
RP5-857K21.7	0	0	0	0	0	0	0	0	0	0	0	0	9.68579	0	0
MTATP8P1	0	0	0	0	0	0	0	0	0	0	0	0	0	0	0
MTATP6P1	6.07591	4.04042	0	417.014	0	0	0	0	25.8886	43.3351	0	6.83139	0	13.3801	0
RP5-857K21.11	14.1771	20.2021	332.447	0	0	0	0	0	0	0	0	6.83139	9.68579	0	9.41513
WBP1LP6	0	0	0	0	0	0	0	0	0	0	0	0	0	0	0
OR4F16	0	0	0	0	0	0	0	0	0	0	0	0	0	0	0
CICP3	0	0	0	0	0	0	0	0	0	0	0	0	0	0	0
RP11-206L10.1	0	4.04042	0	0	0	0	0	0	0	0	0	0	0	0	0
RP11-206L10.3	0	8.08084	0	0	0	0	0	0	0	0	9.04437	0	0	0	0
RNU6-1199P	0	0	0	0	0	0	0	0	0	0	0	0	0	0	0
RP11-206L10.5	0	0	0	0	0	0	0	0	0	0	0	0	0	0	0
RP11-206L10.4	0	0	0	0	0	0	0	0	0	0	0	0	0	0	0
RP11-206L10.2	0	4.04042	0	0	0	0	0	0	0	43.3351	0	0	9.68579	26.7601	0
RP11-206L10.9	4.05061	0	0	0	0	0	0	0	0	0	0	0	0	0	0
RP11-206L10.8	8.10122	0	0	0	0	0	0	0	0	0	0	0	29.0574	13.3801	0
AL669831.1	0	0	0	0	0	0	0	0	0	0	0	0	0	0	0
RP11-206L10.10	0	0	0	0	0	0	0	0	0	0	0	0	0	0	0
FAM87B	2.0253	0	0	0	0	0	0	0	0	0	0	0	0	0	0
LINC00115	0	0	0	0	0	0	0	0	0	0	18.0887	0	0	0	0
RP11-206L10.11	12.1518	32.3234	0	0	0	1109.88	0	26.0756	12.9443	0	0	0	19.3716	26.7601	75.3211
FAM41C	0	0	0	0	0	0	0	0	0	0	0	0	0	0	0
TUBB8P11	0	0	0	0	0	0	0	0	0	0	0	0	0	0	0
AL645608.2	0	0	0	0	0	0	0	0	0	0	0	0	0	0	0
RP11-54O7.16	0	0	0	0	0	0	0	26.0756	12.9443	0	0	0	9.68579	0	9.41513
RP11-54O7.1	0	0	0	0	0	0	0	0	0	0	0	0	0	0	0
RP11-54O7.2	0	0	0	0	0	0	0	0	0	0	0	0	0	0	0
RP11-54O7.3	0	0	0	0	0	0	0	0	0	0	0	6.83139	0	0	0
SAMD11	14.1771	12.1213	0	0	0	0	0	26.0756	25.8886	0	9.04437	20.4942	29.0574	26.7601	9.41513
AL645608.1	0	0	0	0	0	0	0	0	0	0	0	0	0	0	9.41513
NOC2L	22.2783	68.6871	0	0	0	1109.88	0	156.454	77.6659	0	36.1775	40.9884	29.0574	26.7601	47.0757
KLHL17	6.07591	4.04042	0	0	0	0	0	0	12.9443	0	0	0	0	0	0
PLEKHN1	6.07591	0	0	0	0	0	0	0	0	0	0	0	0	0	9.41513
C1orf170	6.07591	0	0	0	0	0	0	0	0	0	0	0	0	0	0
RP11-54O7.17	2.0253	8.08084	0	0	0	0	0	0	12.9443	0	0	0	0	0	0
HES4	111.392	88.8892	0	0	0	0	0	208.605	103.555	130.005	27.1331	88.8081	48.429	13.3801	28.2454
RP11-54O7.10	2.0253	0	0	0	0	0	0	0	0	0	0	0	0	0	0
RP11-54O7.11	0	0	0	0	0	0	0	0	0	0	0	0	0	0	0
ISG15	12.1518	16.1617	0	0	0	0	0	104.302	25.8886	43.3351	72.355	47.8198	164.658	147.181	0
AGRN	159.999	181.819	332.447	0	0	0	0	104.302	77.6659	130.005	36.1775	191.279	9.68579	53.5203	18.8303
RP11-54O7.14	0	0	0	0	0	0	0	0	0	0	0	0	0	0	0
RP11-465B22.3	0	4.04042	0	0	0	0	0	0	0	0	0	20.4942	9.68579	0	18.8303
RP11-54O7.18	0	0	0	0	0	0	0	0	0	0	0	0	0	0	0
RNF223	0	0	0	0	0	0	0	0	0	0	0	0	0	0	0
C1orf159	6.07591	8.08084	0	0	0	0	0	0	0	86.6701	0	0	9.68579	13.3801	0
RP11-465B22.5	0	0	0	0	0	0	0	0	0	0	0	0	0	0	9.41513
MIR200B	0	0	0	0	0	0	0	0	0	0	0	0	0	0	0
MIR200A	0	0	0	0	0	0	0	0	0	0	0	0	0	0	0
MIR429	0	0	0	0	0	0	0	0	0	0	0	0	0	0	0
RP11-465B22.8	2.0253	0	0	0	0	0	0	0	0	0	0	0	0	0	0
TTLL10-AS1	0	0	0	0	0	0	0	0	0	0	0	0	0	0	0
TTLL10	0	0	0	0	0	0	0	0	0	0	0	0	0	0	0
TNFRSF18	0	0	0	0	0	0	0	0	0	0	0	6.83139	0	0	0
TNFRSF4	0	4.04042	0	0	0	0	0	0	0	0	9.04437	54.6512	19.3716	0	0
SDF4	68.8603	161.617	0	417.014	0	0	0	234.681	90.6102	130.005	126.621	129.796	48.429	133.801	112.982
B3GALT6	24.3036	28.2829	0	0	0	0	0	0	38.8329	0	36.1775	40.9884	29.0574	26.7601	56.4908
FAM132A	0	8.08084	0	0	0	0	0	0	38.8329	0	0	61.4825	0	13.3801	0
RP5-902P8.12	0	0	0	0	0	0	0	0	0	0	0	0	0	0	0
UBE2J2	24.3036	36.3638	0	0	0	0	0	0	38.8329	0	36.1775	61.4825	29.0574	40.1402	47.0757
RP5-902P8.10	0	0	0	0	0	0	0	0	0	0	0	0	0	0	0
SCNN1D	0	0	0	0	0	0	0	0	0	0	0	0	0	0	0
ACAP3	2.0253	8.08084	0	0	0	0	0	26.0756	12.9443	0	18.0887	20.4942	0	13.3801	18.8303
PUSL1	24.3036	36.3638	0	0	0	0	0	26.0756	77.6659	0	27.1331	20.4942	0	13.3801	47.0757
CPSF3L	56.7085	68.6871	0	417.014	0	0	0	78.2269	25.8886	0	54.2662	34.157	29.0574	40.1402	28.2454
RP5-890O3.9	0	4.04042	0	0	0	0	0	0	0	0	0	0	0	0	0
GLTPD1	14.1771	24.2425	0	417.014	0	0	0	26.0756	12.9443	0	36.1775	6.83139	19.3716	26.7601	0
TAS1R3	6.07591	4.04042	0	0	0	0	0	0	0	0	0	20.4942	0	26.7601	9.41513
DVL1	22.2783	16.1617	0	0	0	0	0	52.1512	0	0	63.3106	47.8198	38.7432	13.3801	28.2454
MXRA8	18.2277	40.4042	332.447	0	0	0	0	52.1512	25.8886	0	54.2662	184.448	280.888	227.461	9.41513
AURKAIP1	99.2399	88.8892	0	417.014	0	1109.88	0	182.529	168.276	0	90.4437	150.291	203.402	133.801	84.7362
RP5-890O3.3	0	0	0	0	0	0	0	0	0	0	0	0	0	0	0
CCNL2	60.7591	121.213	0	0	0	0	0	52.1512	12.9443	216.675	27.1331	54.6512	29.0574	40.1402	75.3211
RP4-758J18.2	58.7338	64.6467	0	0	0	0	0	52.1512	90.6102	0	63.3106	129.796	87.1721	66.9004	150.642
MRPL20	133.67	72.7276	0	0	0	0	0	182.529	103.555	43.3351	117.577	143.459	145.287	107.041	122.397
RN7SL657P	0	0	0	0	0	0	0	0	0	0	0	0	0	0	0
RP4-758J18.13	2.0253	4.04042	0	0	0	0	0	0	0	0	0	0	0	0	0
ANKRD65	54.6832	48.485	0	0	0	0	0	104.302	51.7773	0	18.0887	13.6628	19.3716	0	0
RP4-758J18.7	2.0253	4.04042	0	0	0	0	0	0	0	0	9.04437	6.83139	0	0	0
TMEM88B	0	0	0	0	0	0	0	0	0	0	0	0	0	0	0
RP4-758J18.10	2.0253	4.04042	0	0	0	0	0	0	0	0	0	0	0	0	0
VWA1	277.467	197.981	0	0	0	0	0	130.378	116.499	43.3351	90.4437	81.9767	77.4863	93.6605	0
ATAD3C	32.4049	24.2425	332.447	0	0	0	0	52.1512	12.9443	0	9.04437	0	0	26.7601	18.8303
ATAD3B	8.10122	8.08084	0	0	0	0	0	26.0756	12.9443	0	9.04437	13.6628	9.68579	13.3801	0
ATAD3A	22.2783	20.2021	0	0	0	0	0	0	12.9443	0	18.0887	6.83139	29.0574	0	9.41513
TMEM240	0	0	0	0	0	0	0	0	0	0	0	0	0	0	0
SSU72	60.7591	101.011	332.447	0	0	0	0	0	129.443	43.3351	72.355	75.1453	87.1721	66.9004	94.1513
AL645728.2	0	0	0	0	0	0	0	0	0	0	0	0	0	0	0
AL645728.1	0	4.04042	0	0	0	0	0	0	0	0	0	0	0	0	0
AL645728.3	0	0	0	0	0	0	0	0	0	0	0	0	0	0	0
C1orf233	2.0253	20.2021	0	0	0	0	0	0	0	0	0	6.83139	9.68579	0	0
RP11-345P4.9	10.1265	4.04042	0	0	0	0	0	0	0	0	9.04437	6.83139	0	0	37.6605
MIB2	20.253	16.1617	0	0	0	0	0	0	12.9443	0	18.0887	34.157	0	0	18.8303
MMP23B	0	4.04042	0	0	0	0	0	0	12.9443	0	9.04437	13.6628	0	26.7601	0
CDK11B	38.4808	28.2829	0	0	0	0	0	52.1512	38.8329	0	36.1775	34.157	29.0574	40.1402	47.0757
RP11-345P4.10	10.1265	4.04042	0	0	0	0	0	0	0	0	0	0	0	0	9.41513
SLC35E2B	46.582	44.4446	0	0	0	0	0	52.1512	25.8886	0	9.04437	6.83139	19.3716	40.1402	37.6605
RP11-345P4.7	0	4.04042	0	0	0	0	0	0	12.9443	0	0	0	0	0	0
RP11-345P4.6	0	0	0	0	0	0	0	0	0	0	9.04437	0	0	0	0
MMP23A	0	0	0	0	0	0	0	0	0	0	0	0	0	0	0
CDK11A	56.7085	52.5255	0	0	0	0	0	52.1512	25.8886	0	63.3106	40.9884	29.0574	160.561	18.8303
RP1-283E3.8	0	32.3234	0	0	0	0	0	0	0	0	9.04437	0	19.3716	13.3801	28.2454
RP1-283E3.4	8.10122	36.3638	0	0	0	0	0	104.302	0	0	18.0887	13.6628	0	0	18.8303
SLC35E2	8.10122	20.2021	0	0	0	0	0	0	12.9443	0	9.04437	6.83139	0	13.3801	37.6605
NADK	14.1771	16.1617	0	0	0	0	0	52.1512	12.9443	0	27.1331	20.4942	29.0574	40.1402	9.41513
GNB1	238.986	339.395	0	417.014	0	0	0	338.983	220.053	216.675	262.287	211.773	435.861	401.402	668.474
RP1-140A9.1	2.0253	0	0	0	0	0	0	26.0756	0	0	0	0	0	0	0
CALML6	0	0	0	0	0	0	0	0	0	0	0	0	0	0	0
TMEM52	0	8.08084	0	0	0	0	0	26.0756	0	0	0	6.83139	0	0	0
C1orf222	0	0	0	0	0	0	0	0	0	0	0	0	0	0	0
RP11-547D24.1	0	0	0	0	0	0	0	0	0	0	0	6.83139	0	0	0
GABRD	0	4.04042	0	0	0	0	0	0	0	0	0	20.4942	0	0	0
RP11-547D24.3	0	0	0	0	0	0	0	0	0	0	0	0	0	0	0
PRKCZ	34.4302	64.6467	0	0	0	0	0	78.2269	12.9443	0	90.4437	40.9884	19.3716	53.5203	9.41513
RP5-892K4.1	2.0253	4.04042	0	0	0	0	0	0	0	0	0	0	0	0	9.41513
RP11-181G12.2	4.05061	0	0	0	0	0	0	0	0	0	0	0	0	0	9.41513
C1orf86	68.8603	105.051	0	0	0	0	0	156.454	142.387	130.005	153.754	102.471	48.429	93.6605	56.4908
AL590822.2	4.05061	0	0	0	0	0	0	0	0	43.3351	0	6.83139	0	13.3801	0
AL590822.1	0	0	0	0	0	0	0	0	0	0	0	0	0	0	0
RP11-181G12.5	0	0	0	0	0	0	0	0	0	0	0	0	0	0	0
RP11-181G12.4	0	0	0	0	0	0	0	0	0	0	0	0	0	0	9.41513
SKI	113.417	117.172	0	0	0	0	0	78.2269	64.7216	0	54.2662	95.6395	164.658	160.561	0
MORN1	10.1265	16.1617	0	0	0	0	0	0	0	0	0	0	0	0	18.8303
RP4-713A8.1	0	0	0	0	0	0	0	0	12.9443	0	0	0	0	0	0
AL589739.1	0	0	0	0	0	0	0	0	0	0	0	0	0	0	0
RP4-740C4.6	2.0253	4.04042	0	0	0	0	0	0	0	0	0	0	0	0	0
RP4-740C4.5	0	0	0	0	0	0	0	0	0	0	0	0	0	0	0
RP4-740C4.7	0	0	0	0	0	0	0	0	0	0	0	0	0	0	0
RP4-740C4.9	0	0	0	0	0	0	0	0	0	0	0	0	0	0	0
RP4-740C4.8	0	0	0	0	0	0	0	0	0	0	0	0	0	0	0
AL513477.1	2.0253	4.04042	0	0	0	0	0	0	0	0	0	0	0	0	9.41513
RER1	85.0628	117.172	332.447	0	0	0	0	182.529	103.555	43.3351	99.4881	122.965	125.915	147.181	65.9059
PEX10	28.3543	40.4042	0	0	0	0	0	26.0756	25.8886	0	54.2662	54.6512	9.68579	13.3801	28.2454
PLCH2	22.2783	36.3638	0	0	0	0	0	26.0756	12.9443	0	9.04437	13.6628	0	13.3801	0
RP3-395M20.2	0	0	0	0	0	0	0	0	0	0	0	0	0	0	0
RP3-395M20.3	0	0	0	0	0	0	0	0	0	0	0	0	0	0	0
PANK4	8.10122	20.2021	0	0	0	0	0	0	0	43.3351	9.04437	40.9884	38.7432	53.5203	37.6605
HES5	2.0253	0	0	0	0	0	0	0	0	0	0	27.3256	9.68579	0	9.41513
RP3-395M20.12	6.07591	4.04042	0	0	0	0	0	0	0	0	0	0	9.68579	0	0
RP3-395M20.8	8.10122	0	0	0	0	0	0	0	25.8886	0	9.04437	13.6628	0	0	9.41513
TNFRSF14	18.2277	32.3234	0	0	0	0	0	0	25.8886	43.3351	45.2219	13.6628	19.3716	26.7601	37.6605
RP3-395M20.7	0	0	0	0	0	0	0	0	0	0	0	0	0	0	0
RP3-395M20.9	0	0	0	0	0	0	0	0	0	0	0	0	0	0	9.41513
FAM213B	26.329	24.2425	0	0	0	0	0	52.1512	25.8886	0	27.1331	47.8198	38.7432	13.3801	65.9059
MMEL1	12.1518	8.08084	0	0	0	0	0	0	25.8886	0	45.2219	13.6628	0	13.3801	18.8303
RP13-436F16.1	0	0	0	0	0	0	0	0	0	0	0	0	0	0	0
TTC34	4.05061	4.04042	0	0	0	0	0	0	0	0	0	0	9.68579	0	0
RP11-740P5.2	0	0	0	0	0	0	0	0	0	0	0	0	0	0	0
RP11-740P5.3	0	0	0	0	0	0	0	0	0	0	0	0	0	0	0
ACTRT2	0	0	0	0	0	0	0	0	0	0	0	0	0	0	0
LINC00982	0	0	0	0	0	0	0	0	0	0	0	0	0	0	0
AL008733.1	0	0	0	0	0	0	0	0	0	0	0	0	0	0	0
PRDM16	0	8.08084	0	0	0	0	0	0	0	0	0	20.4942	0	0	0
RP1-163G9.2	0	0	0	0	0	0	0	0	0	0	0	0	0	0	0
RP11-22L13.1	0	0	0	0	0	0	0	0	0	0	0	0	0	0	0
ARHGEF16	12.1518	12.1213	0	0	0	0	0	0	12.9443	0	9.04437	13.6628	9.68579	0	0
RP11-168F9.2	2.0253	4.04042	0	0	0	0	0	0	12.9443	0	0	0	0	0	0
MEGF6	6.07591	4.04042	0	0	0	0	0	0	0	43.3351	18.0887	68.3139	9.68579	0	0
MIR551A	0	0	0	0	0	0	0	0	0	0	0	0	0	0	0
RP11-46F15.2	0	8.08084	0	0	0	0	0	0	0	0	0	0	0	0	0
TPRG1L	38.4808	80.8084	0	0	0	0	0	0	12.9443	0	9.04437	27.3256	58.1148	40.1402	47.0757
WRAP73	18.2277	20.2021	0	0	0	0	0	0	0	43.3351	0	34.157	0	13.3801	18.8303
TP73	22.2783	76.768	0	0	0	0	0	0	38.8329	0	27.1331	6.83139	9.68579	0	28.2454
RP5-1092A11.5	0	0	0	0	0	0	0	0	0	0	0	0	0	0	0
RP5-1092A11.2	0	0	0	0	0	0	0	0	0	0	0	0	0	0	18.8303
TP73-AS1	24.3036	44.4446	0	0	0	0	0	52.1512	25.8886	43.3351	18.0887	6.83139	19.3716	26.7601	9.41513
CCDC27	0	0	0	0	0	0	0	0	0	0	0	0	0	0	0
SMIM1	12.1518	0	0	0	0	0	0	0	0	0	0	6.83139	0	0	56.4908
LRRC47	42.5314	68.6871	0	0	0	0	0	26.0756	25.8886	0	63.3106	40.9884	38.7432	26.7601	65.9059
RN7SL574P	0	4.04042	0	0	0	0	0	0	0	0	0	0	0	0	0
RP1-286D6.5	0	0	0	0	0	0	0	0	12.9443	43.3351	0	0	0	0	0
CEP104	40.5061	32.3234	0	0	0	0	0	0	12.9443	0	9.04437	6.83139	19.3716	13.3801	28.2454
DFFB	4.05061	12.1213	0	0	0	0	0	0	12.9443	0	9.04437	6.83139	0	0	0
AL691523.1	0	0	0	0	0	0	0	0	0	0	0	0	0	0	0
C1orf174	28.3543	68.6871	0	0	0	0	0	26.0756	51.7773	173.34	9.04437	61.4825	67.8006	53.5203	9.41513
RP13-15E13.1	0	0	0	0	0	0	0	0	0	0	0	0	0	0	9.41513
RP13-614K11.1	0	0	0	0	0	0	0	0	0	0	0	0	0	0	0
RP13-614K11.2	0	0	0	0	0	0	0	0	0	0	0	0	0	0	0
RP11-374C13.1	0	0	0	0	0	0	0	0	0	0	0	0	0	0	0
RP5-1166F10.1	2.0253	0	0	0	0	0	0	0	12.9443	0	0	0	0	0	0
RP1-37J18.1	0	0	0	0	0	0	0	0	0	0	0	0	0	0	0
RP1-37J18.2	0	0	0	0	0	0	0	0	0	0	0	0	0	0	0
AJAP1	0	0	0	0	0	0	0	26.0756	12.9443	0	0	129.796	9.68579	0	28.2454
RP11-542C10.1	0	0	0	0	0	0	0	0	0	0	0	0	0	0	0
RP1-58B11.1	0	0	0	0	0	0	0	0	0	0	0	0	0	0	0
MIR4417	0	0	0	0	0	0	0	0	0	0	0	0	0	0	0
RP11-154H17.1	0	0	0	0	0	0	0	0	0	0	0	0	0	0	0
AL356693.1	0	0	0	0	0	0	0	0	0	0	0	0	0	0	0
MIR4689	0	0	0	0	0	0	0	0	0	0	0	0	0	0	0
NPHP4	8.10122	0	0	0	0	0	0	0	25.8886	0	0	0	29.0574	0	28.2454
AL356261.1	0	0	0	0	0	0	0	0	0	0	0	0	0	0	0
KCNAB2	4.05061	12.1213	0	0	0	0	0	26.0756	0	0	36.1775	20.4942	38.7432	13.3801	56.4908
AL035406.1	0	0	0	0	0	0	0	0	0	0	9.04437	0	0	0	0
CHD5	0	4.04042	0	0	0	0	0	0	0	0	0	20.4942	0	0	0
RPL22	437.466	214.142	997.34	417.014	0	1109.88	0	286.832	349.496	130.005	226.109	286.919	135.601	120.421	244.793
RP1-120G22.11	2.0253	0	0	0	0	0	0	0	0	0	0	0	0	0	0
RNF207	28.3543	8.08084	0	0	0	0	0	0	0	0	18.0887	13.6628	9.68579	26.7601	28.2454
ICMT	56.7085	88.8892	0	0	0	0	0	104.302	77.6659	0	99.4881	136.628	106.544	66.9004	84.7362
LINC00337	0	0	0	0	0	0	0	0	0	0	0	0	0	0	0
HES3	0	0	0	0	0	0	0	0	0	0	0	0	0	0	0
GPR153	4.05061	12.1213	0	0	0	0	0	52.1512	0	0	27.1331	47.8198	0	13.3801	37.6605
ACOT7	14.1771	12.1213	0	0	0	0	0	0	25.8886	0	0	40.9884	58.1148	0	18.8303
RP1-202O8.3	0	8.08084	0	0	0	0	0	0	0	0	0	0	0	0	0
HES2	22.2783	8.08084	0	0	0	0	0	26.0756	25.8886	0	0	20.4942	0	0	0
ESPN	8.10122	0	0	0	0	0	0	0	0	0	0	95.6395	9.68579	13.3801	65.9059
MIR4252	0	0	0	0	0	0	0	0	0	0	0	0	0	0	0
RP1-202O8.2	2.0253	0	0	0	0	0	0	0	0	0	0	6.83139	0	0	0
TNFRSF25	0	4.04042	0	0	0	0	0	0	0	43.3351	0	20.4942	0	13.3801	0
PLEKHG5	8.10122	4.04042	0	0	0	0	0	0	0	0	9.04437	27.3256	0	80.2804	65.9059
NOL9	38.4808	52.5255	0	0	0	0	0	130.378	12.9443	0	54.2662	61.4825	19.3716	66.9004	9.41513
RNU6-731P	0	0	0	0	0	0	0	0	0	0	0	0	0	0	0
RP11-58A11.2	0	0	0	0	0	0	0	0	0	0	0	0	0	0	0
TAS1R1	0	0	0	0	0	0	0	0	0	0	0	0	0	0	0
ZBTB48	14.1771	8.08084	0	0	0	0	0	0	12.9443	0	0	20.4942	29.0574	0	0
KLHL21	66.835	64.6467	0	0	0	0	0	26.0756	25.8886	43.3351	27.1331	40.9884	29.0574	13.3801	0
PHF13	24.3036	8.08084	0	0	0	0	0	0	25.8886	0	36.1775	34.157	29.0574	26.7601	9.41513
THAP3	30.3796	36.3638	0	0	0	0	0	26.0756	12.9443	0	27.1331	20.4942	0	13.3801	47.0757
DNAJC11	34.4302	24.2425	0	417.014	0	0	0	26.0756	51.7773	0	27.1331	20.4942	0	26.7601	18.8303
RP11-242F24.1	0	0	0	0	0	0	0	0	0	0	0	0	0	0	0
snoU13	0	0	0	0	0	0	0	0	0	0	0	0	0	0	0
RP11-312B8.1	8.10122	0	0	0	0	0	0	0	0	0	0	0	0	0	0
CAMTA1	87.0881	36.3638	997.34	0	0	0	0	26.0756	90.6102	43.3351	117.577	109.302	125.915	53.5203	263.624
RP11-312B8.2	0	0	0	0	0	0	0	0	0	0	0	0	0	0	0
RP11-334N17.1	0	0	0	0	0	0	0	0	0	0	0	0	0	0	0
RNU1-8P	0	0	0	0	0	0	0	0	0	0	0	0	0	0	0
CAMTA1-IT1	0	0	0	0	0	0	0	0	0	0	0	0	0	0	0
RP3-453P22.2	0	0	0	0	0	0	0	0	0	0	0	0	0	0	0
RP4-549F15.1	0	0	0	0	0	0	0	0	0	0	0	0	0	0	0
RP11-338N10.1	0	0	0	0	0	0	0	0	0	0	0	0	0	0	0
RP11-338N10.2	0	0	0	0	0	0	0	0	0	0	0	0	0	0	0
RP11-338N10.3	0	0	0	0	0	0	0	0	0	0	0	0	0	0	0
VAMP3	95.1893	72.7276	0	417.014	0	0	0	104.302	116.499	43.3351	208.021	54.6512	87.1721	107.041	47.0757
RP3-467L1.6	0	0	0	0	0	0	0	0	0	0	0	0	0	0	0
PER3	44.5567	109.091	0	417.014	0	0	0	156.454	25.8886	86.6701	18.0887	61.4825	106.544	0	94.1513
RP3-467L1.4	8.10122	24.2425	0	0	0	0	0	26.0756	12.9443	0	18.0887	6.83139	19.3716	0	18.8303
UTS2	2.0253	24.2425	0	0	0	0	0	52.1512	12.9443	0	9.04437	27.3256	19.3716	0	0
TNFRSF9	0	0	0	0	0	0	0	0	0	0	0	0	9.68579	13.3801	0
RP5-892F13.2	0	0	0	0	0	0	0	0	0	0	0	0	0	0	0
PARK7	176.201	129.293	332.447	0	0	0	0	208.605	323.608	260.01	235.154	280.087	242.145	200.701	235.378
Y_RNA	0	4.04042	0	0	0	0	0	0	0	0	0	0	0	13.3801	0
ERRFI1	208.606	185.859	0	1251.04	0	0	0	208.605	155.332	303.345	81.3993	6.83139	193.716	13.3801	9.41513
RP11-431K24.1	0	0	0	0	0	0	0	0	0	0	0	0	0	0	0
CTA-215D11.4	0	4.04042	0	0	0	0	0	0	0	0	0	0	0	0	0
RP11-431K24.2	0	0	0	0	0	0	0	0	0	0	0	0	0	0	0
RNU1-7P	0	0	0	0	0	0	0	0	0	0	0	0	0	0	0
RP11-431K24.3	0	0	332.447	0	0	0	0	0	0	0	0	0	0	0	0
RP11-431K24.4	0	0	0	0	0	0	0	0	0	0	0	0	0	0	0
RN7SL729P	0	0	0	0	0	0	0	0	0	0	0	0	0	0	0
RNU6-991P	0	0	0	0	0	0	0	0	0	0	0	0	0	0	0
SLC45A1	0	0	0	0	0	0	0	0	0	0	0	0	0	0	9.41513
Y_RNA	0	0	0	0	0	0	0	0	0	0	0	0	0	0	0
RERE	172.151	185.859	0	0	0	0	0	104.302	103.555	130.005	108.532	129.796	145.287	294.362	451.926
RP5-1115A15.1	4.05061	0	0	0	0	0	0	0	0	0	0	0	9.68579	0	0
SNORA77	0	4.04042	0	0	0	0	0	0	12.9443	0	0	0	0	0	0
RP5-1115A15.2	2.0253	0	0	0	0	0	0	0	0	0	0	0	0	0	0
RP4-633I8.1	2.0253	0	0	0	0	0	0	0	0	0	0	0	0	0	0
RP4-633I8.2	0	0	0	0	0	0	0	0	0	0	0	0	0	0	0
Y_RNA	0	0	0	0	0	0	0	0	0	43.3351	0	0	0	0	0
RP4-633I8.3	0	0	0	0	0	0	0	0	0	0	0	0	0	0	0
RP4-633I8.4	4.05061	12.1213	0	0	0	0	0	0	0	0	0	0	0	0	0
RP11-185B14.1	0	0	0	0	0	0	0	0	0	0	0	0	0	0	0
ENO1	765.565	505.053	1329.79	1668.06	0	0	0	1773.14	789.603	216.675	587.884	362.064	678.006	321.122	235.378
ENO1-IT1	2.0253	4.04042	0	0	0	0	0	0	12.9443	0	0	0	0	0	0
ENO1-AS1	0	0	0	0	0	0	0	0	0	0	0	0	0	0	0
RNU6-304P	0	0	0	0	0	0	0	0	0	0	0	0	0	0	0
HMGN2P17	0	0	0	0	0	0	0	0	0	0	0	0	0	0	0
RP3-477M7.5	0	0	0	0	0	0	0	0	0	0	0	0	0	0	0
RP3-477M7.6	0	0	0	0	0	0	0	0	0	0	0	0	0	0	0
CA6	0	0	0	0	0	0	0	0	0	0	0	0	0	0	0
RN7SL451P	0	0	0	0	0	0	0	0	0	0	0	0	0	0	0
SLC2A7	0	0	0	0	0	0	0	0	0	0	0	0	0	0	0
SLC2A5	2.0253	0	0	0	0	0	0	0	0	0	9.04437	0	0	13.3801	0
SCARNA16	0	0	0	0	0	0	0	0	0	0	0	0	0	0	0
GPR157	16.2024	28.2829	0	0	0	0	0	52.1512	25.8886	0	9.04437	0	0	13.3801	0
MIR34A	0	0	0	0	0	0	0	0	12.9443	0	0	0	0	0	0
RP3-510D11.1	2.0253	0	0	0	0	0	0	0	0	0	0	0	0	13.3801	0
RP3-510D11.2	12.1518	12.1213	0	0	0	0	0	0	12.9443	0	9.04437	0	0	13.3801	0
H6PD	107.341	153.536	332.447	417.014	0	0	0	104.302	12.9443	43.3351	99.4881	20.4942	87.1721	107.041	37.6605
Z98044.1	0	0	0	0	0	0	0	0	0	0	0	0	0	0	0
SPSB1	85.0628	68.6871	332.447	0	0	0	0	104.302	38.8329	0	27.1331	27.3256	48.429	26.7601	0
RNA5SP40	0	0	0	0	0	0	0	0	0	0	0	0	0	0	0
RP13-392I16.1	0	0	0	0	0	0	0	0	0	0	0	0	0	0	0
SLC25A33	16.2024	4.04042	0	0	0	0	0	0	0	43.3351	0	20.4942	19.3716	26.7601	9.41513
RP13-15M17.1	2.0253	0	0	0	0	0	0	0	0	0	0	0	0	0	0
TMEM201	18.2277	28.2829	0	0	0	0	0	26.0756	0	0	18.0887	13.6628	29.0574	0	0
PIK3CD	46.582	56.5659	0	0	0	0	0	0	12.9443	0	45.2219	27.3256	19.3716	53.5203	47.0757
C1orf200	0	0	0	0	0	0	0	0	0	0	0	0	0	0	0
RP11-558F24.2	0	0	0	0	0	0	0	0	0	0	0	0	0	0	0
RP11-558F24.4	30.3796	4.04042	0	0	0	0	0	0	12.9443	0	9.04437	13.6628	0	0	37.6605
CLSTN1	198.48	153.536	0	0	0	0	0	104.302	77.6659	43.3351	162.799	116.134	96.8579	133.801	225.963
RP11-558F24.6	0	0	0	0	0	0	0	0	0	0	0	0	0	0	0
CTNNBIP1	68.8603	96.9701	332.447	417.014	0	0	0	26.0756	103.555	0	81.3993	68.3139	38.7432	40.1402	75.3211
RP11-84A14.5	26.329	28.2829	0	0	0	0	0	0	64.7216	0	36.1775	27.3256	19.3716	26.7601	47.0757
LZIC	44.5567	32.3234	0	0	0	0	0	26.0756	12.9443	86.6701	27.1331	20.4942	19.3716	26.7601	28.2454
RP11-84A14.4	0	4.04042	0	0	0	0	0	0	0	0	0	0	9.68579	0	9.41513
NMNAT1	10.1265	12.1213	0	0	0	0	0	0	12.9443	0	18.0887	27.3256	19.3716	13.3801	37.6605
RN7SKP269	0	0	0	0	0	0	0	0	0	0	0	0	0	0	0
MIR5697	0	8.08084	0	0	0	0	0	0	0	0	0	0	0	0	0
RP11-807G9.2	0	0	0	0	0	0	0	0	0	0	0	0	0	0	0
RBP7	8.10122	0	0	0	0	0	0	52.1512	12.9443	0	9.04437	40.9884	67.8006	0	0
AL590639.1	0	0	0	0	0	0	0	0	0	0	0	0	0	0	0
UBE4B	52.6579	64.6467	0	0	0	0	0	0	51.7773	43.3351	27.1331	13.6628	38.7432	26.7601	56.4908
RP11-496H15.2	0	0	0	0	0	0	0	0	0	0	0	0	0	0	0
PGAM1P11	0	0	0	0	0	0	0	0	0	0	0	0	0	0	0
RNU6-828P	0	0	0	0	0	0	0	0	0	0	0	0	0	0	0
KIF1B	135.695	109.091	0	0	0	0	0	52.1512	12.9443	0	81.3993	68.3139	77.4863	40.1402	47.0757
MIR1273D	0	0	0	0	0	0	0	0	0	0	0	0	0	0	0
RNU6-37P	0	0	0	0	0	0	0	0	0	0	0	0	0	13.3801	0
RN7SL731P	0	0	0	0	0	0	0	0	0	0	0	0	0	0	0
RN7SL721P	0	0	0	0	0	0	0	0	0	0	0	0	0	0	0
PGD	48.6073	84.8488	0	0	0	0	0	130.378	51.7773	0	63.3106	20.4942	87.1721	26.7601	112.982
RP4-736L20.3	0	0	0	0	0	0	0	0	12.9443	0	0	0	9.68579	0	18.8303
APITD1	32.4049	4.04042	0	0	0	0	0	0	12.9443	0	0	6.83139	19.3716	13.3801	9.41513
APITD1-CORT	0	0	0	0	0	0	0	0	0	0	0	0	0	0	0
CORT	0	0	0	0	0	0	0	0	0	0	0	0	9.68579	0	0
DFFA	121.518	177.778	0	0	0	0	0	78.2269	25.8886	0	90.4437	136.628	77.4863	80.2804	103.566
RP5-1113E3.3	16.2024	44.4446	0	0	0	0	0	0	0	0	18.0887	13.6628	9.68579	13.3801	18.8303
PEX14	26.329	52.5255	0	417.014	0	0	0	0	25.8886	86.6701	45.2219	20.4942	48.429	26.7601	47.0757
RN7SL614P	0	0	0	0	0	0	0	0	0	0	0	0	0	0	0
CASZ1	30.3796	88.8892	0	0	0	0	0	0	38.8329	0	27.1331	27.3256	9.68579	0	47.0757
RP4-734G22.3	0	4.04042	0	0	0	0	0	0	12.9443	0	0	6.83139	0	0	0
RP11-340B24.3	0	0	0	0	0	0	0	0	0	0	0	0	0	0	0
C1orf127	0	0	0	0	0	0	0	0	0	0	0	0	0	0	84.7362
CFL1P6	0	0	0	0	0	0	0	0	0	0	0	0	0	0	0
AL713997.1	0	0	0	0	0	0	0	0	0	0	0	0	0	0	0
Y_RNA	0	0	0	0	0	0	0	0	0	0	0	0	0	0	0
TARDBP	87.0881	76.768	0	0	0	0	0	104.302	77.6659	43.3351	126.621	88.8081	58.1148	53.5203	65.9059
MASP2	2.0253	4.04042	0	0	0	0	0	0	0	0	0	0	0	0	0
RP4-635E18.8	0	12.1213	0	0	0	0	0	0	0	0	0	0	9.68579	26.7601	18.8303
SRM	48.6073	36.3638	0	0	0	0	0	104.302	51.7773	0	72.355	88.8081	174.344	93.6605	188.303
EXOSC10	50.6326	56.5659	0	417.014	0	0	0	78.2269	77.6659	43.3351	63.3106	40.9884	38.7432	13.3801	84.7362
RP4-635E18.7	8.10122	8.08084	0	0	0	0	0	0	0	0	18.0887	6.83139	9.68579	0	37.6605
RP4-635E18.6	4.05061	0	0	0	0	0	0	26.0756	0	0	9.04437	6.83139	19.3716	0	9.41513
MTOR	28.3543	28.2829	0	417.014	0	0	0	26.0756	51.7773	0	36.1775	27.3256	38.7432	0	56.4908
MTOR-AS1	2.0253	4.04042	0	0	0	0	0	26.0756	0	0	0	0	0	0	0
RNU6-537P	0	0	0	0	0	0	0	0	0	0	0	0	0	0	0
snoU13	2.0253	0	0	0	0	0	0	0	0	0	0	0	0	0	0
ANGPTL7	0	12.1213	0	0	0	0	0	0	0	0	0	0	0	0	0
RNU6-291P	0	0	0	0	0	0	0	0	0	0	0	0	0	0	0
RPL39P6	0	0	0	0	0	0	0	0	0	0	0	0	0	0	0
UBIAD1	14.1771	44.4446	332.447	0	0	0	0	52.1512	38.8329	0	36.1775	47.8198	29.0574	13.3801	28.2454
UBE2V2P3	0	0	0	0	0	0	0	0	0	0	0	0	0	0	0
RP11-149P14.1	0	0	0	0	0	0	0	0	0	0	0	0	0	0	0
PTCHD2	0	0	0	0	0	0	0	0	0	0	0	27.3256	0	0	0
RP1-69M21.2	0	0	0	0	0	0	0	0	0	0	0	0	0	0	0
FBXO2	14.1771	4.04042	0	0	3484.32	0	0	26.0756	0	0	0	102.471	9.68579	0	0
FBXO44	16.2024	32.3234	332.447	0	0	0	0	0	12.9443	43.3351	36.1775	68.3139	0	26.7601	18.8303
FBXO6	4.05061	16.1617	0	0	0	0	0	0	0	86.6701	18.0887	13.6628	9.68579	26.7601	9.41513
MAD2L2	20.253	20.2021	0	0	0	0	0	26.0756	103.555	43.3351	27.1331	13.6628	67.8006	13.3801	47.0757
DRAXIN	0	0	0	0	0	0	0	0	0	0	0	34.157	0	0	0
AGTRAP	16.2024	64.6467	0	0	0	0	0	52.1512	51.7773	0	54.2662	34.157	67.8006	26.7601	18.8303
C1orf167	2.0253	4.04042	0	0	0	0	0	0	0	0	18.0887	0	0	0	18.8303
RP11-56N19.5	0	0	0	0	0	0	0	0	0	43.3351	0	0	0	0	0
MTHFR	26.329	28.2829	0	0	0	0	0	0	0	0	36.1775	27.3256	29.0574	53.5203	0
CLCN6	16.2024	0	0	0	0	0	0	0	0	0	9.04437	27.3256	0	13.3801	0
NPPA-AS1	0	0	0	0	0	0	0	0	12.9443	0	0	0	9.68579	0	414.266
NPPA	0	0	0	0	0	0	0	0	12.9443	0	0	0	19.3716	0	790.871
NPPB	0	0	0	0	0	0	0	0	0	0	0	0	0	0	0
RP5-934G17.6	0	0	0	0	0	0	0	0	0	0	0	0	0	0	0
RNU5E-1	2.0253	4.04042	0	0	0	0	0	0	0	43.3351	0	0	0	0	0
RNU5E-4P	0	0	0	0	0	0	0	0	0	0	0	0	0	0	0
KIAA2013	42.5314	28.2829	0	0	0	0	0	130.378	25.8886	0	54.2662	75.1453	67.8006	0	37.6605
PLOD1	131.645	270.708	332.447	417.014	0	0	0	365.059	90.6102	173.34	117.577	95.6395	242.145	53.5203	18.8303
MFN2	42.5314	36.3638	0	0	0	0	0	26.0756	12.9443	43.3351	36.1775	13.6628	48.429	26.7601	18.8303
RP5-1077B9.5	0	0	0	0	0	0	0	0	0	0	0	0	0	0	0
MIIP	20.253	4.04042	0	0	0	0	0	0	77.6659	86.6701	36.1775	6.83139	29.0574	13.3801	9.41513
Y_RNA	0	4.04042	0	0	0	0	0	0	0	0	0	0	0	0	0
RN7SL649P	0	0	0	0	0	0	0	0	0	0	0	0	0	0	0
TNFRSF8	2.0253	0	0	0	0	0	0	0	0	0	0	0	0	0	0
RNU6-777P	0	0	0	0	0	0	0	0	0	0	0	0	0	0	0
RP11-426M1.2	0	0	0	0	0	0	0	0	0	0	0	0	0	0	0
TNFRSF1B	6.07591	48.485	0	417.014	0	0	0	0	51.7773	0	27.1331	20.4942	135.601	133.801	0
MIR4632	0	0	0	0	0	0	0	0	0	0	0	0	0	0	0
RP5-1118D24.2	0	0	0	0	0	0	0	0	0	0	0	0	0	0	0
SNORA70	0	0	0	0	0	0	0	0	0	0	0	0	0	0	0
VPS13D	68.8603	173.738	0	0	0	0	0	78.2269	12.9443	43.3351	18.0887	40.9884	38.7432	120.421	37.6605
SNORA59A	2.0253	16.1617	0	0	0	0	0	0	0	43.3351	0	6.83139	0	26.7601	18.8303
RP5-888M10.2	0	0	0	0	0	0	0	0	0	0	0	0	0	0	0
DHRS3	105.316	452.527	332.447	0	0	0	0	26.0756	64.7216	86.6701	81.3993	109.302	154.973	334.502	0
RNU6ATAC18P	4.05061	8.08084	0	0	0	0	0	0	0	0	0	0	0	0	0
RP11-474O21.5	2.0253	8.08084	0	0	0	0	0	0	0	0	0	0	0	0	0
AADACL4	0	0	0	0	0	0	0	0	0	0	0	0	0	0	0
RP11-474O21.2	0	0	0	0	0	0	0	0	0	0	0	0	0	0	0
AADACL3	0	0	0	0	0	0	0	0	0	0	0	0	0	0	0
snoU13	0	0	0	0	0	0	0	0	0	0	0	0	0	0	0
C1orf158	0	0	0	0	0	0	0	0	0	0	0	0	0	0	0
PRAMEF12	0	0	0	0	0	0	0	0	0	0	0	0	0	0	0
PRAMEF1	0	0	0	0	0	0	0	0	0	0	0	0	0	0	0
RP5-845O24.8	0	0	0	0	0	0	0	0	0	0	0	0	0	0	0
PRAMEF11	0	0	0	0	0	0	0	0	0	0	0	0	0	0	0
RP5-845O24.3	0	0	0	0	0	0	0	0	0	0	0	0	0	0	0
HNRNPCL1	0	0	0	0	0	0	0	0	0	0	0	0	0	0	0
PRAMEF2	0	0	0	0	0	0	0	0	0	0	0	0	0	0	0
PRAMEF4	0	0	0	0	0	0	0	0	0	0	0	0	0	0	0
PRAMEF10	0	0	0	0	0	0	0	0	0	0	0	0	0	0	0
PRAMEF7	0	0	0	0	0	0	0	0	0	0	0	0	0	0	0
RNU6-1072P	0	0	0	0	0	0	0	0	0	0	0	0	0	0	0
RP11-450I1.2	0	0	0	0	0	0	0	0	0	0	0	0	0	0	0
PRAMEF6	0	0	0	0	0	0	0	0	0	0	0	0	0	0	0
RP11-450I1.4	0	0	0	0	0	0	0	0	0	0	0	0	0	0	0
PRAMEF22	0	0	0	0	0	0	0	0	0	0	0	0	0	0	0
WI2-3308P17.2	0	0	0	0	0	0	0	0	0	0	0	0	0	0	0
PRAMEF23	0	0	0	0	0	0	0	0	0	0	0	0	0	0	0
RP13-221M14.6	0	0	0	0	0	0	0	0	0	0	0	0	0	0	0
PRAMEF25	0	0	0	0	0	0	0	0	0	0	0	0	0	0	0
RP13-221M14.2	0	0	0	0	0	0	0	0	0	0	0	0	0	0	0
RP13-221M14.3	0	0	0	0	0	0	0	0	0	0	0	0	0	0	0
RP13-221M14.4	0	0	0	0	0	0	0	0	0	0	0	0	0	0	0
HNRNPCP5	0	0	0	0	0	0	0	0	0	0	0	0	0	0	0
WI2-2994D6.1	0	0	0	0	0	0	0	0	0	0	0	0	0	0	0
PRAMEF26	0	0	0	0	0	0	0	0	0	0	0	0	0	0	0
PRAMEF3	0	0	0	0	0	0	0	0	0	0	0	0	0	0	0
RP11-248D7.2	0	0	0	0	0	0	0	0	0	0	0	0	0	0	0
PRAMEF5	0	0	0	0	0	0	0	0	0	0	0	0	0	0	0
RP11-219C24.8	0	0	0	0	0	0	0	0	0	0	0	0	0	0	0
RNU6-771P	0	0	0	0	0	0	0	0	0	0	0	0	0	0	0
PRAMEF8	0	0	0	0	0	0	0	0	0	0	0	0	0	0	0
RP11-219C24.6	0	0	0	0	0	0	0	0	0	0	0	0	0	0	0
PRAMEF9	0	0	0	0	0	0	0	0	0	0	0	0	0	0	0
RP11-219C24.10	0	0	0	0	0	0	0	0	0	0	0	0	0	0	0
PRAMEF13	0	0	0	0	0	0	0	0	0	0	0	0	0	0	0
PRAMEF18	0	0	0	0	0	0	0	0	0	0	0	0	0	0	0
PRAMEF16	0	0	0	0	0	0	0	0	0	0	0	0	0	0	0
PRAMEF21	0	0	0	0	0	0	0	0	0	0	0	0	0	0	0
XX-FW84067D5.1	0	0	0	0	0	0	0	0	0	0	0	0	0	0	0
XX-FW84067D5.2	0	0	0	0	0	0	0	0	0	0	0	0	0	0	0
PRAMEF15	0	0	0	0	0	0	0	0	0	0	0	0	0	0	0
PRAMEF14	0	0	0	0	0	0	0	0	0	0	0	0	0	0	0
PRAMEF19	0	0	0	0	0	0	0	0	0	0	0	0	0	0	0
PRAMEF17	0	0	0	0	0	0	0	0	0	0	0	0	0	0	0
PRAMEF20	0	0	0	0	0	0	0	0	0	0	0	0	0	0	0
LRRC38	0	0	0	0	0	0	0	0	0	0	0	13.6628	0	0	0
RP4-597A16.2	0	0	0	0	0	0	0	0	0	0	0	0	0	0	0
RP4-597A16.3	0	0	0	0	0	0	0	0	0	0	0	0	0	0	0
PDPN	24.3036	68.6871	0	0	0	0	0	0	77.6659	0	108.532	75.1453	48.429	53.5203	0
RNA5SP41	0	0	0	0	0	0	0	0	0	0	0	0	0	0	0
AL359771.1	0	0	0	0	0	0	0	0	0	0	0	0	0	0	0
CTA-520D8.2	0	0	0	0	0	0	0	0	0	0	0	0	0	0	0
SCARNA11	0	0	0	0	0	0	0	0	0	0	0	0	0	0	0
PRDM2	44.5567	60.6063	0	0	0	0	0	26.0756	51.7773	0	18.0887	40.9884	48.429	53.5203	75.3211
RNU6-1265P	0	0	0	0	0	0	0	0	0	0	0	0	0	0	0
RP11-344F13.1	0	0	0	0	0	0	0	0	0	0	0	0	0	0	0
RP4-704D23.1	0	0	0	0	0	0	0	0	0	0	0	0	0	0	0
KAZN	147.847	44.4446	0	0	0	0	0	130.378	0	43.3351	0	61.4825	19.3716	53.5203	0
TBCAP2	0	4.04042	0	0	0	0	0	0	0	0	0	0	0	13.3801	0
TMEM51-AS1	4.05061	4.04042	0	0	0	0	0	0	0	0	0	0	0	0	0
TMEM51	12.1518	8.08084	0	0	0	0	0	0	12.9443	0	18.0887	13.6628	48.429	93.6605	94.1513
C1orf195	0	0	0	0	0	0	0	0	0	0	0	0	0	0	0
RP1-21O18.3	2.0253	0	0	0	0	0	0	0	0	0	0	0	0	0	0
FHAD1	0	4.04042	0	0	0	0	0	0	0	0	0	6.83139	0	0	0
RP3-467K16.2	0	0	0	0	0	0	0	0	0	0	0	0	0	0	0
RP3-467K16.7	0	0	0	0	0	0	0	0	0	0	0	0	0	0	0
RP3-467K16.4	0	0	0	0	0	0	0	0	0	0	0	0	0	0	0
EFHD2	14.1771	52.5255	0	0	0	0	0	26.0756	38.8329	0	27.1331	211.773	96.8579	93.6605	28.2454
CTRC	0	0	0	0	0	0	0	0	0	0	0	0	0	0	0
CELA2A	0	0	0	0	0	0	0	0	0	0	0	0	0	0	0
CELA2B	0	0	0	0	0	0	0	0	0	0	0	0	0	0	0
CASP9	10.1265	8.08084	0	0	0	0	0	0	12.9443	0	9.04437	0	0	40.1402	47.0757
DNAJC16	30.3796	48.485	0	0	0	0	0	0	12.9443	0	0	20.4942	29.0574	80.2804	28.2454
SCARNA21	0	0	0	0	0	0	0	0	0	0	0	0	0	0	9.41513
RP4-680D5.8	2.0253	4.04042	0	0	0	0	0	0	0	0	0	0	0	13.3801	0
AGMAT	4.05061	0	0	0	0	0	0	0	0	0	0	0	9.68579	13.3801	0
RP4-680D5.2	0	0	0	0	0	0	0	0	0	0	0	0	0	0	0
CHCHD2P6	2.0253	0	0	0	0	0	0	0	0	0	0	0	0	0	0
RNU7-179P	0	0	0	0	0	0	0	0	0	0	0	0	0	0	0
RP4-680D5.4	0	0	0	0	0	0	0	0	0	0	0	0	0	0	0
DDI2	89.1134	40.4042	0	0	0	0	0	52.1512	25.8886	43.3351	36.1775	20.4942	48.429	13.3801	28.2454
RSC1A1	0	0	0	0	0	0	0	0	0	0	0	0	0	0	0
RP4-680D5.9	0	0	0	0	0	0	0	0	0	0	0	0	0	0	0
PLEKHM2	42.5314	44.4446	0	0	0	0	0	0	12.9443	43.3351	27.1331	75.1453	106.544	40.1402	37.6605
AL121992.1	0	0	0	0	0	0	0	0	0	0	0	0	0	0	0
RP11-288I21.1	2.0253	0	0	0	0	0	0	0	0	43.3351	0	6.83139	9.68579	0	0
SLC25A34	0	0	0	0	0	0	0	0	0	0	0	0	0	0	18.8303
RP11-169K16.4	0	0	0	0	0	0	0	0	0	0	0	0	0	0	0
TMEM82	0	0	0	0	0	0	0	0	0	0	0	0	0	0	0
FBLIM1	236.961	153.536	0	0	0	0	0	234.681	103.555	43.3351	81.3993	40.9884	38.7432	13.3801	9.41513
RP11-169K16.6	0	0	0	0	0	0	0	0	0	0	0	0	0	0	0
RP11-169K16.7	22.2783	48.485	0	0	0	0	0	0	51.7773	0	0	27.3256	9.68579	0	9.41513
RP11-169K16.8	4.05061	12.1213	0	0	0	0	0	0	0	0	0	0	0	0	0
RP11-169K16.9	34.4302	8.08084	0	0	0	0	0	52.1512	25.8886	43.3351	18.0887	0	9.68579	40.1402	65.9059
SPEN	129.619	161.617	0	0	0	0	0	182.529	103.555	173.34	135.666	129.796	135.601	200.701	150.642
snoU13	0	0	0	0	0	0	0	0	0	0	0	0	0	0	0
RP1-134O19.3	0	0	0	0	0	0	0	0	0	0	0	0	0	0	0
ZBTB17	12.1518	8.08084	0	0	0	0	0	0	12.9443	0	18.0887	0	0	0	0
RP11-5P18.1	0	0	0	0	0	0	0	0	0	0	0	0	0	0	0
RP11-5P18.3	0	0	0	0	0	0	0	0	0	0	0	0	0	0	0
TBC1D3P6	0	0	0	0	0	0	0	0	0	0	0	0	0	0	0
C1orf64	0	0	0	0	0	0	0	0	0	0	0	0	0	0	0
RP11-5P18.5	0	0	0	0	0	0	0	0	0	0	0	0	0	0	0
HSPB7	0	0	0	0	0	0	0	0	0	0	9.04437	0	0	40.1402	0
CLCNKA	0	0	0	0	0	0	0	0	0	0	0	0	0	0	9.41513
RP11-5P18.10	0	0	0	0	0	0	0	0	0	0	0	0	0	0	0
CLCNKB	0	0	0	0	0	0	0	0	0	0	0	0	0	0	9.41513
FAM131C	2.0253	0	0	0	0	0	0	0	0	0	0	0	0	0	0
EPHA2	10.1265	4.04042	0	0	0	0	0	26.0756	12.9443	0	18.0887	6.83139	9.68579	0	0
RP11-276H7.2	0	0	0	0	0	0	0	0	0	0	0	0	0	0	0
RP11-276H7.3	0	0	0	0	0	0	0	0	0	0	0	0	0	0	0
ARHGEF19-AS1	10.1265	36.3638	0	0	0	0	0	26.0756	12.9443	0	9.04437	0	0	0	9.41513
ARHGEF19	28.3543	60.6063	0	0	0	0	0	104.302	12.9443	43.3351	27.1331	6.83139	9.68579	13.3801	9.41513
ANO7P1	0	0	0	0	0	0	0	0	0	0	0	0	0	0	0
C1orf134	4.05061	8.08084	0	0	0	0	0	0	0	0	0	0	0	13.3801	9.41513
RSG1	0	0	0	0	0	0	0	0	0	0	9.04437	20.4942	0	13.3801	9.41513
MT1XP1	2.0253	0	0	0	0	0	0	0	0	0	0	0	0	0	0
FBXO42	30.3796	40.4042	0	0	0	0	0	26.0756	12.9443	0	9.04437	20.4942	19.3716	40.1402	9.41513
SZRD1	85.0628	80.8084	0	0	0	0	0	104.302	64.7216	130.005	117.577	129.796	193.716	93.6605	112.982
RP11-430L17.1	0	0	0	0	0	0	0	0	0	0	0	0	0	0	0
SPATA21	6.07591	32.3234	0	0	0	0	0	26.0756	0	0	9.04437	20.4942	19.3716	13.3801	18.8303
NECAP2	50.6326	80.8084	0	0	0	0	0	130.378	77.6659	43.3351	72.355	20.4942	48.429	80.2804	9.41513
RP4-798A10.2	4.05061	8.08084	0	0	0	0	0	0	12.9443	0	9.04437	6.83139	0	13.3801	0
CROCCP3	2.0253	16.1617	0	0	0	0	0	0	0	0	0	13.6628	9.68579	0	9.41513
RNU1-1	0	0	0	0	0	0	0	0	0	0	0	0	0	13.3801	0
RP4-798A10.7	2.0253	0	0	0	0	0	0	0	0	0	0	0	0	0	9.41513
RP4-798A10.4	0	0	0	0	0	0	0	0	0	0	0	0	0	0	0
U1	0	0	0	0	0	0	0	0	0	0	0	0	0	0	0
AL355149.2	0	0	0	0	0	0	0	0	0	0	0	0	0	0	0
RP5-875O13.6	0	0	0	0	0	0	0	0	0	0	0	0	0	0	0
AL355149.1	0	0	0	0	0	0	0	0	0	0	0	0	0	0	0
NBPF1	97.2146	133.334	0	0	0	0	0	156.454	64.7216	0	54.2662	40.9884	67.8006	13.3801	131.812
RP5-1182A14.5	0	0	0	0	0	0	0	0	0	0	0	0	0	0	0
CROCCP2	24.3036	32.3234	0	0	0	0	0	26.0756	0	0	27.1331	20.4942	19.3716	53.5203	9.41513
MST1P2	6.07591	0	0	0	0	0	0	0	38.8329	0	9.04437	0	0	0	0
RNU1-3	0	0	0	0	0	0	0	0	0	0	0	0	0	0	0
AL137798.1	0	0	0	0	0	0	0	0	0	0	0	0	0	0	0
AL021920.1	0	0	0	0	0	0	0	0	0	0	0	0	0	0	0
EIF1AXP1	60.7591	113.132	0	0	0	0	0	78.2269	25.8886	0	45.2219	81.9767	19.3716	200.701	28.2454
ESPNP	0	0	0	0	0	0	0	0	0	0	0	6.83139	0	0	0
AL021920.2	0	0	0	0	0	0	0	0	0	0	0	0	0	0	0
CROCC	26.329	24.2425	0	0	0	0	0	26.0756	25.8886	0	54.2662	20.4942	19.3716	0	197.718
RNU1-4	0	0	0	0	0	0	0	0	12.9443	0	0	0	0	0	0
CROCCP4	0	0	0	0	0	0	0	0	0	0	0	0	0	0	0
MST1L	14.1771	20.2021	0	0	0	0	0	0	12.9443	0	0	0	0	0	0
RP11-108M9.1	0	0	0	0	0	0	0	0	0	0	0	0	0	0	0
RP11-108M9.2	0	0	0	0	0	0	0	0	0	0	0	0	0	0	0
MIR3675	0	0	0	0	0	0	0	0	0	0	0	0	0	0	0
U1	0	0	0	0	0	0	0	0	0	0	0	0	0	0	0
RP11-108M9.4	14.1771	8.08084	0	0	0	0	0	0	38.8329	0	18.0887	0	87.1721	26.7601	9.41513
RP11-108M9.5	2.0253	4.04042	0	0	0	0	0	0	0	43.3351	0	0	19.3716	13.3801	9.41513
RNU1-2	0	0	0	0	0	0	0	0	0	0	0	0	0	0	0
RP11-108M9.6	0	0	0	0	0	0	0	0	0	0	0	0	0	13.3801	0
MFAP2	99.2399	230.304	0	0	0	0	0	156.454	103.555	173.34	126.621	232.267	339.003	441.542	112.982
RP1-37C10.3	4.05061	0	0	0	0	0	0	0	25.8886	0	18.0887	6.83139	0	40.1402	0
ATP13A2	12.1518	20.2021	0	0	0	0	0	104.302	38.8329	0	18.0887	6.83139	19.3716	214.081	37.6605
SDHB	101.265	105.051	0	417.014	0	0	0	104.302	116.499	86.6701	144.71	95.6395	174.344	160.561	75.3211
PADI2	54.6832	8.08084	0	0	0	0	6329.11	52.1512	0	0	0	0	0	0	0
Y_RNA	0	0	0	0	0	0	0	0	0	0	0	0	0	0	0
RP11-380J14.1	0	0	0	0	0	0	0	0	0	0	0	0	0	0	0
PADI1	0	0	0	0	0	0	0	0	0	0	0	0	0	0	0
PADI3	0	0	0	0	0	0	0	0	0	0	0	0	0	0	0
MIR3972	0	0	0	0	0	0	0	0	0	0	0	0	0	0	0
PADI4	0	0	0	0	0	0	0	0	0	0	0	0	0	0	0
AC004824.2	0	0	0	0	0	0	0	0	0	0	0	0	0	0	0
PADI6	0	0	0	0	0	0	0	0	0	0	0	0	0	0	0
RP1-20B21.4	30.3796	40.4042	0	0	0	0	0	26.0756	25.8886	0	45.2219	13.6628	19.3716	40.1402	9.41513
RCC2	151.898	149.496	664.894	417.014	0	0	0	312.907	77.6659	43.3351	153.754	81.9767	135.601	173.941	122.397
AC004824.1	0	0	0	0	0	0	0	0	0	0	0	0	0	0	0
snoU13	0	0	0	0	0	0	0	0	0	0	0	0	0	0	0
ARHGEF10L	60.7591	36.3638	0	417.014	0	0	0	0	51.7773	0	0	13.6628	29.0574	0	18.8303
RP11-473A10.2	0	0	0	0	0	0	0	0	0	0	0	0	0	0	0
ACTL8	0	0	0	0	0	0	0	0	0	0	0	0	0	0	0
RP11-174G17.2	0	0	0	0	0	0	0	0	0	0	0	0	0	0	0
IGSF21	2.0253	4.04042	0	0	0	0	0	0	0	0	9.04437	68.3139	19.3716	0	47.0757
RP11-174G17	0	0	0	0	0	0	0	0	0	0	0	0	0	0	0
RP11-422P22.1	0	0	0	0	0	0	0	0	0	0	0	0	0	0	0
KLHDC7A	0	4.04042	0	0	0	0	0	0	0	0	9.04437	0	0	0	0
RP1-8B22.1	0	0	0	0	0	0	0	0	0	0	0	0	0	0	0
RP1-8B22.2	0	0	0	0	0	0	0	0	0	0	0	0	0	0	0
PAX7	0	0	0	0	0	0	0	0	0	0	0	0	0	0	0
TAS1R2	0	0	0	0	0	0	0	0	0	0	0	0	0	0	0
RP13-279N23.2	0	0	0	0	0	0	0	0	0	0	0	0	0	0	0
ALDH4A1	24.3036	16.1617	0	0	0	0	0	0	38.8329	0	27.1331	0	9.68579	0	0
MIR4695	0	0	0	0	0	0	0	0	0	0	0	0	0	0	0
MIR1290	0	0	0	0	0	0	0	0	0	0	0	0	0	0	0
IFFO2	101.265	36.3638	332.447	0	0	0	0	52.1512	77.6659	43.3351	45.2219	13.6628	48.429	13.3801	9.41513
RP5-1126H10.2	2.0253	0	0	0	0	0	0	0	0	0	0	0	0	0	0
UBR4	113.417	96.9701	0	0	0	0	0	130.378	51.7773	86.6701	36.1775	20.4942	116.23	133.801	75.3211
AL137127.1	0	0	0	0	0	0	0	0	0	0	9.04437	0	0	0	0
RP1-43E13.2	18.2277	36.3638	0	0	0	0	0	0	0	0	0	13.6628	9.68579	0	28.2454
EMC1	81.0122	105.051	0	0	0	0	6329.11	0	38.8329	86.6701	36.1775	54.6512	29.0574	26.7601	37.6605
MRTO4	54.6832	28.2829	0	417.014	0	0	0	78.2269	90.6102	43.3351	27.1331	34.157	9.68579	0	28.2454
AKR7L	0	4.04042	0	0	0	0	0	0	0	0	0	0	0	0	0
AKR7A3	0	0	0	0	0	0	0	0	0	0	0	0	9.68579	0	0
RP4-657E11.10	6.07591	8.08084	0	0	0	0	0	0	0	0	0	6.83139	0	0	0
AKR7A2	50.6326	52.5255	0	0	0	0	0	52.1512	116.499	86.6701	81.3993	157.122	67.8006	26.7601	28.2454
RNU6-1099P	0	0	0	0	0	0	0	0	0	0	0	0	0	0	0
PQLC2	2.0253	20.2021	0	0	0	0	0	0	12.9443	0	18.0887	6.83139	29.0574	0	0
RN7SL85P	0	0	0	0	0	0	0	0	0	0	0	0	0	0	0
CAPZB	172.151	189.9	0	0	0	0	0	234.681	181.22	43.3351	180.887	198.11	397.118	187.321	122.397
RN7SL277P	0	0	0	0	0	0	0	0	0	0	0	0	9.68579	0	0
RNU4-28P	0	0	0	0	0	0	0	0	0	0	0	0	0	0	0
snoU13	0	0	0	0	0	0	0	0	0	0	0	0	0	0	0
RP5-1056L3.1	0	0	0	0	0	0	0	0	0	0	0	0	0	0	0
MINOS1-NBL1	0	0	0	0	0	0	0	0	0	0	0	0	0	0	0
MINOS1	99.2399	44.4446	332.447	0	0	0	0	104.302	245.942	130.005	126.621	239.099	174.344	66.9004	225.963
RPS14P3	12.1518	48.485	332.447	0	0	0	0	26.0756	12.9443	43.3351	9.04437	0	0	13.3801	0
NBL1	40.5061	173.738	0	0	0	0	0	208.605	103.555	43.3351	171.843	491.86	329.317	13.3801	9.41513
HTR6	0	4.04042	0	0	0	0	0	0	0	0	0	0	0	0	0
TMCO4	48.6073	32.3234	332.447	0	0	0	0	78.2269	38.8329	43.3351	36.1775	6.83139	0	40.1402	9.41513
RNF186	0	4.04042	0	0	0	0	0	0	0	0	9.04437	0	0	0	0
RP11-91K11.2	0	4.04042	0	0	0	0	0	26.0756	0	0	9.04437	0	0	0	0
OTUD3	12.1518	16.1617	332.447	0	0	0	0	26.0756	51.7773	0	9.04437	0	0	0	9.41513
PLA2G2E	0	0	0	0	0	0	0	0	0	0	0	0	0	0	0
RN7SL304P	0	0	0	0	0	0	0	0	0	0	0	0	0	0	0
PLA2G2A	0	0	0	0	0	0	0	0	0	0	0	0	19.3716	0	0
PLA2G5	0	4.04042	0	0	0	0	0	0	0	0	9.04437	0	0	0	0
PLA2G2D	0	0	0	0	0	0	0	0	0	0	0	0	9.68579	0	0
PLA2G2F	0	0	0	0	0	0	0	0	0	0	0	0	0	0	0
RP3-340N1.2	0	0	0	0	0	0	0	0	0	0	0	0	0	0	0
PLA2G2C	0	0	0	0	0	0	0	0	0	0	0	0	0	0	0
RP3-340N1.5	0	0	0	0	0	0	0	0	0	0	0	0	0	0	0
UBXN10	0	0	0	0	0	0	0	0	0	0	0	0	0	0	9.41513
RP3-340N1.6	0	0	0	0	0	0	0	0	0	0	0	0	0	0	0
VWA5B1	0	0	0	0	0	0	0	0	0	0	0	0	9.68579	13.3801	0
RP4-745E8.2	0	0	0	0	0	0	0	0	0	0	0	0	0	0	0
RP4-749H3.1	0	0	0	0	0	0	0	0	0	0	0	0	0	0	0
RP4-749H3.2	0	0	0	0	0	0	0	0	0	0	0	0	0	0	0
CAMK2N1	6.07591	48.485	0	0	0	0	0	0	0	0	153.754	109.302	154.973	173.941	273.039
MUL1	28.3543	40.4042	0	0	0	0	0	26.0756	25.8886	43.3351	18.0887	20.4942	38.7432	0	47.0757
RPS4XP4	0	0	0	0	0	0	0	0	0	0	0	0	0	0	0
FAM43B	0	0	0	0	0	0	0	0	0	0	0	0	29.0574	0	0
CDA	0	4.04042	0	0	0	0	0	0	12.9443	0	0	0	0	0	0
PINK1	60.7591	52.5255	0	0	0	0	0	104.302	25.8886	0	54.2662	40.9884	77.4863	13.3801	65.9059
PINK1-AS	38.4808	40.4042	0	0	0	0	0	52.1512	0	0	45.2219	13.6628	87.1721	40.1402	28.2454
AL391357.1	0	0	0	0	0	0	0	0	0	0	0	0	0	0	0
DDOST	129.619	335.355	0	0	0	1109.88	0	52.1512	258.886	260.01	271.331	177.616	106.544	133.801	301.284
KIF17	0	0	0	0	0	0	0	0	0	0	9.04437	0	0	0	0
RP5-930J4.5	0	0	0	0	0	0	0	0	0	0	0	0	0	0	0
SH2D5	0	0	0	0	0	0	0	0	0	0	0	0	0	0	0
RP5-930J4.2	0	0	0	0	0	0	0	0	0	0	0	0	0	0	0
HP1BP3	176.201	359.597	664.894	0	0	0	0	208.605	142.387	216.675	135.666	232.267	222.773	107.041	235.378
RP5-930J4.4	62.7844	68.6871	0	0	0	0	0	130.378	12.9443	86.6701	36.1775	88.8081	58.1148	40.1402	75.3211
EIF4G3	72.9109	40.4042	332.447	0	0	0	0	182.529	38.8329	303.345	81.3993	129.796	38.7432	93.6605	65.9059
RNU7-200P	0	0	0	0	0	0	0	0	0	0	0	0	0	0	0
MIR1256	0	0	0	0	0	0	0	0	0	0	0	0	0	0	0
RPS15AP6	0	0	0	0	0	0	0	0	0	0	0	0	0	0	0
RP11-487E1.2	0	0	0	0	0	0	0	0	0	0	0	0	0	0	0
RP11-628K18.1	0	0	0	0	0	0	0	0	0	0	0	0	0	0	0
AL031005.1	0	0	0	0	0	0	0	0	0	0	0	0	0	0	0
ECE1	54.6832	60.6063	0	0	0	0	0	52.1512	90.6102	43.3351	117.577	129.796	96.8579	93.6605	141.227
RP3-329E20.2	0	0	0	0	0	0	0	0	0	43.3351	0	0	0	0	0
RP5-1071N3.1	0	0	0	0	0	0	0	0	0	0	0	0	0	0	0
PPP1R11P1	0	0	0	0	0	0	0	0	0	0	0	0	0	0	0
RP11-293F5.8	0	0	0	0	0	0	0	0	0	0	0	0	0	0	0
RP11-293F5.1	0	0	0	0	0	0	0	0	0	0	0	0	0	0	0
NBPF2P	0	0	0	0	0	0	0	0	0	0	0	0	0	0	9.41513
HS6ST1P1	0	0	0	0	0	0	0	0	0	0	0	0	0	0	0
CROCCP5	0	0	0	0	0	0	0	0	0	0	0	0	0	0	0
NBPF3	10.1265	8.08084	0	0	0	0	0	52.1512	12.9443	0	18.0887	0	0	0	28.2454
PFN1P10	2.0253	0	0	0	0	0	0	0	0	0	0	0	0	0	0
ALPL	22.2783	52.5255	332.447	0	0	0	0	26.0756	25.8886	0	9.04437	40.9884	19.3716	307.742	0
RP11-63N8.3	0	0	0	0	0	0	0	0	0	0	0	0	0	0	0
AL359815.1	0	0	0	0	0	0	0	0	0	0	0	0	0	0	0
RAP1GAP	12.1518	32.3234	0	0	0	0	0	0	0	0	9.04437	47.8198	0	0	47.0757
USP48	72.9109	48.485	0	0	0	0	0	104.302	129.443	260.01	90.4437	95.6395	106.544	26.7601	112.982
RP11-132G19.3	0	0	0	0	0	0	0	0	0	0	0	0	0	0	0
LDLRAD2	54.6832	32.3234	0	0	0	0	0	0	0	0	18.0887	54.6512	38.7432	66.9004	9.41513
HSPG2	245.062	222.223	0	0	0	0	0	78.2269	103.555	130.005	45.2219	116.134	242.145	401.402	56.4908
RP11-26H16.1	0	0	0	0	0	0	0	0	0	0	0	0	0	0	0
CELA3B	0	0	0	0	0	0	0	0	0	0	0	0	0	0	0
RN7SL421P	0	0	0	0	0	0	0	0	0	0	0	0	0	0	0
RN7SL386P	0	0	0	0	0	0	0	0	0	0	0	0	0	0	0
RNU6-1022P	0	0	0	0	0	0	0	0	0	0	0	0	0	0	0
CELA3A	0	0	0	0	0	0	0	0	0	0	0	0	0	0	0
RN7SL768P	0	0	0	0	0	0	0	0	0	0	0	0	0	0	0
RN7SL186P	0	0	0	0	0	0	0	0	0	0	0	0	0	0	0
RNU6-776P	0	0	0	0	0	0	0	0	0	0	0	0	0	0	0
RP1-224A6.3	0	0	0	0	0	0	0	0	0	0	0	0	0	0	0
LINC00339	10.1265	16.1617	0	0	0	0	0	0	0	0	18.0887	0	9.68579	0	37.6605
CDC42	206.581	181.819	0	417.014	0	0	0	234.681	155.332	390.016	162.799	218.605	387.432	361.262	301.284
CDC42-IT1	2.0253	4.04042	0	0	0	0	0	0	12.9443	0	0	0	0	0	0
RP1-224A6.8	0	0	0	0	0	0	0	0	0	0	0	0	0	0	0
RP1-224A6.9	0	8.08084	0	0	0	0	0	0	0	0	0	0	9.68579	13.3801	0
WNT4	0	0	0	0	0	0	0	0	0	0	9.04437	34.157	0	0	56.4908
MIR4418	0	0	0	0	0	0	0	0	0	0	0	0	0	0	0
RP11-415K20.1	0	0	0	0	0	0	0	0	0	0	0	0	0	0	0
ZBTB40	20.253	24.2425	0	0	0	0	0	0	0	0	18.0887	13.6628	19.3716	66.9004	37.6605
ZBTB40-IT1	0	0	0	0	0	0	0	0	0	0	0	0	0	0	0
EPHA8	0	0	0	0	0	0	0	0	0	0	0	0	0	0	18.8303
C1QA	24.3036	153.536	0	0	0	0	0	208.605	90.6102	0	379.864	27.3256	736.12	628.863	28.2454
C1QC	18.2277	145.455	0	0	0	0	0	104.302	64.7216	0	153.754	20.4942	552.09	602.103	18.8303
C1QB	20.253	161.617	0	0	0	0	0	130.378	116.499	0	416.041	0	687.691	976.745	9.41513
EPHB2	6.07591	12.1213	0	0	0	0	0	0	0	0	0	68.3139	29.0574	26.7601	47.0757
MIR4684	0	0	0	0	0	0	0	0	0	0	0	0	0	0	0
AL611946.1	0	0	0	0	0	0	0	0	0	0	0	0	0	0	0
RP11-69E9.1	0	0	0	0	0	0	0	0	0	0	0	0	0	0	0
MIR4253	0	0	0	0	0	0	0	0	0	0	0	0	0	0	9.41513
RP1-74M1.3	2.0253	4.04042	0	0	0	0	0	0	0	0	0	34.157	0	0	0
LACTBL1	0	0	0	0	0	0	0	0	0	0	0	0	0	0	0
C1orf234	2.0253	0	0	0	0	0	0	0	0	0	0	0	0	0	0
KDM1A	76.9616	80.8084	0	417.014	0	0	0	130.378	64.7216	433.351	81.3993	75.1453	48.429	40.1402	84.7362
RP1-184J9.2	0	4.04042	0	0	0	0	0	0	0	0	0	0	0	0	0
MIR3115	0	0	0	0	0	0	0	0	0	0	0	0	0	0	0
MIR4419A	0	0	0	0	0	0	0	0	0	0	0	0	0	0	9.41513
LUZP1	50.6326	48.485	332.447	0	0	0	0	26.0756	77.6659	43.3351	36.1775	34.157	29.0574	133.801	0
RP5-979D14.1	0	0	0	0	0	0	0	0	0	0	0	0	0	0	0
RNU6-514P	0	4.04042	0	0	0	0	0	0	0	0	0	0	9.68579	0	0
RNU6-135P	0	0	0	0	0	0	0	0	0	0	0	0	0	0	0
HTR1D	0	0	0	0	0	0	0	0	0	0	0	0	0	13.3801	0
RP5-1057J7.1	0	0	0	0	0	0	0	0	0	0	0	0	0	0	0
RP5-1057J7.6	6.07591	24.2425	0	0	0	0	0	0	0	0	0	0	0	0	9.41513
HNRNPR	220.758	206.061	0	0	0	0	0	156.454	155.332	86.6701	144.71	273.256	271.202	107.041	291.869
ZNF436	12.1518	20.2021	0	0	0	0	0	0	12.9443	43.3351	18.0887	20.4942	29.0574	13.3801	18.8303
C1orf213	0	8.08084	0	0	0	0	0	0	0	0	18.0887	6.83139	0	13.3801	9.41513
Y_RNA	0	0	0	0	0	0	0	0	0	0	0	0	0	0	0
RP5-1057J7.7	0	8.08084	0	0	0	0	0	0	0	0	0	0	0	0	0
TCEA3	16.2024	12.1213	0	0	0	0	0	52.1512	38.8329	0	18.0887	109.302	9.68579	13.3801	0
RP4-654C18.1	0	0	0	0	0	0	0	0	0	0	0	0	0	0	0
ASAP3	22.2783	36.3638	0	0	0	0	0	0	38.8329	0	36.1775	6.83139	9.68579	0	0
E2F2	10.1265	8.08084	0	0	0	0	0	0	0	0	0	0	19.3716	0	9.41513
RP1-150O5.3	0	0	0	0	0	0	0	0	0	0	0	0	0	0	0
ID3	8.10122	105.051	0	0	0	0	0	78.2269	25.8886	86.6701	162.799	464.535	193.716	240.841	18.8303
MDS2	0	4.04042	0	0	0	0	0	0	0	0	0	0	0	0	0
RP11-223J15.2	0	0	0	0	0	0	0	0	0	0	0	0	0	0	0
RPL11	2845.55	901.014	2327.13	1251.04	0	2219.76	0	3389.83	4336.35	4160.17	1962.63	1386.77	1414.13	802.804	1402.85
RP5-886K2.1	0	8.08084	0	0	0	0	0	0	0	0	0	0	0	0	0
RN7SL532P	0	0	0	0	0	0	0	0	0	0	0	0	0	0	0
TCEB3	56.7085	68.6871	0	0	0	0	0	0	25.8886	0	63.3106	47.8198	87.1721	0	75.3211
RP5-886K2.3	14.1771	8.08084	0	0	0	0	0	0	38.8329	0	9.04437	0	9.68579	13.3801	0
PITHD1	34.4302	44.4446	0	0	0	0	0	52.1512	25.8886	43.3351	63.3106	20.4942	67.8006	26.7601	37.6605
LYPLA2	26.329	32.3234	0	0	0	0	0	0	12.9443	0	18.0887	54.6512	58.1148	53.5203	37.6605
GALE	4.05061	24.2425	0	0	0	0	0	52.1512	0	0	9.04437	6.83139	0	13.3801	28.2454
HMGCL	18.2277	28.2829	0	0	0	0	0	78.2269	25.8886	0	27.1331	13.6628	29.0574	26.7601	37.6605
FUCA1	30.3796	72.7276	0	417.014	0	0	0	52.1512	38.8329	43.3351	72.355	34.157	77.4863	26.7601	18.8303
CNR2	0	4.04042	0	0	0	0	0	0	0	0	0	0	0	0	0
RN7SL24P	0	0	0	0	0	0	0	0	0	0	0	0	0	0	0
snoU13	0	0	0	0	0	0	0	0	0	0	0	0	0	0	0
RP11-4M23.2	0	0	0	0	0	0	0	0	0	0	0	0	0	0	0
RP11-4M23.3	0	0	0	0	0	0	0	0	0	0	0	0	0	0	0
MIR378F	0	0	0	0	0	0	0	0	0	0	0	0	0	0	0
RP11-4M23.4	0	0	0	0	0	0	0	0	0	0	0	0	0	0	0
PNRC2	74.9363	0	0	0	0	0	0	130.378	64.7216	0	36.1775	34.157	58.1148	66.9004	9.41513
SRSF10	0	0	0	0	0	0	0	0	0	0	0	0	0	0	0
RP11-4M23.7	0	0	0	0	0	0	0	0	0	0	0	0	0	0	0
RP11-293P20.2	2.0253	0	0	0	0	0	0	0	0	0	0	0	0	0	0
MYOM3	2.0253	4.04042	0	0	0	0	0	0	0	0	0	0	9.68579	0	0
RP11-293P20.4	0	0	0	0	0	0	0	0	0	0	0	0	0	0	0
IL22RA1	2.0253	12.1213	0	0	0	0	0	0	0	0	0	0	0	0	0
IFNLR1	18.2277	20.2021	0	0	0	0	0	26.0756	12.9443	0	27.1331	6.83139	0	0	18.8303
RP11-10N16.2	0	0	0	0	0	0	0	0	0	0	0	0	0	0	0
AL590683.1	0	0	0	0	0	0	0	0	0	0	0	0	0	0	0
AL590683.2	0	0	0	0	0	0	0	0	0	0	0	0	0	0	0
RP11-10N16.3	0	4.04042	0	0	0	0	0	0	12.9443	0	0	0	0	0	0
GRHL3	6.07591	16.1617	0	0	0	0	0	0	0	0	9.04437	6.83139	0	0	0
STPG1	32.4049	4.04042	0	0	0	0	0	0	12.9443	43.3351	27.1331	27.3256	19.3716	0	47.0757
NIPAL3	155.948	169.698	0	417.014	3484.32	0	0	78.2269	38.8329	0	90.4437	54.6512	0	26.7601	75.3211
RCAN3	123.544	101.011	332.447	0	3484.32	0	0	130.378	64.7216	43.3351	36.1775	20.4942	19.3716	26.7601	65.9059
RN7SL857P	0	0	0	0	0	0	0	0	0	0	0	0	0	0	0
RP4-594I10.3	12.1518	40.4042	0	0	0	0	0	26.0756	38.8329	0	63.3106	20.4942	0	0	47.0757
NCMAP	14.1771	32.3234	0	0	0	0	0	0	25.8886	0	27.1331	0	0	0	18.8303
RP11-496D1.2	2.0253	0	0	0	0	0	0	0	0	0	0	0	0	0	0
Y_RNA	0	0	0	0	0	0	0	0	0	0	0	0	0	0	0
SRRM1	277.467	202.021	0	1251.04	0	0	0	286.832	168.276	173.34	189.932	204.942	242.145	227.461	310.699
snoU13	0	0	0	0	0	0	0	0	0	0	0	0	0	0	0
CLIC4	164.05	250.506	332.447	417.014	0	1109.88	0	208.605	129.443	260.01	253.242	102.471	368.06	307.742	75.3211
RNU6-1208P	0	0	0	0	0	0	0	0	0	0	0	0	0	0	0
RUNX3	12.1518	16.1617	0	0	0	0	0	0	12.9443	0	18.0887	13.6628	58.1148	53.5203	0
RP11-84D1.1	0	0	0	0	0	0	0	0	0	0	0	0	0	0	0
RP11-84D1.2	0	0	0	0	0	0	0	0	0	0	0	0	0	0	0
MIR4425	0	0	0	0	0	0	0	0	0	0	0	0	0	0	0
RP4-799D16.1	0	0	0	0	0	0	0	0	0	0	0	0	0	0	0
RP4-781L3.1	0	0	0	0	0	0	0	0	0	0	0	0	0	0	0
RP4-706G24.1	0	0	0	0	0	0	0	0	0	0	0	0	0	0	0
SYF2	145.822	76.768	0	417.014	0	0	0	52.1512	194.165	130.005	180.887	122.965	106.544	107.041	84.7362
C1orf63	60.7591	40.4042	0	0	0	0	0	52.1512	38.8329	86.6701	18.0887	40.9884	9.68579	40.1402	9.41513
RP3-465N24.6	0	0	0	0	0	0	0	0	0	0	0	0	9.68579	0	0
RP3-465N24.5	6.07591	0	0	0	0	0	0	0	0	0	0	0	0	0	9.41513
RHD	2.0253	0	0	0	0	0	0	26.0756	12.9443	0	0	0	0	0	0
SDHDP6	8.10122	0	0	0	0	0	0	0	0	0	9.04437	6.83139	0	0	0
RP11-335G20.7	0	0	0	0	0	0	0	0	0	0	0	0	0	0	0
TMEM50A	145.822	149.496	0	0	0	1109.88	0	208.605	77.6659	130.005	162.799	198.11	271.202	93.6605	301.284
RNU6-1171P	0	0	0	0	0	0	0	0	0	0	0	0	0	0	0
snoU13	0	0	0	0	0	0	0	0	0	0	0	0	0	0	0
RHCE	22.2783	44.4446	0	0	0	0	0	78.2269	12.9443	43.3351	0	6.83139	9.68579	0	37.6605
RP3-469D22.1	2.0253	4.04042	0	0	0	0	0	0	0	0	0	0	0	0	0
AL031284.1	0	0	0	0	0	0	0	0	0	0	0	0	0	0	0
TMEM57	28.3543	8.08084	0	0	0	0	0	104.302	25.8886	0	0	34.157	38.7432	26.7601	94.1513
LDLRAP1	14.1771	36.3638	0	0	0	0	0	26.0756	0	0	18.0887	61.4825	58.1148	0	0
RP11-70P17.1	0	0	0	0	0	0	0	0	12.9443	0	0	0	0	0	0
MAN1C1	2.0253	12.1213	0	0	0	0	0	0	12.9443	0	27.1331	143.459	9.68579	93.6605	0
RP1-187B23.1	0	0	0	0	0	0	0	0	0	0	0	0	0	0	0
SEPN1	95.1893	161.617	0	417.014	0	0	0	104.302	116.499	0	99.4881	239.099	339.003	321.122	37.6605
RP1-317E23.6	0	0	0	0	0	0	0	0	0	0	0	0	0	0	0
RP1-317E23.3	22.2783	44.4446	0	0	0	0	0	78.2269	12.9443	0	27.1331	122.965	145.287	120.421	9.41513
MTFR1L	38.4808	68.6871	0	0	0	0	0	26.0756	64.7216	0	72.355	47.8198	38.7432	0	37.6605
AL020996.1	4.05061	4.04042	0	0	0	0	0	0	0	43.3351	0	0	0	13.3801	0
RP1-317E23.7	0	0	0	0	0	0	0	0	0	0	0	0	0	0	0
AUNIP	14.1771	36.3638	0	0	0	0	0	26.0756	0	0	0	20.4942	9.68579	13.3801	0
RP1-125I3.2	0	4.04042	0	0	0	0	0	0	0	0	9.04437	6.83139	0	0	9.41513
PAQR7	10.1265	24.2425	332.447	0	0	0	0	26.0756	0	0	9.04437	47.8198	0	13.3801	28.2454
Y_RNA	0	0	0	0	0	0	0	0	0	0	0	0	0	0	0
STMN1	299.745	408.082	664.894	417.014	0	0	0	860.495	427.162	433.351	307.509	444.041	426.175	120.421	1421.68
SNRPFP2	0	0	0	0	0	0	0	0	0	0	0	0	0	0	0
RP1-125I3.4	0	0	0	0	0	0	0	0	0	0	0	0	0	0	0
MIR3917	0	0	0	0	0	0	0	0	0	0	0	0	0	0	0
AL033528.1	0	0	0	0	0	0	0	0	0	0	0	0	0	0	0
PAFAH2	18.2277	36.3638	0	0	0	0	0	0	25.8886	0	9.04437	6.83139	9.68579	0	47.0757
RNU6-110P	0	0	0	0	0	0	0	0	0	0	0	0	0	0	0
SCARNA17	2.0253	0	0	0	0	0	0	0	0	0	0	0	0	0	0
SCARNA18	0	0	0	0	0	0	0	0	0	0	0	0	0	0	0
EXTL1	6.07591	0	0	0	0	0	0	26.0756	0	0	0	0	0	0	0
SLC30A2	0	0	0	0	0	0	0	0	0	0	0	0	0	0	0
TRIM63	0	0	0	0	0	0	0	0	0	0	0	0	0	0	0
AL391650.1	0	0	0	0	0	0	0	0	0	0	0	0	0	0	0
PDIK1L	18.2277	36.3638	0	417.014	0	0	0	26.0756	12.9443	0	18.0887	6.83139	19.3716	26.7601	28.2454
FAM110D	2.0253	0	0	0	0	0	0	0	0	0	9.04437	13.6628	9.68579	0	0
ZNF593	38.4808	12.1213	0	0	0	0	0	52.1512	77.6659	43.3351	27.1331	54.6512	19.3716	13.3801	0
RP11-96L14.7	22.2783	8.08084	0	0	0	0	0	0	38.8329	43.3351	27.1331	47.8198	9.68579	13.3801	0
CNKSR1	14.1771	36.3638	0	417.014	0	0	0	0	64.7216	0	9.04437	0	0	0	0
CATSPER4	0	0	0	0	0	0	0	0	0	0	0	0	0	0	0
RP11-231P20.2	0	0	0	0	0	0	0	0	0	0	0	0	0	0	0
CEP85	16.2024	32.3234	0	0	0	0	0	26.0756	0	0	0	0	0	40.1402	37.6605
RP11-231P20.5	0	0	0	0	0	0	0	0	0	0	0	0	0	0	0
SH3BGRL3	103.291	266.668	332.447	0	0	0	0	312.907	194.165	0	370.819	163.953	1181.67	481.683	169.472
UBXN11	46.582	101.011	0	0	0	0	0	234.681	77.6659	43.3351	397.952	136.628	513.347	133.801	65.9059
CD52	0	16.1617	0	0	0	0	0	0	12.9443	0	217.065	0	38.7432	66.9004	0
AIM1L	0	4.04042	0	0	0	0	0	0	0	0	0	0	0	0	0
RP11-569G9.7	0	0	0	0	0	0	0	0	0	0	0	0	0	0	0
RN7SL490P	0	0	0	0	0	0	0	0	0	0	0	0	0	0	0
ZNF683	0	0	0	0	0	0	0	0	0	0	0	0	0	0	0
LIN28A	0	0	0	0	0	0	0	0	0	0	0	0	0	0	0
DHDDS	42.5314	32.3234	0	0	0	0	0	78.2269	12.9443	0	9.04437	13.6628	9.68579	13.3801	9.41513
RP3-476K8.4	0	0	0	0	0	0	0	0	0	0	0	0	0	0	0
RP3-476K8.3	0	4.04042	0	0	0	0	0	0	0	0	0	0	0	0	0
HMGN2	228.859	169.698	0	0	0	0	0	391.134	362.441	173.34	271.331	348.401	610.205	214.081	1092.16
DPPA2P2	0	0	0	0	0	0	0	0	0	0	0	0	0	0	0
RPS6KA1	18.2277	28.2829	0	0	0	0	0	0	0	0	54.2662	6.83139	29.0574	26.7601	18.8303
MIR1976	0	0	0	0	0	0	0	0	0	0	0	0	0	0	0
RN7SL679P	0	0	0	0	0	0	0	0	0	0	0	0	0	0	0
Y_RNA	0	0	0	0	0	0	0	0	0	0	0	0	0	0	0
RP11-492M19.3	0	0	0	0	0	0	0	0	0	0	0	0	0	0	0
snoU13	0	0	0	0	0	0	0	0	0	0	0	0	0	0	0
RP4-785J1.1	0	0	0	0	0	0	0	0	0	0	0	0	0	0	0
RP5-968P14.2	6.07591	0	0	0	0	0	0	0	0	0	0	6.83139	0	0	0
ARID1A	157.974	270.708	0	0	0	0	0	260.756	103.555	0	208.021	273.256	290.574	280.982	338.945
RN7SL501P	0	0	0	0	0	0	0	0	0	0	0	0	0	0	0
PIGV	14.1771	28.2829	0	0	0	0	0	26.0756	25.8886	0	18.0887	13.6628	0	0	9.41513
RN7SL165P	0	0	0	0	0	0	0	0	0	0	0	0	0	0	0
ZDHHC18	26.329	48.485	0	417.014	0	0	0	52.1512	51.7773	0	45.2219	0	9.68579	0	9.41513
SFN	97.2146	24.2425	0	0	0	0	0	0	25.8886	0	9.04437	0	0	0	0
RP1-50O24.6	6.07591	8.08084	0	0	0	0	0	0	0	0	9.04437	0	9.68579	0	0
GPN2	36.4555	36.3638	0	0	0	0	0	52.1512	25.8886	0	18.0887	20.4942	29.0574	0	18.8303
GPATCH3	6.07591	12.1213	0	0	0	0	0	26.0756	12.9443	43.3351	18.0887	20.4942	0	13.3801	9.41513
NUDC	119.493	157.576	332.447	0	0	0	0	52.1512	142.387	130.005	189.932	150.291	116.23	80.2804	103.566
NR0B2	0	4.04042	0	0	0	0	0	0	0	0	0	0	0	0	112.982
C1orf172	32.4049	36.3638	0	0	0	0	0	26.0756	0	0	9.04437	0	0	0	28.2454
RP11-344H11.4	0	4.04042	0	0	0	0	0	0	0	0	0	0	0	0	0
RP11-344H11.5	0	0	0	0	0	0	0	0	0	0	0	0	0	0	0
OSTCP2	0	0	0	0	0	0	0	0	0	0	0	0	0	0	0
TRNP1	10.1265	36.3638	0	0	0	0	0	0	0	0	18.0887	0	0	0	9.41513
FAM46B	42.5314	16.1617	0	0	0	0	0	26.0756	0	0	0	13.6628	0	0	0
SLC9A1	28.3543	40.4042	0	0	0	0	0	0	0	43.3351	54.2662	20.4942	19.3716	26.7601	0
RP11-40H20.5	0	0	0	0	0	0	0	0	0	0	0	0	0	0	0
CHCHD3P3	0	12.1213	0	0	0	0	0	0	0	0	0	0	0	0	0
NPM1P39	2.0253	8.08084	0	0	0	0	0	0	0	0	0	0	0	0	0
SNRPEP7	0	0	0	0	0	0	0	0	0	0	0	0	0	0	0
RP11-40H20.4	0	0	0	0	0	0	0	0	0	0	0	0	0	0	0
WDTC1	56.7085	76.768	0	0	0	0	0	26.0756	51.7773	0	99.4881	40.9884	38.7432	80.2804	37.6605
Y_RNA	0	0	0	0	0	0	0	0	0	0	0	0	0	0	0
RP11-4K3__A.3	4.05061	0	0	0	0	0	0	0	0	0	0	0	0	0	9.41513
TMEM222	32.4049	76.768	0	0	0	0	0	78.2269	51.7773	0	18.0887	54.6512	19.3716	26.7601	47.0757
RNU6-48P	0	0	0	0	0	0	0	0	0	0	0	0	0	0	0
RP11-4K3__A.5	6.07591	0	0	0	0	0	0	0	12.9443	0	0	0	0	0	0
SYTL1	34.4302	20.2021	0	0	0	0	0	0	90.6102	0	9.04437	13.6628	0	13.3801	28.2454
MAP3K6	22.2783	20.2021	0	0	0	0	0	52.1512	64.7216	0	36.1775	6.83139	19.3716	0	0
FCN3	2.0253	52.5255	0	0	0	0	0	0	0	0	171.843	0	0	26.7601	0
CD164L2	4.05061	0	0	0	0	0	0	0	0	0	0	0	0	0	0
RP1-144C9.2	0	0	0	0	0	0	0	0	0	0	0	0	0	0	0
GPR3	0	0	0	0	0	0	0	0	0	0	0	0	9.68579	0	0
WASF2	281.517	339.395	332.447	834.028	0	1109.88	0	286.832	194.165	86.6701	244.198	136.628	397.118	388.022	94.1513
RP4-752I6.1	0	0	0	0	0	0	0	0	0	0	0	6.83139	0	0	0
RP1-159A19.4	0	0	0	0	0	0	0	0	0	0	0	0	0	0	9.41513
AHDC1	117.468	125.253	0	0	0	0	0	104.302	64.7216	0	54.2662	68.3139	58.1148	133.801	56.4908
FGR	0	8.08084	0	0	0	0	0	0	0	0	0	0	0	0	0
RP1-159A19.3	4.05061	4.04042	0	0	0	0	0	0	12.9443	0	0	0	0	13.3801	0
RP11-288L9.1	0	0	0	0	0	0	0	0	0	0	0	0	0	0	0
IFI6	89.1134	141.415	332.447	417.014	0	0	0	3076.92	155.332	346.681	316.553	252.762	619.891	334.502	103.566
RP11-288L9.4	0	0	0	0	0	0	0	0	0	0	0	0	0	0	0
RNU6-949P	0	0	0	0	0	0	0	0	0	0	0	0	0	0	0
CHMP1AP1	0	0	0	0	0	0	0	0	0	0	0	0	0	0	0
RNU6-424P	0	0	0	0	0	0	0	0	0	0	0	0	0	0	0
FAM76A	20.253	52.5255	0	0	0	1109.88	0	0	38.8329	43.3351	9.04437	34.157	19.3716	53.5203	9.41513
RP3-426I6.2	0	0	0	0	0	0	0	0	0	0	0	0	0	0	0
RPEP3	0	0	0	0	0	0	0	0	0	0	0	0	0	0	0
STX12	54.6832	80.8084	0	0	0	0	0	26.0756	0	43.3351	117.577	54.6512	87.1721	80.2804	56.4908
RP3-426I6.5	2.0253	0	0	0	0	0	0	0	12.9443	0	0	0	0	13.3801	0
RP3-426I6.6	0	0	0	0	0	0	0	0	0	0	0	0	0	0	0
RNU6-1245P	0	0	0	0	0	0	0	0	0	0	0	0	0	0	0
PPP1R8	40.5061	36.3638	0	0	0	0	0	26.0756	25.8886	86.6701	45.2219	54.6512	48.429	53.5203	28.2454
SCARNA1	0	4.04042	0	0	0	0	0	0	12.9443	0	0	0	0	0	0
AL109927.1	8.10122	0	0	0	0	0	0	0	12.9443	0	9.04437	0	19.3716	0	0
THEMIS2	4.05061	40.4042	0	0	0	0	0	0	12.9443	0	27.1331	6.83139	38.7432	93.6605	0
RPA2	46.582	52.5255	0	0	0	0	0	130.378	25.8886	86.6701	81.3993	88.8081	48.429	13.3801	141.227
SMPDL3B	20.253	4.04042	0	0	0	0	0	0	25.8886	0	36.1775	6.83139	0	0	0
RP11-460I13.2	8.10122	12.1213	0	0	0	0	0	0	0	0	0	0	0	0	0
XKR8	4.05061	12.1213	0	0	0	0	0	0	0	43.3351	27.1331	20.4942	0	0	0
EYA3	34.4302	48.485	0	0	0	0	0	26.0756	25.8886	0	36.1775	13.6628	38.7432	13.3801	37.6605
RP11-460I13.6	0	4.04042	0	0	0	0	0	0	0	0	0	0	0	0	0
RN7SL559P	0	4.04042	0	0	0	0	0	0	0	0	0	0	0	0	0
SPCS2P4	18.2277	96.9701	0	834.028	0	0	0	0	51.7773	0	9.04437	40.9884	106.544	66.9004	65.9059
RP5-1053E7.2	0	0	0	0	0	0	0	0	0	0	0	0	0	0	0
RP5-1053E7.3	0	0	0	0	0	0	0	0	0	0	0	0	0	0	0
RNU6-176P	0	0	0	0	0	0	0	0	0	0	0	0	0	0	0
RNU7-29P	0	0	0	0	0	0	0	0	0	0	0	0	0	0	0
PTAFR	4.05061	8.08084	0	0	0	0	0	0	12.9443	0	36.1775	0	29.0574	26.7601	0
DNAJC8	119.493	125.253	0	0	0	1109.88	0	182.529	181.22	86.6701	117.577	177.616	106.544	133.801	84.7362
AL353354.1	0	0	0	0	0	0	0	0	0	0	0	0	0	0	0
AL353354.2	20.253	32.3234	0	0	0	0	0	26.0756	12.9443	43.3351	36.1775	47.8198	58.1148	26.7601	28.2454
ATPIF1	228.859	101.011	664.894	417.014	0	0	0	260.756	271.831	433.351	180.887	368.895	203.402	200.701	263.624
RP5-1092A3.4	2.0253	0	0	0	0	0	0	0	0	0	0	0	0	0	0
RP5-1092A3.5	0	0	0	0	0	0	0	0	0	0	0	0	0	0	0
SESN2	10.1265	4.04042	0	0	0	0	0	0	0	0	0	20.4942	9.68579	13.3801	9.41513
MED18	8.10122	20.2021	0	0	0	0	0	26.0756	12.9443	86.6701	18.0887	6.83139	9.68579	13.3801	9.41513
PHACTR4	141.771	173.738	0	0	0	1109.88	0	130.378	51.7773	86.6701	126.621	68.3139	48.429	53.5203	103.566
Y_RNA	2.0253	0	0	0	0	0	0	0	0	0	0	0	0	0	0
RP1-308E4.1	4.05061	0	0	0	0	0	0	0	0	0	0	0	0	0	0
RNU6ATAC27P	0	0	0	0	0	0	0	0	0	0	0	0	0	0	0
RCC1	24.3036	8.08084	0	0	0	0	0	26.0756	38.8329	0	27.1331	6.83139	19.3716	26.7601	18.8303
SNHG3	76.9616	40.4042	0	0	0	0	0	130.378	51.7773	173.34	45.2219	27.3256	67.8006	26.7601	75.3211
SNORA73B	0	0	0	0	0	0	0	0	0	0	0	0	0	0	0
snoU13	0	0	0	0	0	0	0	0	0	0	0	0	0	0	0
PRDX3P2	0	0	0	0	0	0	0	0	0	0	0	0	0	0	0
TRNAU1AP	22.2783	44.4446	0	0	0	0	0	52.1512	12.9443	43.3351	18.0887	6.83139	77.4863	0	47.0757
SNHG12	26.329	16.1617	0	0	0	0	0	0	38.8329	0	0	6.83139	19.3716	0	0
SNORD99	0	0	0	0	0	0	0	0	0	0	0	0	0	0	0
TAF12	20.253	20.2021	0	0	0	0	0	52.1512	12.9443	0	0	6.83139	9.68579	13.3801	9.41513
RAB42	0	12.1213	0	0	0	0	0	0	0	0	0	0	9.68579	0	0
RP11-442N24__B.1	0	4.04042	0	0	0	0	0	0	0	0	0	0	0	0	0
RNU11	22.2783	0	0	0	0	0	0	0	12.9443	0	0	0	0	0	9.41513
GMEB1	22.2783	64.6467	0	417.014	0	0	0	52.1512	12.9443	0	18.0887	47.8198	58.1148	26.7601	9.41513
SCARNA24	0	0	0	0	0	0	0	0	0	0	0	0	0	0	0
YTHDF2	78.9869	133.334	664.894	417.014	0	0	0	78.2269	129.443	130.005	117.577	95.6395	87.1721	40.1402	84.7362
OPRD1	6.07591	0	0	0	0	0	0	0	0	0	0	0	0	0	0
RP1-212P9.2	20.253	4.04042	0	0	0	0	0	0	12.9443	0	9.04437	0	0	0	0
RP1-212P9.3	0	0	0	0	0	0	0	0	0	0	9.04437	0	0	0	0
Y_RNA	0	0	0	0	0	0	0	0	0	0	0	0	0	0	0
EPB41	40.5061	20.2021	0	0	0	0	0	52.1512	38.8329	0	36.1775	0	9.68579	53.5203	75.3211
RP4-604A21.1	0	0	0	0	0	0	0	0	0	0	0	0	0	0	0
Y_RNA	0	0	0	0	0	0	0	0	0	0	0	0	0	0	0
TMEM200B	8.10122	16.1617	0	0	0	0	0	26.0756	0	0	9.04437	0	19.3716	13.3801	0
RP11-242O24.3	0	0	0	0	0	0	0	0	0	0	0	0	0	0	0
SRSF4	135.695	125.253	332.447	0	0	2219.76	0	104.302	103.555	43.3351	126.621	191.279	222.773	66.9004	65.9059
RP11-242O24.5	0	0	0	0	0	0	0	0	0	0	0	0	0	0	0
MECR	34.4302	52.5255	0	0	0	0	0	52.1512	38.8329	0	18.0887	34.157	9.68579	26.7601	9.41513
RP11-467D18.2	0	0	0	0	0	0	0	0	0	0	0	0	0	0	0
PTPRU	76.9616	40.4042	0	0	0	0	0	26.0756	25.8886	0	27.1331	54.6512	0	0	0
AL645859.1	0	0	0	0	0	0	0	0	0	0	0	0	0	0	0
RP3-437I16.1	0	0	0	0	0	0	0	0	0	0	0	0	0	0	0
AL139151.1	0	0	0	0	0	0	0	0	0	0	0	0	0	0	0
RP11-810H18.1	0	0	0	0	0	0	0	0	0	0	0	0	0	0	0
AC092265.1	0	0	0	0	0	0	0	0	0	0	0	0	0	0	0
RP4-656G21.1	0	0	0	0	0	0	0	0	0	0	0	0	0	0	0
AL645944.1	0	0	0	0	0	0	0	0	0	0	0	0	0	0	0
RP11-179G8.1	0	0	0	0	0	0	0	0	0	0	0	0	0	0	0
RP11-111I12.1	0	0	0	0	0	0	0	0	0	0	0	0	0	0	0
RP5-893G23.1	0	0	0	0	0	0	0	0	0	0	0	0	0	0	0
RP3-357I16.1	0	0	0	0	0	0	0	0	0	0	0	0	0	0	0
RP4-591L5.1	0	0	0	0	0	0	0	0	0	0	0	0	0	0	0
RP4-591L5.2	0	0	0	0	0	0	0	0	0	0	0	0	0	0	0
MATN1	2.0253	64.6467	0	417.014	0	0	0	26.0756	103.555	43.3351	18.0887	0	0	0	0
MATN1-AS1	2.0253	32.3234	0	0	0	0	0	26.0756	25.8886	0	0	0	0	0	0
LAPTM5	117.468	153.536	332.447	417.014	0	0	0	52.1512	64.7216	43.3351	135.666	0	377.746	495.063	9.41513
MIR4420	0	0	0	0	0	0	0	0	0	0	0	0	0	0	0
RP5-1125N11.1	0	0	0	0	0	0	0	0	0	0	0	0	0	0	0
RP1-65J11.1	2.0253	0	0	0	0	0	0	0	0	0	0	0	0	0	0
RN7SKP91	0	0	0	0	0	0	0	0	0	0	0	0	0	0	0
RP1-65J11.5	0	0	0	0	0	0	0	0	0	0	0	0	0	0	0
SDC3	103.291	56.5659	0	0	0	0	0	52.1512	129.443	0	45.2219	163.953	174.344	133.801	37.6605
PUM1	174.176	193.94	0	417.014	0	0	0	234.681	142.387	86.6701	162.799	102.471	77.4863	147.181	141.227
SNORD103A	0	0	0	0	0	0	0	0	0	0	0	0	0	0	0
SNORD103B	0	0	0	0	0	0	0	0	0	0	0	0	0	0	0
SNORD85	0	0	0	0	0	0	0	0	0	43.3351	0	0	0	0	0
RP11-201O14.1	0	0	0	0	0	0	0	0	0	0	0	0	0	0	0
RP11-201O14.2	0	0	0	0	0	0	0	0	0	0	0	0	0	0	0
SEPW1P	0	0	0	0	0	0	0	0	0	0	0	0	0	0	0
RP11-490K7.1	0	0	0	0	0	0	0	0	0	0	0	0	0	0	0
NKAIN1	0	0	0	0	0	0	0	0	0	0	0	0	0	0	0
SNRNP40	26.329	32.3234	332.447	0	0	0	0	52.1512	64.7216	0	27.1331	34.157	19.3716	26.7601	65.9059
RP11-490K7.4	0	0	0	0	0	0	0	0	0	0	0	0	0	0	0
ZCCHC17	74.9363	36.3638	0	0	0	0	0	52.1512	168.276	0	63.3106	54.6512	125.915	80.2804	94.1513
RP11-266K22.2	6.07591	8.08084	0	0	0	0	0	26.0756	0	0	9.04437	6.83139	38.7432	26.7601	18.8303
FABP3	0	4.04042	0	0	0	0	0	0	0	0	9.04437	34.157	1259.15	0	9.41513
SERINC2	22.2783	20.2021	0	0	0	0	0	52.1512	77.6659	0	0	20.4942	29.0574	0	0
AC114494.1	4.05061	4.04042	0	0	0	0	0	26.0756	25.8886	0	0	13.6628	0	0	0
RP11-439L8.2	0	0	0	0	0	0	0	0	0	0	0	0	0	0	0
RNU6-40P	0	0	0	0	0	0	0	0	0	0	0	0	0	0	0
RP11-439L8.3	0	0	0	0	0	0	0	0	0	0	0	0	0	0	0
RP11-439L8.4	0	0	0	0	0	0	0	0	0	0	0	0	0	0	0
RP11-73M7.1	0	0	0	0	0	0	0	0	0	0	0	0	0	0	0
TINAGL1	68.8603	64.6467	0	0	0	0	0	26.0756	12.9443	43.3351	9.04437	6.83139	0	40.1402	9.41513
HCRTR1	12.1518	8.08084	0	0	0	0	0	0	12.9443	0	18.0887	20.4942	48.429	13.3801	47.0757
PEF1	52.6579	52.5255	0	0	0	0	0	26.0756	38.8329	86.6701	63.3106	40.9884	29.0574	53.5203	112.982
RP11-73M7.6	2.0253	4.04042	0	0	0	0	0	0	0	0	0	6.83139	0	0	0
RP11-73M7.9	0	0	0	0	0	0	0	0	0	0	0	0	0	0	0
COL16A1	14.1771	12.1213	0	0	0	0	0	0	0	0	9.04437	54.6512	29.0574	93.6605	0
BAI2	0	0	0	0	0	0	0	0	0	0	9.04437	20.4942	0	26.7601	0
MIR4254	0	0	0	0	0	0	0	0	0	0	0	0	0	0	0
RP11-84A19.3	0	0	0	0	0	0	0	0	0	0	0	0	9.68579	0	0
SPOCD1	0	0	0	0	0	0	0	0	0	0	0	0	9.68579	0	0
RP11-84A19.2	0	0	0	0	0	0	0	0	0	0	0	0	0	0	0
RP11-84A19.4	2.0253	0	0	0	0	0	0	0	0	0	0	0	0	0	0
PTP4A2	125.569	193.94	0	0	0	0	0	156.454	155.332	260.01	217.065	157.122	193.716	200.701	282.454
AL136115.1	0	0	0	0	0	0	0	0	0	0	0	0	0	13.3801	0
RP4-534N18.2	0	0	0	0	0	0	0	0	0	0	9.04437	0	0	0	0
KHDRBS1	255.188	173.738	332.447	417.014	0	0	0	469.361	207.109	130.005	180.887	280.087	184.03	160.561	263.624
RP11-277A4.4	4.05061	12.1213	0	0	0	0	0	0	0	0	0	0	0	0	0
TMEM39B	14.1771	40.4042	0	0	0	0	0	0	38.8329	0	54.2662	20.4942	9.68579	53.5203	18.8303
MIR5585	0	0	0	0	0	0	0	0	0	0	0	0	0	0	0
KPNA6	76.9616	222.223	332.447	0	0	0	0	52.1512	51.7773	43.3351	63.3106	61.4825	96.8579	80.2804	178.888
RP4-622L5.2	0	0	0	0	0	0	0	0	0	0	0	0	0	0	0
TXLNA	40.5061	64.6467	0	0	0	0	0	26.0756	25.8886	0	18.0887	102.471	87.1721	107.041	65.9059
CCDC28B	8.10122	12.1213	0	0	0	0	0	52.1512	38.8329	43.3351	9.04437	95.6395	48.429	13.3801	47.0757
RP4-622L5.7	6.07591	12.1213	0	0	0	0	0	26.0756	0	0	0	54.6512	9.68579	26.7601	56.4908
IQCC	0	12.1213	0	0	0	0	0	0	12.9443	0	9.04437	0	0	0	9.41513
DCDC2B	2.0253	8.08084	0	0	0	0	0	0	0	0	0	0	9.68579	0	0
TMEM234	4.05061	32.3234	0	0	0	0	0	0	0	0	18.0887	6.83139	19.3716	13.3801	9.41513
EIF3I	186.328	185.859	332.447	0	0	0	0	78.2269	310.664	216.675	171.843	211.773	154.973	120.421	122.397
MTMR9LP	2.0253	4.04042	0	0	0	0	0	0	0	43.3351	9.04437	6.83139	0	0	0
FAM167B	0	4.04042	0	0	0	0	0	0	12.9443	0	27.1331	0	29.0574	13.3801	0
LCK	0	16.1617	0	0	0	0	0	0	0	0	18.0887	0	0	26.7601	18.8303
Y_RNA	0	0	0	0	0	0	0	0	0	0	0	0	0	0	0
HDAC1	56.7085	76.768	332.447	0	0	0	0	104.302	77.6659	43.3351	81.3993	61.4825	38.7432	40.1402	94.1513
MARCKSL1	247.087	323.234	664.894	0	0	0	0	704.042	297.719	0	307.509	334.738	67.8006	80.2804	348.36
RP4-811H24.9	0	0	0	0	0	0	0	0	0	0	0	0	0	0	0
TSSK3	6.07591	4.04042	0	0	0	0	0	0	0	43.3351	0	0	0	0	0
FAM229A	12.1518	0	0	0	0	0	0	0	0	0	0	0	0	0	0
BSDC1	42.5314	60.6063	0	0	0	0	0	52.1512	38.8329	43.3351	36.1775	68.3139	77.4863	80.2804	56.4908
GAPDHP20	0	0	0	0	0	0	0	0	0	0	0	0	0	0	0
RP11-395N6.4	0	0	0	0	0	0	0	0	0	0	0	0	0	0	0
LRRC37A12P	0	0	0	0	0	0	0	0	0	0	0	0	0	0	0
RN7SL122P	0	0	0	0	0	0	0	0	0	0	0	0	0	0	0
RP1-27O5.3	0	0	0	0	0	0	0	0	0	0	0	0	0	0	0
ZBTB8B	4.05061	0	0	0	0	0	0	52.1512	0	0	0	0	0	0	18.8303
ZBTB8A	34.4302	32.3234	0	0	0	0	0	26.0756	64.7216	86.6701	27.1331	27.3256	0	13.3801	47.0757
ZBTB8OS	24.3036	28.2829	0	0	0	0	0	52.1512	25.8886	173.34	27.1331	40.9884	38.7432	13.3801	37.6605
Y_RNA	0	0	0	0	0	0	0	0	0	0	0	0	0	0	0
RBBP4	198.48	315.153	0	0	0	0	0	312.907	245.942	216.675	135.666	266.424	193.716	214.081	263.624
SYNC	87.0881	145.455	332.447	0	0	0	0	234.681	116.499	86.6701	108.532	184.448	116.23	80.2804	197.718
RP11-114B7.6	0	0	0	0	0	0	0	0	0	0	0	0	0	0	0
KIAA1522	159.999	149.496	664.894	417.014	0	0	0	104.302	142.387	0	63.3106	88.8081	9.68579	53.5203	0
YARS	44.5567	52.5255	0	0	0	0	0	26.0756	38.8329	0	18.0887	34.157	29.0574	66.9004	65.9059
S100PBP	28.3543	76.768	0	0	0	0	0	26.0756	12.9443	0	18.0887	13.6628	0	26.7601	47.0757
FNDC5	0	0	0	0	0	0	0	0	0	0	0	0	19.3716	13.3801	0
HPCA	2.0253	40.4042	0	0	0	0	0	0	38.8329	0	36.1775	0	9.68579	13.3801	18.8303
TMEM54	44.5567	76.768	0	0	0	0	0	52.1512	103.555	0	72.355	0	9.68579	26.7601	0
AL031602.1	0	0	0	0	0	0	0	0	0	0	0	0	0	0	0
RNF19B	12.1518	20.2021	0	0	0	0	0	0	12.9443	43.3351	0	13.6628	48.429	0	9.41513
FKSG48	0	0	0	0	0	0	0	0	0	0	0	0	0	0	0
RP4-803A2.1	0	0	0	0	0	0	0	0	0	0	0	0	0	0	0
RP4-803A2.2	0	0	0	0	0	0	0	0	0	0	0	0	0	0	0
RP1-117O3.2	0	0	0	0	0	0	0	0	0	0	0	0	0	0	0
AK2	101.265	76.768	0	0	0	0	0	0	181.22	43.3351	81.3993	34.157	77.4863	107.041	56.4908
ADC	6.07591	8.08084	0	0	0	0	0	0	12.9443	0	0	0	0	13.3801	0
TRIM62	4.05061	0	0	0	0	0	0	0	0	43.3351	9.04437	0	0	13.3801	0
ZNF362	64.8097	96.9701	0	0	0	0	0	26.0756	64.7216	130.005	81.3993	54.6512	48.429	93.6605	18.8303
RP11-415J8.7	2.0253	0	0	0	0	0	0	0	0	0	0	0	0	0	9.41513
AL513327.1	0	0	0	0	0	0	0	0	0	0	0	0	0	0	0
A3GALT2	4.05061	0	0	0	0	0	0	0	0	0	0	0	0	0	0
RP11-415J8.3	2.0253	0	0	0	0	0	0	0	0	0	0	0	0	0	0
PHC2	78.9869	80.8084	0	417.014	0	0	0	52.1512	0	0	108.532	40.9884	106.544	107.041	112.982
MIR3605	0	0	0	0	0	0	0	0	0	0	0	0	0	0	0
RN7SKP16	0	0	0	0	0	0	0	0	0	0	0	0	0	0	0
RP11-415J8.5	2.0253	0	0	0	0	0	0	0	12.9443	0	0	0	0	0	0
AL138837.1	0	0	0	0	0	0	0	0	0	0	0	0	0	0	0
TLR12P	0	0	0	0	0	0	0	0	0	0	0	0	0	0	0
ZSCAN20	2.0253	0	0	0	0	0	0	0	0	0	0	6.83139	0	0	0
RP4-580O19.2	0	0	0	0	0	0	0	0	0	0	0	0	0	0	0
CSMD2	0	0	0	0	0	0	0	0	0	0	0	13.6628	0	13.3801	28.2454
HSPD1P14	0	0	0	0	0	0	0	0	0	0	0	0	0	0	0
HMGB4	0	0	0	0	0	0	0	0	0	0	0	0	0	0	0
RP5-1007G16.1	0	0	0	0	0	0	0	0	0	0	0	0	0	0	0
RNA5SP42	0	0	0	0	0	0	0	0	0	0	0	0	0	0	0
C1orf94	0	0	0	0	0	0	0	0	0	0	0	0	0	0	0
AC115286.1	0	0	0	0	0	0	0	0	0	0	0	0	0	0	0
RP4-657M3.2	0	0	0	0	0	0	0	0	0	0	0	0	0	0	0
MIR552	0	0	0	0	0	0	0	0	0	0	0	0	0	0	0
SMIM12	30.3796	24.2425	0	0	0	0	0	52.1512	12.9443	0	27.1331	40.9884	48.429	26.7601	28.2454
GJB5	8.10122	12.1213	0	0	0	0	0	0	12.9443	0	0	0	0	0	0
GJB4	0	0	0	0	0	0	0	0	0	0	0	0	0	0	0
RP1-34M23.5	0	0	0	0	0	0	0	0	0	0	0	0	0	0	0
AL121988.1	0	0	0	0	0	0	0	0	0	0	0	0	0	0	0
GJB3	12.1518	16.1617	0	0	0	0	0	0	25.8886	0	9.04437	0	0	0	0
GJA4	0	4.04042	0	0	0	0	0	0	0	0	45.2219	6.83139	9.68579	26.7601	37.6605
RP5-997D16.2	2.0253	12.1213	0	0	0	0	0	0	0	0	0	0	0	0	0
DLGAP3	0	4.04042	0	0	3484.32	0	0	0	0	0	0	0	0	0	9.41513
SNORD112	0	0	0	0	0	0	0	0	0	0	0	0	0	0	0
RP11-244H3.1	0	0	0	0	0	0	0	0	0	0	0	6.83139	0	0	0
ZMYM6	2.0253	12.1213	0	0	0	0	0	0	0	0	0	40.9884	9.68579	13.3801	9.41513
ZMYM6NB	10.1265	12.1213	0	0	0	0	0	26.0756	0	0	63.3106	61.4825	38.7432	53.5203	9.41513
ZMYM6	24.3036	28.2829	0	0	0	0	0	0	0	0	0	13.6628	29.0574	13.3801	9.41513
RP11-248I9.2	0	0	0	0	0	0	0	0	0	0	0	0	0	0	0
ZMYM1	12.1518	20.2021	0	0	0	0	0	26.0756	25.8886	43.3351	0	6.83139	38.7432	13.3801	28.2454
EFCAB14P1	0	0	0	0	0	0	0	0	0	0	0	0	0	0	0
SFPQ	291.644	189.9	0	0	0	0	0	391.134	194.165	303.345	217.065	286.919	203.402	187.321	122.397
Y_RNA	0	0	0	0	0	0	0	0	0	0	0	0	0	0	0
RN7SL136P	0	0	0	0	0	0	0	0	0	0	0	0	0	0	0
ZMYM4	62.7844	92.9297	664.894	0	0	0	0	26.0756	0	43.3351	27.1331	54.6512	19.3716	53.5203	103.566
RN7SL503P	0	0	0	0	0	0	0	0	0	0	9.04437	0	0	0	0
SNORA62	0	0	0	0	0	0	0	0	0	0	0	0	0	0	0
RPL5P4	2.0253	4.04042	0	0	0	0	0	0	0	0	0	0	0	0	0
ZMYM4-AS1	8.10122	24.2425	0	0	0	0	0	0	12.9443	0	9.04437	6.83139	0	0	0
RNY5P1	0	0	0	0	0	0	0	0	0	0	0	0	0	0	0
KIAA0319L	52.6579	101.011	0	417.014	0	0	0	26.0756	38.8329	130.005	63.3106	34.157	67.8006	40.1402	65.9059
RP4-728D4.3	0	0	0	0	0	0	0	0	0	0	0	0	0	0	0
NCDN	16.2024	24.2425	332.447	0	0	0	0	0	0	0	9.04437	47.8198	58.1148	26.7601	18.8303
RP4-728D4.2	0	0	0	0	0	0	0	0	0	0	0	0	9.68579	0	0
TFAP2E	2.0253	4.04042	0	0	0	0	0	0	0	0	0	0	0	0	0
PSMB2	149.873	105.051	0	417.014	0	0	0	286.832	129.443	86.6701	108.532	122.965	213.087	160.561	103.566
RN7SL281P	0	0	0	0	0	0	0	0	0	0	0	0	0	0	0
C1orf216	2.0253	4.04042	0	0	0	0	0	0	0	0	9.04437	27.3256	9.68579	0	0
CLSPN	4.05061	8.08084	0	0	0	0	0	0	0	0	9.04437	20.4942	19.3716	53.5203	28.2454
RP11-435D7.3	0	0	0	0	0	0	0	0	0	0	0	6.83139	0	0	0
AGO4	54.6832	4.04042	0	0	0	1109.88	0	0	38.8329	0	36.1775	6.83139	19.3716	53.5203	0
AGO1	40.5061	56.5659	0	417.014	0	0	0	26.0756	0	43.3351	9.04437	34.157	0	26.7601	9.41513
RP4-789D17.4	0	0	0	0	0	0	0	0	0	0	0	0	0	0	0
RP4-789D17.5	0	0	0	0	0	0	0	0	0	0	0	0	0	0	0
AGO3	70.8856	60.6063	0	0	0	0	0	52.1512	51.7773	43.3351	18.0887	6.83139	0	80.2804	47.0757
RP4-665N4.8	2.0253	4.04042	0	0	0	0	0	0	0	0	0	0	0	0	0
RP4-665N4.4	0	0	0	0	0	0	0	0	0	0	0	0	0	0	0
TEKT2	0	0	0	0	0	0	0	0	0	0	0	0	0	0	0
ADPRHL2	30.3796	40.4042	0	0	0	0	0	0	25.8886	43.3351	18.0887	40.9884	38.7432	26.7601	18.8303
COL8A2	89.1134	20.2021	0	0	0	0	0	52.1512	0	0	9.04437	27.3256	0	254.221	0
TRAPPC3	66.835	16.1617	332.447	417.014	0	0	0	78.2269	77.6659	86.6701	81.3993	61.4825	29.0574	66.9004	28.2454
MAP7D1	38.4808	32.3234	0	0	0	0	0	26.0756	25.8886	0	63.3106	54.6512	125.915	133.801	18.8303
RN7SL131P	0	0	0	0	0	0	0	0	0	0	0	0	0	0	0
THRAP3	176.201	298.991	0	0	0	0	0	260.756	155.332	0	226.109	177.616	193.716	227.461	141.227
UBE2V2P4	0	0	0	0	0	0	0	0	0	0	0	0	0	0	0
SH3D21	4.05061	8.08084	0	0	0	0	0	0	0	0	18.0887	20.4942	29.0574	13.3801	18.8303
EVA1B	30.3796	24.2425	0	0	0	0	0	26.0756	25.8886	43.3351	36.1775	47.8198	38.7432	80.2804	37.6605
RP11-268J15.5	0	4.04042	0	0	0	0	0	0	12.9443	0	27.1331	20.4942	0	0	0
STK40	16.2024	44.4446	332.447	0	0	0	0	0	12.9443	43.3351	54.2662	27.3256	58.1148	13.3801	37.6605
LSM10	12.1518	28.2829	0	0	0	0	0	0	25.8886	0	27.1331	47.8198	29.0574	40.1402	18.8303
RNU4-27P	0	0	0	0	0	0	0	0	0	0	0	0	0	0	0
OSCP1	10.1265	16.1617	0	0	0	0	0	0	25.8886	43.3351	0	13.6628	9.68579	0	28.2454
SNORA63	0	0	0	0	0	0	0	0	0	0	0	0	0	0	0
MRPS15	38.4808	52.5255	0	0	0	0	0	52.1512	103.555	173.34	54.2662	68.3139	96.8579	40.1402	28.2454
CSF3R	0	16.1617	0	0	0	0	0	0	0	0	45.2219	0	0	26.7601	0
FTLP18	0	0	0	0	0	0	0	0	0	0	0	0	0	0	0
RP4-614N24.1	0	0	0	0	0	0	0	0	0	0	0	0	0	0	0
GRIK3	0	4.04042	0	0	0	0	0	0	0	0	0	75.1453	0	0	9.41513
MIR4255	0	0	0	0	0	0	0	0	0	0	0	0	0	0	0
RNU6-636P	0	0	0	0	0	0	0	0	0	0	0	0	0	0	0
RP5-1180C18.1	0	0	0	0	0	0	0	0	0	0	0	0	0	0	0
RNA5SP43	0	0	0	0	0	0	0	0	0	0	0	0	0	0	0
RPS29P6	0	0	0	0	0	0	0	0	0	0	0	0	0	0	0
RP11-422J8.1	4.05061	4.04042	0	0	0	0	0	0	0	0	0	0	19.3716	0	0
ZC3H12A	8.10122	0	0	0	0	0	0	0	12.9443	0	0	0	0	13.3801	0
MEAF6	52.6579	76.768	0	0	0	0	0	26.0756	90.6102	0	36.1775	88.8081	106.544	53.5203	263.624
MIR5581	0	0	0	0	0	0	0	0	0	0	0	0	0	0	0
SNIP1	26.329	24.2425	0	0	0	0	0	0	0	0	0	13.6628	19.3716	40.1402	18.8303
FTH1P1	0	0	0	0	0	0	0	0	0	0	0	0	0	0	0
RP3-423B22.5	72.9109	4.04042	0	0	0	0	0	52.1512	38.8329	43.3351	18.0887	13.6628	38.7432	40.1402	37.6605
DNALI1	2.0253	12.1213	0	0	0	0	0	52.1512	0	0	9.04437	6.83139	9.68579	26.7601	75.3211
GNL2	68.8603	44.4446	0	0	0	0	0	0	25.8886	0	63.3106	34.157	48.429	53.5203	75.3211
RSPO1	30.3796	0	664.894	0	0	0	0	0	0	0	0	0	0	0	0
C1orf109	24.3036	8.08084	0	0	0	0	0	26.0756	0	0	45.2219	20.4942	9.68579	13.3801	28.2454
CDCA8	2.0253	12.1213	0	0	0	0	0	0	0	0	0	13.6628	29.0574	0	0
EPHA10	0	0	0	0	0	0	0	0	0	0	0	0	9.68579	0	9.41513
Y_RNA	0	0	0	0	0	0	0	0	0	0	0	0	0	0	0
snoU13	0	0	0	0	0	0	0	0	0	0	0	0	0	0	0
ACTN4P2	0	0	0	0	0	0	0	0	0	0	0	0	0	0	0
RP11-109P14.2	0	0	0	0	0	0	0	0	0	0	0	0	0	0	0
MANEAL	6.07591	8.08084	0	0	0	0	0	0	25.8886	0	18.0887	0	29.0574	0	47.0757
RP11-109P14.9	0	0	0	0	0	0	0	0	0	0	9.04437	0	0	0	9.41513
YRDC	12.1518	4.04042	0	0	0	0	0	52.1512	12.9443	0	0	27.3256	19.3716	13.3801	18.8303
C1orf122	40.5061	28.2829	0	0	0	0	0	52.1512	90.6102	86.6701	63.3106	75.1453	77.4863	40.1402	131.812
MTF1	24.3036	24.2425	0	0	0	0	0	26.0756	12.9443	0	36.1775	27.3256	48.429	26.7601	18.8303
AL929472.1	0	0	0	0	0	0	0	0	0	0	0	0	0	0	0
RP11-109P14.8	0	0	0	0	0	0	0	0	0	0	0	0	0	0	0
RP11-109P14.10	4.05061	12.1213	0	0	0	1109.88	0	0	0	43.3351	18.0887	6.83139	0	0	0
INPP5B	20.253	28.2829	0	0	0	0	0	0	12.9443	0	9.04437	13.6628	0	26.7601	9.41513
SNORA63	0	0	0	0	0	0	0	0	0	0	0	0	0	0	0
RNU6-584P	0	0	0	0	0	0	0	0	0	0	0	0	0	0	0
SF3A3	78.9869	44.4446	0	0	0	0	0	52.1512	38.8329	86.6701	108.532	61.4825	67.8006	80.2804	47.0757
RNU6-510P	0	0	0	0	0	0	0	0	0	0	0	0	0	0	0
FHL3	24.3036	8.08084	0	0	0	0	0	26.0756	0	0	18.0887	40.9884	48.429	0	9.41513
UTP11L	52.6579	60.6063	0	0	0	1109.88	0	26.0756	64.7216	0	27.1331	143.459	87.1721	80.2804	65.9059
POU3F1	0	0	0	0	0	0	0	0	0	0	0	150.291	0	0	0
RP5-884C9.2	2.0253	0	0	0	0	0	0	0	0	0	0	6.83139	0	0	0
RP5-884C9.3	0	0	0	0	0	0	0	0	0	0	0	0	0	0	0
MIR3659	0	0	0	0	0	0	0	0	0	0	0	0	0	0	0
RP11-214L19.1	0	0	0	0	0	0	0	0	0	0	0	0	0	0	0
RNU6-753P	0	0	0	0	0	0	0	0	0	0	0	0	0	0	0
RP11-329N22.1	0	0	0	0	0	0	0	0	0	0	0	0	0	0	0
RP11-334L9.1	2.0253	0	0	0	0	0	0	0	0	0	0	0	0	0	0
RRAGC	42.5314	52.5255	0	0	0	0	0	0	0	0	72.355	40.9884	48.429	13.3801	18.8303
RP5-864K19.4	4.05061	4.04042	0	0	0	0	0	0	0	0	0	0	0	0	0
MYCBP	24.3036	36.3638	0	0	0	0	0	0	0	43.3351	45.2219	34.157	19.3716	0	37.6605
GJA9	0	0	0	0	0	0	0	0	0	0	0	0	0	0	0
RHBDL2	8.10122	4.04042	0	0	0	0	0	0	0	0	0	0	0	0	0
RNU6-605P	2.0253	0	0	0	0	0	0	0	0	0	0	0	0	0	0
Y_RNA	0	0	0	0	0	0	0	0	0	0	0	0	0	0	0
RP11-781D11.1	0	0	0	0	0	0	0	0	0	0	0	0	0	0	0
AKIRIN1	66.835	109.091	332.447	834.028	0	0	0	0	64.7216	130.005	90.4437	81.9767	77.4863	120.421	75.3211
NDUFS5	287.593	92.9297	0	417.014	0	0	0	365.059	453.051	260.01	307.509	273.256	125.915	160.561	357.775
MACF1	382.782	327.274	664.894	417.014	0	1109.88	0	208.605	194.165	303.345	226.109	102.471	154.973	267.601	47.0757
RNU6-608P	0	0	0	0	0	0	0	0	0	0	0	0	0	0	0
RNA5SP44	0	0	0	0	0	0	0	0	0	0	0	0	0	0	0
RP11-416A14.1	0	0	0	0	0	0	0	0	0	0	0	0	0	0	0
RP11-420K8.1	14.1771	16.1617	0	0	0	0	0	26.0756	12.9443	0	9.04437	6.83139	19.3716	0	0
RP11-420K8.2	0	0	0	0	0	0	0	0	0	0	0	0	0	0	0
KIAA0754	8.10122	4.04042	0	0	0	0	0	26.0756	0	0	18.0887	0	9.68579	40.1402	28.2454
BMP8A	4.05061	8.08084	0	0	0	0	0	0	0	0	0	0	0	0	0
OXCT2P1	0	0	0	0	0	0	0	0	0	0	0	0	0	0	0
RP11-69E11.4	2.0253	12.1213	0	0	0	0	0	0	12.9443	0	0	0	9.68579	0	0
PPIEL	2.0253	12.1213	0	0	0	0	0	0	12.9443	0	0	0	0	0	0
PABPC4	44.5567	80.8084	0	0	0	0	0	0	38.8329	43.3351	63.3106	102.471	96.8579	93.6605	28.2454
RP11-69E11.8	10.1265	4.04042	0	0	0	0	0	0	0	0	9.04437	6.83139	9.68579	13.3801	0
SNORA55	0	0	0	0	0	0	0	0	0	0	0	0	0	0	9.41513
HEYL	6.07591	16.1617	0	0	0	0	0	0	0	0	18.0887	6.83139	38.7432	187.321	28.2454
RP1-144F13.3	0	0	0	0	0	0	0	0	0	0	0	0	0	0	0
NT5C1A	0	0	0	0	0	0	0	0	0	0	0	0	0	0	0
HPCAL4	0	0	0	0	0	0	0	0	0	0	0	0	0	0	0
PPIE	28.3543	76.768	0	0	0	0	0	52.1512	38.8329	0	27.1331	68.3139	19.3716	13.3801	75.3211
RP1-144F13.4	0	0	0	0	0	0	0	0	0	0	0	0	0	0	0
RNU7-121P	0	0	0	0	0	0	0	0	0	0	0	0	0	0	0
BMP8B	0	12.1213	0	0	0	0	0	0	0	0	9.04437	6.83139	0	0	9.41513
OXCT2	0	0	0	0	0	0	0	0	0	0	0	0	0	0	0
RP1-118J21.25	0	0	0	0	0	0	0	0	0	0	0	0	0	0	0
RP1-118J21.24	0	0	0	0	0	0	0	0	0	0	0	0	0	0	0
TRIT1	18.2277	16.1617	0	0	0	0	0	52.1512	0	260.01	18.0887	20.4942	0	0	84.7362
Y_RNA	0	0	0	0	0	0	0	0	0	0	0	0	0	0	0
MYCL	10.1265	4.04042	0	0	0	0	0	0	12.9443	0	0	0	0	13.3801	56.4908
RP1-118J21.5	0	4.04042	0	0	0	0	0	0	0	0	9.04437	0	0	0	9.41513
Y_RNA	0	0	0	0	0	0	0	0	0	0	0	0	0	0	0
MFSD2A	6.07591	48.485	0	0	0	0	0	0	0	0	18.0887	0	9.68579	0	18.8303
RP3-342P20.2	2.0253	0	0	0	0	0	0	0	0	0	0	0	0	0	0
CAP1	299.745	222.223	332.447	0	0	0	0	130.378	194.165	130.005	316.553	163.953	251.831	254.221	122.397
PPT1	103.291	266.668	332.447	0	3484.32	0	0	208.605	64.7216	43.3351	180.887	143.459	96.8579	214.081	112.982
RP11-115D7.3	0	0	0	0	0	0	0	0	0	0	0	0	0	0	0
RLF	30.3796	72.7276	0	0	0	0	0	0	38.8329	130.005	27.1331	13.6628	29.0574	40.1402	18.8303
RNU6-1237P	0	0	0	0	0	0	0	0	0	0	0	0	0	0	0
TMCO2	0	0	0	0	0	0	0	0	0	0	0	0	0	0	0
RP1-39G22.7	12.1518	24.2425	0	0	0	0	0	0	0	0	27.1331	6.83139	19.3716	0	37.6605
ZMPSTE24	26.329	88.8892	0	0	0	0	0	26.0756	38.8329	130.005	27.1331	47.8198	58.1148	66.9004	0
RP1-39G22.4	0	0	0	0	0	0	0	0	0	0	0	0	0	0	0
COL9A2	62.7844	250.506	332.447	417.014	0	0	0	156.454	25.8886	43.3351	126.621	75.1453	0	0	0
RP1-228H13.1	0	0	0	0	0	0	0	0	0	0	0	0	0	0	0
SMAP2	16.2024	24.2425	0	0	0	0	0	26.0756	12.9443	0	54.2662	34.157	19.3716	120.421	18.8303
RP1-228H13.2	0	0	0	0	0	0	0	0	0	0	9.04437	0	0	0	0
ZFP69B	2.0253	0	0	0	0	0	0	0	0	0	9.04437	0	0	0	18.8303
RP1-228H13.5	6.07591	4.04042	0	0	0	0	0	0	0	0	9.04437	6.83139	9.68579	0	18.8303
ZFP69	2.0253	4.04042	0	0	0	0	0	0	0	0	9.04437	6.83139	0	0	0
RP11-656D10.3	4.05061	0	0	0	0	0	0	0	0	0	0	0	0	0	0
EXO5	4.05061	8.08084	0	0	0	1109.88	0	0	12.9443	0	9.04437	20.4942	9.68579	0	9.41513
RP11-656D10.5	2.0253	4.04042	0	0	0	0	0	0	12.9443	0	9.04437	0	0	0	0
RP11-656D10.6	2.0253	0	0	0	0	0	0	0	12.9443	0	0	0	0	0	9.41513
ZNF684	4.05061	12.1213	0	0	0	0	0	0	12.9443	43.3351	0	6.83139	0	0	9.41513
RP1-63P18.2	0	0	0	0	0	0	0	0	0	0	0	0	0	0	0
GTF2F2P2	0	0	0	0	0	0	0	0	0	0	0	0	0	0	0
RIMS3	8.10122	8.08084	0	0	0	0	0	0	0	0	0	0	0	0	0
RP4-739H11.3	2.0253	0	0	0	0	0	0	0	0	0	0	0	0	0	0
RP4-739H11.4	2.0253	4.04042	0	0	0	0	0	26.0756	0	0	27.1331	34.157	9.68579	0	9.41513
NFYC	58.7338	56.5659	0	417.014	0	0	0	78.2269	25.8886	0	72.355	61.4825	67.8006	53.5203	18.8303
MIR30E	0	0	0	0	0	0	0	0	0	0	0	0	0	0	0
MIR30C1	0	0	0	0	0	0	0	0	0	0	0	0	0	0	0
KCNQ4	2.0253	0	0	0	0	0	0	0	0	0	0	0	0	0	0
RN7SL326P	0	0	0	0	0	0	0	0	0	0	0	0	0	0	0
CITED4	119.493	80.8084	0	0	0	0	0	78.2269	103.555	0	99.4881	6.83139	19.3716	0	9.41513
RP5-1066H13.4	0	0	0	0	0	0	0	0	0	0	0	0	0	0	0
RP11-348A7.1	0	0	0	0	0	0	0	0	0	0	0	0	0	0	0
UBE2V1P8	0	0	0	0	0	0	0	0	0	0	0	0	0	0	0
CTPS1	18.2277	4.04042	0	0	0	0	0	0	0	0	45.2219	13.6628	38.7432	13.3801	9.41513
SLFNL1	0	4.04042	0	0	0	0	0	0	0	43.3351	0	0	0	0	0
SCMH1	52.6579	101.011	0	0	0	0	0	26.0756	64.7216	43.3351	63.3106	75.1453	67.8006	26.7601	28.2454
RP4-635E8.1	0	0	0	0	0	0	0	0	0	0	0	0	0	0	0
RP11-399E6.1	2.0253	0	0	0	0	0	0	0	0	0	0	0	0	0	0
RP11-399E6.2	0	0	0	0	0	0	0	0	0	0	0	0	0	0	0
FOXO6	4.05061	4.04042	0	0	0	0	0	0	0	0	0	13.6628	0	0	37.6605
RP11-399E6.4	2.0253	0	0	0	0	0	0	0	0	0	0	0	0	0	0
RNA5SP45	0	0	0	0	0	0	0	0	0	0	0	0	0	0	0
EDN2	0	0	0	0	0	0	0	0	0	0	0	0	0	13.3801	9.41513
HIVEP3	16.2024	12.1213	0	0	0	1109.88	0	52.1512	25.8886	43.3351	9.04437	27.3256	67.8006	40.1402	65.9059
RP11-486B10.3	0	0	0	0	0	0	0	0	0	0	0	0	0	0	0
RP11-486B10.4	0	0	0	0	0	0	0	0	0	0	0	0	0	0	0
AL451006.1	0	0	0	0	0	0	0	0	0	0	0	0	0	0	0
HNRNPFP1	0	0	0	0	0	0	0	0	0	0	0	0	0	0	0
RP11-319C21.1	0	0	0	0	0	0	0	0	0	0	0	0	0	0	0
GUCA2B	0	0	0	0	0	0	0	0	0	0	0	0	0	0	0
GUCA2A	0	0	0	0	0	0	0	0	0	0	0	0	0	0	0
FOXJ3	46.582	117.172	0	0	0	0	0	78.2269	51.7773	0	63.3106	68.3139	135.601	133.801	141.227
RP11-223A3.1	2.0253	0	0	0	0	0	0	0	0	0	0	0	0	0	9.41513
RIMKLA	0	0	0	0	0	0	0	0	0	0	0	0	0	13.3801	18.8303
RP11-157D18.2	0	0	0	0	0	0	0	0	0	0	0	0	0	0	0
ZMYND12	2.0253	12.1213	0	0	0	0	0	0	12.9443	0	9.04437	0	0	0	9.41513
PPCS	74.9363	52.5255	332.447	0	0	0	0	78.2269	64.7216	130.005	99.4881	81.9767	19.3716	80.2804	103.566
CCDC30	8.10122	8.08084	0	0	0	0	0	0	0	0	9.04437	6.83139	0	0	56.4908
RP11-163G10.2	2.0253	0	0	0	0	0	0	0	0	0	0	0	0	0	0
TMSB4XP1	0	4.04042	0	0	0	0	0	0	0	0	0	0	0	0	0
RNU6-536P	0	0	0	0	0	0	0	0	0	0	0	0	0	0	0
RP11-163G10.4	0	0	0	0	0	0	0	0	0	0	0	0	0	0	0
PPIH	26.329	36.3638	0	0	0	0	0	0	64.7216	0	0	27.3256	19.3716	13.3801	47.0757
RP5-994D16.3	0	0	0	0	0	0	0	0	0	0	0	0	0	0	0
YBX1	494.174	355.557	332.447	417.014	0	0	0	625.815	647.216	130.005	823.038	888.081	910.465	602.103	546.078
CLDN19	0	0	0	0	0	0	0	0	0	0	0	0	0	0	0
LEPRE1	16.2024	56.5659	0	0	0	0	0	26.0756	38.8329	43.3351	45.2219	40.9884	67.8006	13.3801	9.41513
C1orf50	12.1518	12.1213	0	0	0	0	0	0	25.8886	0	9.04437	6.83139	9.68579	0	18.8303
RP5-994D16.9	0	8.08084	0	0	0	0	0	0	0	0	0	0	0	0	18.8303
CCDC23	42.5314	60.6063	0	0	0	0	0	0	142.387	130.005	90.4437	143.459	67.8006	26.7601	94.1513
ERMAP	14.1771	4.04042	0	0	0	0	0	52.1512	25.8886	173.34	18.0887	27.3256	9.68579	13.3801	47.0757
RP11-342M1.3	2.0253	8.08084	0	0	0	0	0	0	0	0	0	0	0	0	18.8303
ZNF691	14.1771	8.08084	0	0	0	0	0	0	25.8886	0	9.04437	27.3256	0	0	18.8303
RP11-342M1.7	0	0	0	0	0	0	0	0	0	0	0	0	0	0	0
RP11-342M1.6	0	0	0	0	0	0	0	0	0	0	0	0	0	0	0
ATP6V1E1P1	0	0	0	0	0	0	0	0	0	0	0	0	0	0	0
SLC2A1	109.366	24.2425	0	0	0	0	0	78.2269	51.7773	216.675	18.0887	20.4942	96.8579	80.2804	28.2454
SLC2A1-AS1	0	4.04042	0	0	0	0	0	0	0	0	0	0	0	0	18.8303
RNU6-880P	0	0	0	0	0	0	0	0	0	0	0	0	0	0	0
RNU6-870P	0	0	0	0	0	0	0	0	0	0	0	0	0	0	0
FAM183A	2.0253	0	0	0	0	0	0	26.0756	0	86.6701	0	0	0	0	9.41513
EBNA1BP2	99.2399	40.4042	0	0	0	0	0	52.1512	77.6659	43.3351	81.3993	61.4825	77.4863	53.5203	65.9059
WDR65	10.1265	28.2829	0	0	0	0	0	0	12.9443	0	9.04437	27.3256	19.3716	0	37.6605
RNA5SP46	0	0	0	0	0	0	0	0	0	0	0	0	0	0	0
TMEM125	10.1265	44.4446	0	0	0	0	0	0	0	0	27.1331	0	0	0	28.2454
C1orf210	16.2024	16.1617	0	0	0	0	0	0	12.9443	0	9.04437	0	0	0	18.8303
TIE1	0	16.1617	0	0	0	0	0	0	12.9443	0	54.2662	6.83139	29.0574	0	0
MPL	0	4.04042	0	0	0	0	0	0	0	0	0	0	0	0	9.41513
RP1-92O14.3	2.0253	0	0	0	0	0	0	0	0	0	0	0	0	13.3801	0
CDC20	8.10122	8.08084	0	0	0	0	0	0	12.9443	0	0	0	38.7432	13.3801	18.8303
ELOVL1	40.5061	56.5659	0	0	0	0	0	52.1512	25.8886	43.3351	99.4881	75.1453	67.8006	53.5203	56.4908
MED8	16.2024	24.2425	0	0	0	0	0	26.0756	25.8886	0	36.1775	27.3256	19.3716	53.5203	47.0757
RP1-92O14.6	0	12.1213	0	0	0	0	0	0	0	0	9.04437	13.6628	19.3716	0	18.8303
SZT2	34.4302	72.7276	0	0	0	0	0	52.1512	25.8886	0	18.0887	27.3256	9.68579	80.2804	94.1513
SZT2-AS1	4.05061	0	0	0	0	0	0	0	0	0	0	0	0	0	18.8303
HYI	46.582	40.4042	0	0	0	0	0	26.0756	38.8329	43.3351	36.1775	61.4825	67.8006	13.3801	103.566
HYI-AS1	2.0253	0	0	0	0	0	0	0	0	0	0	0	9.68579	0	0
PTPRF	621.768	379.8	332.447	417.014	0	0	0	599.739	362.441	216.675	343.686	34.157	9.68579	13.3801	273.039
KDM4A	48.6073	24.2425	0	0	0	1109.88	0	26.0756	25.8886	43.3351	27.1331	13.6628	38.7432	26.7601	37.6605
KDM4A-AS1	6.07591	16.1617	0	0	0	0	0	0	12.9443	0	9.04437	0	0	0	18.8303
ST3GAL3	16.2024	20.2021	0	0	0	0	0	0	12.9443	0	18.0887	20.4942	19.3716	13.3801	18.8303
RP11-184I16.4	0	0	0	0	0	0	0	0	0	43.3351	0	0	0	0	0
RNU6-1058P	0	0	0	0	0	0	0	0	0	0	0	0	0	0	0
RP11-184I16.3	0	0	0	0	0	0	0	0	0	0	0	0	0	0	0
SHMT1P1	0	0	0	0	0	0	0	0	0	0	0	0	0	0	0
ARTN	0	0	0	0	0	0	0	0	0	0	0	0	0	0	9.41513
RP11-7O11.3	0	4.04042	0	0	0	0	0	0	0	0	0	0	0	0	0
IPO13	6.07591	12.1213	0	0	0	0	0	26.0756	0	0	36.1775	40.9884	38.7432	0	28.2454
DPH2	8.10122	16.1617	0	0	0	0	0	0	25.8886	0	9.04437	20.4942	0	0	9.41513
ATP6V0B	58.7338	92.9297	332.447	0	0	0	0	130.378	155.332	173.34	126.621	150.291	184.03	120.421	216.548
B4GALT2	30.3796	56.5659	0	0	0	0	0	104.302	25.8886	0	45.2219	54.6512	58.1148	26.7601	9.41513
CCDC24	4.05061	20.2021	0	0	0	0	0	0	12.9443	0	9.04437	20.4942	9.68579	13.3801	56.4908
SLC6A9	20.253	20.2021	0	0	0	0	0	0	64.7216	0	9.04437	54.6512	0	13.3801	28.2454
RP5-1198O20.4	2.0253	4.04042	0	417.014	0	0	0	26.0756	0	43.3351	9.04437	0	0	0	18.8303
RP5-1198O20.5	0	0	0	0	0	0	0	0	0	0	0	0	0	0	0
KRT8P47	0	0	0	0	0	0	0	0	0	0	9.04437	0	0	0	0
RN7SL479P	0	0	0	0	0	0	0	0	0	0	0	0	0	0	0
KLF17	0	0	0	0	0	0	0	0	0	0	0	0	0	0	0
RP11-570P14.1	2.0253	4.04042	0	0	0	0	0	0	0	0	0	0	9.68579	0	0
RP4-675G8.2	0	0	0	0	0	0	0	0	0	0	0	0	0	0	0
RP4-675G8.3	0	0	0	0	0	0	0	0	0	0	0	0	0	0	0
Y_RNA	0	0	0	0	0	0	0	0	0	0	0	0	0	0	0
RP4-675G8.4	0	0	0	0	0	0	0	0	0	0	0	0	0	0	0
RP5-891H21.1	0	0	0	0	0	0	0	0	0	0	0	0	0	0	0
RP5-891H21.5	0	0	0	0	0	0	0	0	0	0	0	0	0	0	0
DMAP1	32.4049	32.3234	0	0	0	0	0	0	25.8886	0	9.04437	6.83139	58.1148	26.7601	37.6605
ERI3	42.5314	64.6467	0	0	0	1109.88	0	0	25.8886	0	54.2662	109.302	38.7432	40.1402	47.0757
ERI3-IT1	0	0	0	0	0	0	0	0	0	0	0	6.83139	0	0	0
AL390776.1	0	0	0	0	0	0	0	0	0	0	0	0	0	0	0
RNU6-369P	0	0	0	0	0	0	0	0	0	0	0	0	0	0	0
RNF220	50.6326	84.8488	332.447	0	0	0	0	130.378	116.499	0	72.355	40.9884	48.429	53.5203	112.982
MIR5584	0	4.04042	0	0	0	0	0	0	0	0	0	0	0	0	0
TMEM53	22.2783	20.2021	0	417.014	0	0	0	104.302	38.8329	0	36.1775	27.3256	19.3716	0	141.227
C1orf228	0	0	0	0	0	0	0	0	0	0	0	0	0	0	9.41513
RNU5F-1	0	0	0	0	0	0	0	0	0	43.3351	0	0	0	0	9.41513
RNU5D-1	2.0253	4.04042	0	0	0	0	0	0	0	43.3351	0	6.83139	0	0	0
KIF2C	4.05061	16.1617	0	0	0	0	0	0	0	0	0	0	38.7432	0	28.2454
RP11-269F19.2	4.05061	4.04042	0	0	0	0	0	0	12.9443	0	0	0	0	0	18.8303
RPS8	5508.83	694.952	3989.36	1251.04	3484.32	0	18987.3	5397.65	7391.2	10227.1	2713.31	2090.41	1685.33	1030.27	2278.46
SNORD55	0	0	0	0	0	0	0	0	0	0	0	0	0	0	0
SNORD46	0	0	0	0	0	0	0	0	0	0	0	0	0	0	0
SNORD38A	0	0	0	0	0	0	0	0	0	0	0	0	0	0	0
SNORD38B	0	0	0	0	0	0	0	0	0	0	0	0	0	0	0
RPS15AP11	12.1518	12.1213	0	0	0	0	0	0	0	0	9.04437	0	0	0	0
BEST4	2.0253	0	0	0	0	0	0	0	0	0	0	0	0	0	0
PLK3	2.0253	0	0	0	0	0	0	0	0	0	0	0	19.3716	13.3801	18.8303
TCTEX1D4	0	0	0	0	0	0	0	0	0	0	0	6.83139	19.3716	0	0
BTBD19	2.0253	8.08084	0	0	0	0	0	0	0	0	0	6.83139	0	80.2804	0
PTCH2	6.07591	0	0	0	0	0	0	0	12.9443	0	0	0	9.68579	66.9004	0
RNU5E-6P	0	0	0	0	0	0	0	0	0	0	0	0	0	0	0
RP5-882O7.1	6.07591	0	0	0	0	0	0	0	0	0	0	0	0	0	0
EIF2B3	22.2783	24.2425	0	0	0	0	0	0	38.8329	0	0	13.6628	9.68579	40.1402	37.6605
AL136380.1	2.0253	0	0	0	0	0	0	26.0756	12.9443	43.3351	0	6.83139	0	0	0
RNA5SP47	2.0253	0	0	0	0	0	0	0	0	0	0	0	0	0	0
CCNB1IP1P1	0	0	0	0	0	0	0	0	0	0	0	0	0	0	0
RP5-882O7.4	0	0	0	0	0	0	0	0	12.9443	0	0	0	0	0	0
MRPS17P1	0	0	0	0	0	0	0	0	0	0	0	0	0	0	0
HECTD3	22.2783	28.2829	0	0	0	0	0	0	25.8886	0	27.1331	6.83139	19.3716	26.7601	28.2454
UROD	56.7085	56.5659	0	0	0	0	0	130.378	142.387	43.3351	45.2219	68.3139	29.0574	40.1402	37.6605
ZSWIM5	4.05061	0	0	0	0	0	0	0	0	0	0	6.83139	9.68579	0	84.7362
AL359473.1	0	0	0	0	0	0	0	0	0	0	0	0	0	0	0
OSTCP5	0	0	0	0	0	0	0	0	0	0	0	0	0	0	0
AL592294.1	0	0	0	0	0	0	0	0	0	0	0	0	0	0	0
HPDL	0	0	0	0	0	0	0	0	0	43.3351	0	6.83139	0	0	0
MUTYH	10.1265	4.04042	0	0	0	0	0	52.1512	12.9443	43.3351	9.04437	0	9.68579	0	9.41513
TOE1	10.1265	16.1617	0	0	0	0	0	26.0756	12.9443	0	9.04437	34.157	0	0	9.41513
TESK2	12.1518	20.2021	332.447	0	0	0	0	0	12.9443	0	9.04437	6.83139	0	0	28.2454
snoU13	0	0	0	0	0	0	0	0	0	0	0	0	0	0	0
RP11-291L19.1	0	0	0	0	0	0	0	0	0	0	0	0	0	0	0
CCDC163P	8.10122	20.2021	0	0	0	0	0	0	12.9443	43.3351	0	0	0	0	18.8303
MMACHC	89.1134	101.011	0	0	0	0	0	26.0756	220.053	43.3351	162.799	191.279	96.8579	160.561	28.2454
PRDX1	336.2	294.951	332.447	0	0	0	0	182.529	478.94	86.6701	370.819	409.884	232.459	160.561	122.397
HMGB1P48	0	0	0	0	0	0	0	0	0	0	0	0	0	0	0
AKR1A1	54.6832	105.051	0	417.014	0	0	0	52.1512	155.332	43.3351	144.71	81.9767	67.8006	147.181	197.718
NASP	115.442	117.172	0	834.028	0	0	0	52.1512	103.555	0	63.3106	95.6395	38.7432	80.2804	131.812
CCDC17	0	0	0	0	0	0	0	0	12.9443	0	0	0	0	0	9.41513
GPBP1L1	83.0375	117.172	332.447	0	0	0	0	78.2269	77.6659	43.3351	72.355	54.6512	87.1721	80.2804	112.982
RPS15AP10	2.0253	8.08084	0	0	0	0	0	0	0	0	0	0	0	0	0
RP11-767N6.2	2.0253	0	0	0	0	0	0	0	0	0	0	0	0	0	0
TMEM69	46.582	20.2021	0	417.014	0	0	0	78.2269	25.8886	0	0	27.3256	48.429	40.1402	18.8303
IPP	40.5061	32.3234	0	0	0	0	0	0	51.7773	0	27.1331	47.8198	38.7432	66.9004	9.41513
RP11-767N6.7	6.07591	12.1213	0	0	0	0	0	0	0	0	0	0	0	0	0
RP11-630I5.1	0	0	0	0	0	0	0	0	0	0	0	0	0	0	0
MAST2	18.2277	32.3234	0	0	0	0	0	26.0756	25.8886	0	0	34.157	29.0574	13.3801	9.41513
TMA16P2	0	0	0	0	0	0	0	0	0	0	0	0	0	0	0
PIK3R3	58.7338	28.2829	0	0	0	0	0	78.2269	25.8886	0	18.0887	95.6395	9.68579	13.3801	28.2454
RP4-533D7.4	0	0	0	0	0	0	0	0	0	0	9.04437	0	0	0	0
RP4-533D7.3	2.0253	0	0	0	0	0	0	0	0	0	0	0	0	0	0
RP4-533D7.5	0	0	0	0	0	0	0	0	0	0	0	0	0	0	0
TSPAN1	4.05061	8.08084	0	0	0	0	0	0	25.8886	0	36.1775	0	0	0	0
RP11-322N21.2	0	0	0	0	0	0	0	0	0	0	0	0	0	0	0
POMGNT1	28.3543	36.3638	0	0	0	0	0	0	64.7216	86.6701	45.2219	54.6512	19.3716	0	65.9059
LURAP1	4.05061	0	0	0	0	0	0	0	0	0	0	6.83139	9.68579	13.3801	9.41513
RAD54L	16.2024	24.2425	0	0	0	0	0	26.0756	12.9443	0	36.1775	40.9884	38.7432	0	9.41513
LRRC41	42.5314	68.6871	0	0	0	0	0	52.1512	90.6102	0	27.1331	88.8081	87.1721	66.9004	28.2454
UQCRH	407.086	125.253	664.894	0	0	0	0	156.454	608.383	693.361	226.109	478.198	213.087	147.181	310.699
NSUN4	22.2783	52.5255	0	0	0	0	0	52.1512	51.7773	86.6701	0	40.9884	19.3716	66.9004	65.9059
RP4-603I14.3	2.0253	0	0	0	0	0	0	0	0	0	0	0	0	0	0
FAAH	18.2277	4.04042	0	0	0	0	0	0	38.8329	0	9.04437	13.6628	9.68579	0	37.6605
RP5-1109J22.1	0	0	0	0	0	0	0	0	0	0	0	0	0	0	0
RP5-1109J22.2	0	0	0	0	0	0	0	0	0	0	0	0	0	0	0
LINC00505	0	0	0	0	0	0	0	0	0	0	0	0	0	0	0
DMBX1	0	0	0	0	0	0	0	0	0	0	0	13.6628	29.0574	0	0
MKNK1-AS1	4.05061	4.04042	0	0	0	0	0	0	0	0	9.04437	0	9.68579	13.3801	0
KNCN	0	0	0	0	0	0	0	0	0	0	0	0	0	0	0
MKNK1	30.3796	36.3638	0	0	0	0	0	0	25.8886	0	27.1331	20.4942	0	53.5203	0
MOB3C	10.1265	32.3234	0	0	0	0	0	26.0756	12.9443	0	18.0887	6.83139	9.68579	0	9.41513
ATPAF1	38.4808	44.4446	0	0	0	0	0	78.2269	51.7773	86.6701	45.2219	54.6512	19.3716	26.7601	9.41513
EFCAB14	91.1387	137.374	332.447	0	0	0	0	104.302	25.8886	130.005	208.021	211.773	154.973	173.941	84.7362
RP11-8J9.1	0	0	0	0	0	0	0	0	0	0	0	0	0	0	0
TEX38	0	0	0	0	0	0	0	0	0	0	0	0	0	0	0
EFCAB14-AS1	12.1518	36.3638	0	0	0	0	0	26.0756	12.9443	0	36.1775	54.6512	9.68579	40.1402	0
RP11-8J9.5	0	0	0	0	0	0	0	0	0	0	0	0	0	0	0
CYP4B1	0	117.172	0	417.014	0	1109.88	0	0	0	0	316.553	0	0	0	0
CYP4Z2P	0	0	0	0	0	0	0	0	0	0	0	0	0	0	0
RP11-346M5.1	0	0	0	0	0	0	0	0	0	0	0	0	0	0	0
CYP4A11	0	0	0	0	0	0	0	0	0	0	0	0	0	0	0
CYP4X1	20.253	80.8084	0	0	0	0	0	104.302	0	86.6701	9.04437	6.83139	0	13.3801	0
RP11-346M5.6	0	0	0	0	0	0	0	0	0	0	0	0	0	0	0
RP11-346M5.5	0	0	0	0	0	0	0	0	0	0	0	0	0	0	0
RP11-346M5.4	0	0	0	0	0	0	0	0	0	0	0	0	0	0	0
RP11-346M5.3	0	0	0	0	0	0	0	0	0	0	0	0	0	0	0
CYP4Z1	0	0	0	0	0	0	0	0	0	0	0	0	0	0	0
RP11-184J23.2	0	0	0	0	0	0	0	0	0	0	0	0	0	0	0
CYP4A22-AS1	0	0	0	0	0	0	0	0	0	0	0	0	0	0	0
CYP4A22	2.0253	0	0	0	0	0	0	0	0	0	0	0	0	0	0
MTND1P34	0	0	0	0	0	0	0	0	0	0	0	0	0	0	0
LINC00853	0	0	0	0	0	0	0	0	0	0	0	0	0	0	0
PDZK1IP1	10.1265	20.2021	0	0	0	0	0	0	38.8329	0	18.0887	0	0	0	0
TAL1	0	0	0	0	0	0	0	0	0	0	0	0	0	13.3801	0
RP1-18D14.7	0	0	0	0	0	0	0	0	0	0	0	0	0	0	0
STIL	2.0253	8.08084	0	0	0	0	0	0	12.9443	86.6701	0	6.83139	48.429	13.3801	18.8303
CMPK1	119.493	133.334	0	834.028	0	0	0	104.302	155.332	346.681	135.666	88.8081	96.8579	80.2804	94.1513
RP11-511I2.2	0	0	0	0	0	0	0	0	0	0	0	0	0	0	0
FOXE3	0	0	0	0	0	0	0	0	0	0	0	0	0	0	0
FOXD2-AS1	0	0	0	0	0	0	0	0	0	0	0	27.3256	9.68579	13.3801	0
FOXD2	0	0	0	0	0	0	0	0	0	0	0	27.3256	0	40.1402	0
RP4-666O22.3	0	0	0	0	0	0	0	0	0	0	0	0	0	0	0
RPL21P24	0	0	0	0	0	0	0	0	0	0	0	0	0	0	0
AL356458.1	0	0	0	0	0	0	0	0	0	0	0	0	0	0	0
ATP6V0E1P4	0	0	0	0	0	0	0	0	0	0	0	0	0	0	0
AL591415.1	0	0	0	0	0	0	0	0	0	0	0	0	0	0	0
RP11-543D5.1	0	0	0	0	0	0	0	0	0	0	9.04437	0	0	0	0
TRABD2B	0	8.08084	0	0	0	0	0	0	12.9443	0	0	47.8198	9.68579	40.1402	0
RP11-543D5.2	0	0	0	0	0	0	0	0	0	0	0	0	0	0	0
FLJ00388	0	0	0	0	0	0	0	0	0	0	0	0	0	0	0
RP11-330M19.1	0	0	0	0	0	0	0	0	0	0	0	0	0	0	0
RP4-683M8.2	0	0	0	0	0	0	0	0	0	0	0	0	0	0	0
RP11-193P11.3	0	0	0	0	0	0	0	0	0	0	0	0	0	0	0
CYP46A4P	0	0	0	0	0	0	0	0	0	0	0	0	0	0	0
SKINTL	0	0	0	0	0	0	0	0	0	0	0	0	0	0	9.41513
AL109659.1	0	0	0	0	0	0	0	0	0	0	0	0	0	0	0
RP5-1024N4.2	0	0	0	0	0	0	0	0	0	0	0	0	0	0	0
SLC5A9	0	4.04042	0	0	0	0	0	0	0	0	27.1331	0	0	0	0
RP5-1024N4.4	2.0253	0	0	0	0	0	0	0	0	0	0	0	0	0	0
SPATA6	10.1265	28.2829	0	0	0	0	0	52.1512	12.9443	0	9.04437	20.4942	9.68579	40.1402	9.41513
PPP1R8P1	0	0	0	0	0	0	0	0	0	0	0	0	0	0	0
RNU6-723P	0	0	0	0	0	0	0	0	0	0	0	0	0	0	0
RP11-329A14.1	0	0	0	0	0	0	0	0	0	0	0	0	0	0	0
RNU4-61P	0	0	0	0	0	0	0	0	0	0	0	0	0	0	0
RP11-329A14.2	0	0	0	0	0	0	0	0	0	0	0	0	0	0	0
AGBL4	0	0	0	0	0	0	0	0	0	0	0	6.83139	19.3716	0	28.2454
BEND5	12.1518	4.04042	0	0	0	0	0	26.0756	0	0	0	6.83139	0	0	18.8303
RP11-141A19.1	0	0	0	0	0	0	0	0	0	0	0	0	0	0	0
snoU13	0	0	0	0	0	0	0	0	0	0	0	0	0	0	0
RP11-141A19.2	0	0	0	0	0	0	0	0	0	0	0	0	0	0	0
AGBL4-IT1	2.0253	0	0	0	0	0	0	0	0	0	0	0	0	0	0
RP5-926E3.1	0	0	0	0	0	0	0	0	0	0	0	0	0	0	0
ZNF859P	0	0	0	0	0	0	0	0	0	0	0	0	0	0	0
AL645730.1	0	0	0	0	0	0	0	0	0	0	0	0	0	0	0
AL645730.2	2.0253	0	0	0	0	0	0	0	0	0	0	0	0	0	0
MTND2P29	0	0	0	0	0	0	0	0	0	0	0	0	0	0	0
ELAVL4	0	0	0	0	0	0	0	0	0	0	0	0	0	0	56.4908
RP11-492I2.1	0	0	0	0	0	0	0	0	0	0	0	0	0	0	0
RP11-567C20.2	0	0	0	0	0	0	0	0	0	0	0	0	0	0	0
RP11-567C20.3	0	0	0	0	0	0	0	0	0	0	0	0	0	0	0
RP11-183G22.1	0	0	0	0	0	0	0	0	0	0	0	0	0	0	0
HMGB1P45	0	0	0	0	0	0	0	0	0	0	0	0	0	0	0
FCF1P6	0	0	0	0	0	0	0	0	0	0	0	0	0	0	0
DMRTA2	10.1265	0	0	0	0	0	0	0	0	0	0	0	0	13.3801	0
RP5-850O15.4	0	4.04042	0	0	0	0	0	0	0	0	0	0	0	0	0
FAF1	54.6832	64.6467	332.447	0	0	0	0	52.1512	38.8329	0	81.3993	20.4942	29.0574	26.7601	28.2454
RP5-850O15.3	2.0253	0	0	0	0	0	0	0	12.9443	0	0	0	0	0	0
Y_RNA	0	0	0	0	0	0	0	0	0	0	0	0	0	0	0
RNU6-1026P	0	0	0	0	0	0	0	0	0	0	0	0	0	0	0
RNU6-1253P	0	0	0	0	0	0	0	0	0	0	0	0	0	0	0
PHBP12	0	4.04042	0	0	0	0	0	0	0	0	0	0	0	0	0
MRPS6P2	0	4.04042	0	0	0	0	0	0	0	0	0	0	0	0	0
CDKN2C	12.1518	8.08084	0	0	0	0	0	0	12.9443	0	0	40.9884	87.1721	13.3801	18.8303
MIR4421	0	0	0	0	0	0	0	0	0	0	0	0	0	0	0
C1orf185	0	0	0	0	0	0	0	0	0	0	0	0	0	0	0
Y_RNA	0	0	0	0	0	0	0	0	0	0	0	0	0	0	0
CFL1P2	0	0	0	0	0	0	0	0	0	0	0	0	0	0	0
AL162430.2	0	0	0	0	0	0	0	0	0	0	0	0	0	0	0
AL162430.1	0	0	0	0	0	0	0	0	0	0	0	0	0	0	0
RP11-296A18.3	0	0	0	0	0	0	0	0	0	0	0	0	0	0	0
snoU13	0	0	0	0	0	0	0	0	0	0	0	0	0	0	0
RNF11	66.835	153.536	0	417.014	0	0	0	0	51.7773	43.3351	126.621	122.965	77.4863	26.7601	188.303
RP11-296A18.5	0	4.04042	0	0	0	0	0	0	0	0	0	13.6628	0	0	0
RP11-296A18.6	0	0	0	0	0	0	0	0	0	0	0	0	0	0	0
TTC39A	36.4555	48.485	0	0	0	0	0	52.1512	25.8886	0	63.3106	6.83139	9.68579	0	28.2454
RP11-275F13.1	4.05061	0	0	417.014	0	0	0	0	0	0	9.04437	0	0	0	0
EPS15	89.1134	109.091	332.447	0	0	0	0	52.1512	12.9443	0	54.2662	109.302	58.1148	80.2804	37.6605
RP11-275F13.3	0	0	0	0	0	0	0	0	0	0	0	0	0	0	0
RNU6-877P	0	0	0	0	0	0	0	0	0	0	0	0	0	0	0
RP11-253A20.1	0	0	0	0	0	0	0	0	0	0	0	0	0	0	0
RP11-191G24.1	0	0	0	0	0	0	0	0	0	0	0	0	0	0	0
RNU6-1281P	0	0	0	0	0	0	0	0	0	0	0	0	0	0	0
CALR4P	0	0	0	0	0	0	0	0	0	0	0	0	0	0	0
OSBPL9	52.6579	60.6063	332.447	0	0	1109.88	0	52.1512	12.9443	0	54.2662	34.157	0	66.9004	75.3211
GAPDHP51	0	0	0	0	0	0	0	0	0	0	0	0	0	0	0
SLC25A6P3	0	0	0	0	0	0	0	0	0	0	0	0	0	0	0
SNORA26	0	0	0	0	0	0	0	0	0	0	0	0	0	0	0
NRD1	74.9363	109.091	0	0	0	0	0	26.0756	90.6102	0	54.2662	68.3139	106.544	66.9004	122.397
RP4-657D16.3	10.1265	12.1213	0	0	0	0	0	0	25.8886	0	9.04437	20.4942	9.68579	13.3801	28.2454
RP4-657D16.6	0	0	0	0	0	0	0	0	0	0	0	0	0	0	0
MIR761	0	0	0	0	0	0	0	0	0	0	0	0	0	0	0
TSEN15P2	0	0	0	0	0	0	0	0	0	0	0	0	0	0	0
Y_RNA	0	0	0	0	0	0	0	0	0	0	0	0	0	0	0
AL589663.1	0	0	0	0	0	0	0	0	0	0	0	0	0	0	0
RAB3B	0	4.04042	0	0	0	0	0	0	0	0	0	0	9.68579	0	131.812
RNA5SP48	0	0	0	0	0	0	0	0	0	0	0	0	0	0	0
RP11-91A18.1	0	0	0	0	0	0	0	0	0	0	0	0	0	0	0
RN7SL290P	0	0	0	0	0	0	0	0	0	0	0	0	0	0	0
TXNDC12	42.5314	76.768	0	0	0	0	0	156.454	51.7773	0	108.532	47.8198	58.1148	80.2804	65.9059
KTI12	12.1518	8.08084	0	0	0	0	0	0	0	0	0	27.3256	9.68579	0	9.41513
RP11-91A18.4	2.0253	0	0	0	0	0	0	0	0	0	0	13.6628	9.68579	0	0
TXNDC12-AS1	0	4.04042	0	0	0	0	0	0	0	0	0	0	0	0	0
BTF3L4	58.7338	96.9701	0	0	0	0	0	52.1512	38.8329	43.3351	36.1775	95.6395	58.1148	80.2804	273.039
ZFYVE9	24.3036	16.1617	0	0	3484.32	0	0	0	12.9443	43.3351	18.0887	27.3256	19.3716	40.1402	9.41513
RN7SL788P	0	0	0	0	0	0	0	0	0	0	0	0	0	0	0
RP4-800M22.1	0	4.04042	0	0	0	0	0	0	0	0	0	0	0	0	0
RP4-800M22.2	0	0	0	0	0	0	0	0	0	0	0	0	0	0	0
PDCL3P6	2.0253	0	0	0	0	0	0	0	0	0	0	6.83139	0	0	0
RP4-800M22.4	0	0	332.447	0	0	0	0	0	0	0	0	0	0	0	0
DNAJC19P7	0	0	0	0	0	0	0	0	0	0	9.04437	0	0	0	0
ANAPC10P1	0	0	0	0	0	0	0	0	0	0	9.04437	0	0	0	0
CC2D1B	12.1518	24.2425	0	0	0	0	0	0	25.8886	0	18.0887	6.83139	9.68579	0	28.2454
RP11-155O18.6	4.05061	12.1213	0	417.014	0	0	0	0	0	0	0	0	0	0	9.41513
PLA2G12AP1	2.0253	0	0	0	0	0	0	0	0	0	9.04437	0	0	0	0
ORC1	4.05061	0	0	0	0	0	0	0	12.9443	0	0	6.83139	19.3716	0	0
PRPF38A	28.3543	76.768	332.447	0	0	0	0	26.0756	25.8886	43.3351	9.04437	54.6512	9.68579	80.2804	9.41513
ZCCHC11	58.7338	92.9297	0	0	0	0	0	26.0756	51.7773	43.3351	90.4437	75.1453	48.429	187.321	56.4908
snoU13	0	0	0	0	0	0	0	0	0	0	0	0	0	0	0
RP11-25O10.2	0	0	0	0	0	0	0	0	0	0	0	0	0	0	0
EEF1GP7	0	0	0	0	0	0	0	0	0	0	0	0	0	0	0
GPX7	26.329	36.3638	0	417.014	0	0	0	26.0756	51.7773	43.3351	63.3106	95.6395	38.7432	40.1402	37.6605
FAM159A	0	0	0	0	0	0	0	0	0	0	9.04437	0	0	0	0
SELRC1	0	12.1213	0	0	0	0	0	0	0	0	0	54.6512	9.68579	26.7601	28.2454
NDUFS5P3	0	0	0	0	0	0	0	0	0	0	0	0	0	0	0
RN7SL62P	0	0	0	0	0	0	0	0	0	0	0	0	0	0	0
ZYG11B	46.582	56.5659	0	417.014	0	0	0	26.0756	51.7773	0	27.1331	88.8081	38.7432	40.1402	18.8303
RNU2-30P	0	0	0	0	0	0	0	0	0	0	0	0	0	0	0
RP11-159C21.4	184.303	266.668	0	0	3484.32	1109.88	6329.11	130.378	181.22	823.366	208.021	129.796	164.658	66.9004	150.642
RNU6-969P	0	0	0	0	0	0	0	0	0	0	0	0	0	0	0
ZYG11A	0	0	0	0	0	0	0	0	0	0	0	0	0	0	0
RP4-631H13.2	0	0	0	0	0	0	0	0	0	0	0	0	0	0	0
ECHDC2	81.0122	76.768	0	0	0	1109.88	0	52.1512	129.443	130.005	81.3993	61.4825	0	13.3801	9.41513
RP4-631H13.6	4.05061	0	0	0	0	0	0	0	0	0	0	0	0	13.3801	0
RP4-631H13.4	0	0	0	0	0	0	0	0	0	0	0	0	0	0	0
SCP2	113.417	222.223	0	0	0	1109.88	0	156.454	168.276	43.3351	99.4881	157.122	145.287	120.421	103.566
MIR1273F	0	0	0	0	0	0	0	0	0	0	0	0	0	0	0
MIR5095	0	0	0	0	0	0	0	0	0	0	0	0	0	0	0
MIR1273G	0	0	0	0	0	0	0	0	0	0	0	0	0	0	0
RP4-631H13.5	0	0	0	0	0	0	0	0	0	0	0	0	0	0	0
RP11-334A14.2	0	4.04042	0	0	0	0	0	0	0	0	0	0	0	0	0
TUBBP10	0	0	0	0	0	0	0	0	0	0	0	0	0	0	0
PODN	8.10122	4.04042	0	0	0	0	0	26.0756	12.9443	0	18.0887	6.83139	58.1148	13.3801	0
RP11-334A14.5	0	4.04042	0	0	0	0	0	0	12.9443	0	9.04437	6.83139	19.3716	0	0
HIGD1AP11	0	0	0	0	0	0	0	0	0	0	0	0	0	0	0
SLC1A7	0	0	0	0	0	0	0	0	0	0	0	0	0	0	0
RP11-334A14.8	0	0	0	0	0	0	0	0	0	0	0	0	0	13.3801	0
CPT2	18.2277	28.2829	0	0	0	0	0	26.0756	12.9443	0	27.1331	20.4942	38.7432	53.5203	84.7362
RP5-1024G6.2	0	24.2425	0	0	0	0	0	0	0	0	0	13.6628	0	13.3801	9.41513
C1orf123	34.4302	36.3638	0	0	0	0	0	26.0756	38.8329	43.3351	54.2662	47.8198	87.1721	40.1402	37.6605
RP5-1024G6.7	0	0	0	0	0	0	0	0	0	0	0	0	0	0	0
MAGOH	72.9109	52.5255	0	0	0	0	0	130.378	155.332	0	54.2662	34.157	19.3716	53.5203	18.8303
RP5-1024G6.5	2.0253	0	0	0	0	0	0	0	0	0	0	6.83139	9.68579	0	0
RP5-1024G6.8	0	0	0	0	0	0	0	0	0	0	0	6.83139	0	0	18.8303
LRP8	0	0	0	0	0	0	0	0	0	0	0	20.4942	0	26.7601	9.41513
RP4-784A16.1	0	0	0	0	0	0	0	0	0	0	0	0	0	0	0
RP4-784A16.2	0	0	0	0	0	0	0	0	0	0	0	0	0	0	0
RP4-784A16.3	0	0	0	0	0	0	0	0	0	0	0	0	0	0	0
RP4-784A16.4	0	0	0	0	0	0	0	0	0	0	0	0	0	0	0
RP4-784A16.5	0	0	0	0	0	0	0	0	0	0	0	0	0	0	0
RP11-117D22.1	0	0	0	0	0	0	0	0	0	0	0	0	0	0	0
RP11-117D22.2	0	0	0	0	0	0	0	0	0	0	0	0	0	0	0
SLC25A3P1	0	0	0	0	0	0	0	0	0	0	0	0	0	0	0
DMRTB1	0	0	0	0	0	0	0	0	0	0	0	0	0	0	0
GLIS1	0	28.2829	0	0	0	1109.88	0	0	0	0	9.04437	0	0	0	9.41513
RNU7-95P	0	0	0	0	0	0	0	0	0	0	0	0	0	0	0
NDC1	30.3796	44.4446	0	0	0	0	0	26.0756	0	0	18.0887	20.4942	38.7432	66.9004	18.8303
SNORA58	0	0	0	0	0	0	0	0	0	0	0	0	0	0	0
AL049745.1	0	0	0	0	0	0	0	0	0	0	0	0	0	0	0
RP4-654H19.2	0	0	0	0	0	0	0	0	0	0	0	0	0	0	0
YIPF1	6.07591	36.3638	0	0	0	0	0	26.0756	38.8329	86.6701	63.3106	20.4942	19.3716	53.5203	37.6605
DIO1	0	0	0	0	0	0	0	0	0	0	0	0	0	0	0
HSPB11	34.4302	24.2425	0	0	0	0	0	26.0756	64.7216	86.6701	18.0887	47.8198	87.1721	13.3801	37.6605
LRRC42	24.3036	28.2829	0	0	0	0	0	26.0756	12.9443	86.6701	9.04437	20.4942	38.7432	0	47.0757
HNRNPA3P12	0	0	0	0	0	0	0	0	0	0	0	0	0	0	0
LDLRAD1	0	0	0	0	0	0	0	0	0	0	0	0	0	0	0
AL353898.1	0	0	0	0	0	0	0	0	0	0	0	0	0	0	0
RP4-758J24.5	4.05061	24.2425	0	0	0	0	0	0	12.9443	43.3351	0	20.4942	29.0574	13.3801	9.41513
TMEM59	236.961	408.082	664.894	1251.04	0	1109.88	0	625.815	465.995	693.361	506.485	621.657	426.175	347.882	546.078
AL353898.2	4.05061	8.08084	0	0	0	0	0	0	0	0	0	0	9.68579	13.3801	0
TCEANC2	6.07591	4.04042	0	0	0	0	0	0	12.9443	0	9.04437	0	9.68579	26.7601	28.2454
MIR4781	0	0	0	0	0	0	0	0	0	0	0	0	0	0	0
RP4-758J24.4	0	0	0	0	0	0	0	0	0	0	0	0	0	0	0
AL353898.3	0	0	0	0	0	0	0	0	0	0	0	0	0	0	0
AL161915.1	4.05061	4.04042	0	0	0	0	0	0	0	0	9.04437	0	0	0	0
CDCP2	0	0	0	0	0	0	0	0	0	0	0	0	0	0	0
RP11-446E24.4	0	0	0	0	0	0	0	0	0	0	0	0	0	0	0
AL357673.1	0	4.04042	0	0	0	0	0	0	0	0	0	0	0	0	0
CYB5RL	4.05061	8.08084	0	0	0	0	0	0	0	0	0	0	0	0	0
MRPL37	50.6326	48.485	0	0	0	0	0	52.1512	64.7216	86.6701	45.2219	88.8081	154.973	26.7601	56.4908
SSBP3	52.6579	52.5255	0	0	0	0	0	26.0756	64.7216	0	72.355	157.122	67.8006	93.6605	169.472
SSBP3-AS1	0	0	0	0	0	0	0	0	0	0	0	0	0	0	0
RP5-997D24.3	0	0	0	0	0	0	0	0	0	0	0	0	0	0	0
RP4-705F19.1	0	0	0	0	0	0	0	0	0	0	0	0	0	0	0
AC099796.1	0	0	0	0	0	0	0	0	0	0	0	0	0	0	0
RP5-866L20.1	0	0	0	0	0	0	0	0	0	0	0	0	0	0	0
RP5-866L20.2	0	0	0	0	0	0	0	0	0	0	0	0	0	0	0
SNORD112	0	0	0	0	0	0	0	0	0	0	0	0	0	0	0
HNRNPA1P63	0	0	0	0	0	0	0	0	0	0	0	0	0	0	0
ACOT11	4.05061	32.3234	0	0	0	0	0	0	12.9443	0	0	0	0	0	0
FAM151A	2.0253	0	0	0	0	0	0	0	12.9443	0	0	0	0	0	0
RP11-240D10.4	0	0	0	0	0	0	0	0	0	0	0	0	0	0	0
MROH7-TTC4	0	0	0	0	0	0	0	0	0	0	0	0	0	0	0
MROH7	0	4.04042	0	0	0	0	0	0	0	0	0	0	0	0	9.41513
TTC4	2.0253	8.08084	0	0	0	0	0	52.1512	38.8329	0	9.04437	20.4942	0	0	0
PARS2	12.1518	8.08084	0	0	0	0	0	0	0	43.3351	9.04437	13.6628	9.68579	0	0
TTC22	6.07591	20.2021	0	0	0	0	0	0	0	0	9.04437	0	0	0	0
RP11-67L3.2	0	0	0	0	0	0	0	0	0	0	0	0	0	0	0
C1orf177	0	0	0	0	0	0	0	0	0	0	0	0	0	0	0
DHCR24	50.6326	149.496	0	417.014	0	0	0	0	25.8886	43.3351	99.4881	0	0	0	0
RP11-67L3.5	14.1771	36.3638	0	0	0	0	0	0	12.9443	0	45.2219	0	0	0	0
RP11-67L3.4	0	0	0	0	0	0	0	0	0	0	0	0	0	0	0
TMEM61	4.05061	0	332.447	0	0	0	0	0	0	0	9.04437	0	0	0	131.812
RP11-12C17.2	2.0253	4.04042	0	0	0	0	0	0	0	0	0	0	0	0	56.4908
BSND	0	0	0	0	0	0	0	0	0	0	0	0	0	0	9.41513
PCSK9	0	8.08084	0	0	0	0	0	0	0	0	9.04437	0	0	0	9.41513
USP24	30.3796	40.4042	0	417.014	0	0	0	26.0756	12.9443	43.3351	18.0887	13.6628	58.1148	0	9.41513
RP11-101C11.1	0	0	0	0	0	0	0	0	0	0	0	0	0	0	0
GYG1P3	0	0	0	0	0	0	0	0	0	0	0	0	0	0	0
MIR4422	0	0	0	0	0	0	0	0	0	0	0	0	0	0	0
GOT2P1	0	0	0	0	0	0	0	0	0	0	0	0	0	0	0
RP4-633H17.2	0	0	0	0	0	0	0	0	0	0	0	0	0	0	0
RN7SKP291	0	0	0	0	0	0	0	0	0	0	0	0	0	0	0
RNU6-830P	0	0	0	0	0	0	0	0	0	0	0	0	0	0	0
Y_RNA	0	0	0	0	0	0	0	0	0	0	0	0	0	0	0
RP11-466L17.1	0	0	0	0	0	0	0	0	0	0	0	0	0	0	0
RP11-90C4.1	0	0	0	0	0	0	0	0	0	0	0	0	0	0	0
RP11-90C4.2	0	0	0	0	0	0	0	0	0	0	0	0	0	0	0
PIGQP1	0	0	0	0	0	0	0	0	0	0	0	0	0	0	0
RP11-90C4.3	0	0	0	0	0	0	0	0	0	0	0	0	0	0	0
RP1-158P9.1	0	0	0	0	0	0	0	0	0	0	0	0	0	0	0
RP4-710M16.1	0	0	0	0	0	0	0	0	0	0	0	0	0	0	0
RP11-504A18.1	0	0	0	0	0	0	0	0	0	0	0	0	0	0	0
AC119674.1	0	0	0	0	0	0	0	0	0	0	0	0	0	0	0
RP4-710M16.2	0	0	0	0	0	0	0	0	0	0	0	0	0	0	0
PPAP2B	87.0881	72.7276	0	417.014	0	0	0	0	25.8886	43.3351	189.932	286.919	145.287	280.982	0
RPL21P23	2.0253	0	0	0	0	0	0	0	0	0	0	6.83139	0	0	0
RP11-377K22.3	0	0	0	0	0	0	0	0	0	0	0	0	0	0	0
RP11-377K22.2	0	0	0	0	0	0	0	0	0	0	9.04437	0	0	13.3801	0
PRKAA2	32.4049	32.3234	0	0	0	0	0	0	0	0	18.0887	20.4942	0	0	0
C1orf168	0	0	0	0	0	0	0	0	0	0	0	0	0	0	0
RP11-378I13.1	0	0	0	0	0	0	0	0	0	0	0	0	0	0	0
C8A	0	0	0	0	0	0	0	0	0	0	0	0	0	0	0
C8B	0	0	0	0	0	0	0	0	0	0	0	0	0	0	0
RP5-1103B4.3	0	0	0	0	0	0	0	0	0	0	0	0	0	0	0
AL161740.1	0	0	0	0	0	0	0	0	0	0	0	0	0	0	0
DAB1	0	0	0	0	0	0	0	0	0	0	0	0	9.68579	0	0
RP6-102O10.1	0	0	0	0	0	0	0	0	0	0	9.04437	0	0	0	0
RP11-243M12.1	0	0	0	0	0	0	0	0	0	0	0	0	0	0	0
AL137855.1	0	0	0	0	0	0	0	0	0	0	0	0	0	0	0
RP4-737A23.2	0	0	0	0	0	0	0	0	0	0	0	0	0	0	0
HNRNPA1P6	0	0	0	0	0	0	0	0	0	0	0	0	0	0	0
RP11-393I23.2	0	0	0	0	0	0	0	0	0	0	0	6.83139	0	0	0
RP11-393I23.4	0	0	0	0	0	0	0	0	0	0	0	0	0	0	0
RP11-393I23.3	0	0	0	0	0	0	0	0	0	0	0	0	0	0	0
RP11-414C16.1	0	0	0	0	0	0	0	0	0	0	0	0	0	0	0
OMA1	16.2024	24.2425	0	0	0	0	0	0	25.8886	43.3351	18.0887	13.6628	0	0	0
RP4-592A1.4	0	0	0	0	0	0	0	0	0	0	0	0	0	0	0
RN7SL713P	0	0	0	0	0	0	0	0	0	0	0	0	0	0	0
TACSTD2	840.501	585.861	997.34	834.028	0	1109.88	0	26.0756	763.715	43.3351	379.864	0	0	0	0
RP4-592A1.2	0	4.04042	0	0	0	0	0	0	0	0	0	0	0	13.3801	9.41513
MYSM1	36.4555	68.6871	0	0	0	0	0	0	51.7773	0	18.0887	6.83139	19.3716	13.3801	37.6605
Y_RNA	0	0	0	0	0	0	0	0	0	0	0	0	0	0	0
AL136985.1	0	0	0	0	0	0	0	0	0	0	0	0	0	0	0
JUN	506.326	32.3234	332.447	0	0	1109.88	0	78.2269	220.053	216.675	307.509	382.558	154.973	735.904	28.2454
RP4-794H19.2	2.0253	0	0	0	0	0	0	0	0	0	0	0	0	0	0
RP11-63G10.3	0	0	0	0	0	0	0	0	0	0	0	0	0	0	0
RP11-63G10.2	0	0	0	0	0	0	0	0	0	0	0	0	0	0	0
RP4-794H19.1	0	0	0	0	0	0	0	0	0	0	0	0	0	0	0
PHBP3	0	0	0	417.014	0	0	0	0	0	0	0	0	0	0	0
RP4-794H19.4	0	0	0	0	0	0	0	0	0	0	0	0	0	0	0
RP11-145M4.1	0	0	0	0	0	0	0	0	0	0	0	0	0	0	0
RP11-145M4.2	0	0	0	0	0	0	0	0	0	0	0	0	0	0	0
RP11-145M4.3	0	0	0	0	0	0	0	0	0	0	0	0	0	0	0
RP11-470E16.1	0	0	0	0	0	0	0	0	0	0	0	0	0	0	0
RP11-467C18.1	0	0	0	0	0	0	0	0	0	0	0	0	0	0	0
FGGY	18.2277	16.1617	0	0	0	0	0	0	12.9443	0	18.0887	0	19.3716	40.1402	75.3211
MIR4711	0	0	0	0	0	0	0	0	0	0	0	0	0	0	0
RP4-782L23.2	0	0	0	0	0	0	0	0	0	0	0	0	0	0	0
RP4-782L23.1	2.0253	4.04042	0	0	0	0	0	0	0	0	0	0	0	0	0
HOOK1	36.4555	4.04042	0	0	0	0	0	78.2269	0	43.3351	9.04437	13.6628	0	0	47.0757
CYP2J2	4.05061	8.08084	0	0	0	0	0	0	0	0	0	0	0	0	0
RN7SL475P	0	0	0	0	0	0	0	0	0	0	0	0	0	0	0
C1orf87	0	0	0	0	0	0	0	0	0	0	0	0	0	0	0
PGBD4P8	0	0	0	0	0	0	0	0	0	0	0	0	0	0	0
RP11-575B7.3	0	0	0	0	0	0	0	0	0	0	0	0	0	0	0
RP11-776H12.1	0	0	0	0	0	0	0	0	0	0	0	0	0	0	0
RP11-436K8.1	0	0	0	0	0	0	0	0	0	0	0	0	0	0	0
NFIA	91.1387	363.638	0	0	0	1109.88	0	208.605	103.555	43.3351	135.666	648.982	164.658	548.583	65.9059
RP4-668G5.1	0	0	0	0	0	0	0	0	0	0	0	0	9.68579	0	0
AC096534.1	0	0	0	0	0	0	0	0	0	0	0	0	0	0	0
RP4-802A10.1	0	0	0	0	0	0	0	0	0	0	0	0	0	0	0
RP5-833A20.1	0	0	0	0	0	0	0	0	0	0	0	0	0	0	0
AC099791.1	0	0	0	0	0	0	0	0	0	0	0	0	0	0	0
RP11-430G17.1	0	0	0	0	0	0	0	0	0	0	0	0	0	0	0
TM2D1	52.6579	121.213	0	0	0	0	0	26.0756	64.7216	130.005	63.3106	47.8198	29.0574	40.1402	65.9059
RP11-430G17.3	2.0253	0	0	0	0	0	0	26.0756	0	0	0	0	0	0	0
INADL	143.797	165.657	0	0	0	0	0	156.454	12.9443	43.3351	99.4881	13.6628	19.3716	0	75.3211
RNU6-414P	0	0	0	0	0	0	0	0	0	0	0	0	0	0	0
RNU6-1177P	0	0	0	0	0	0	0	0	0	0	0	0	0	0	0
LAMTOR5P1	2.0253	0	0	0	0	0	0	0	0	0	0	0	0	0	0
RN7SL180P	2.0253	0	0	0	0	0	0	0	0	0	0	0	0	0	0
MIR3116-1	0	0	0	0	0	0	0	0	0	0	0	0	0	0	0
PIGPP2	0	0	0	0	0	0	0	0	0	0	0	0	0	0	0
RPS15AP7	0	0	0	0	0	0	0	0	0	0	0	0	0	0	0
L1TD1	20.253	4.04042	0	0	0	0	0	0	0	0	18.0887	0	0	0	0
RP5-1155K23.4	0	0	0	0	0	0	0	0	0	0	0	0	0	0	0
Y_RNA	0	0	0	0	0	0	0	0	0	0	0	0	0	0	0
KANK4	68.8603	113.132	0	0	0	0	0	156.454	12.9443	0	18.0887	20.4942	0	0	56.4908
RNU6-371P	2.0253	4.04042	0	0	0	0	0	0	0	0	0	0	0	0	0
USP1	81.0122	52.5255	0	417.014	0	0	0	104.302	64.7216	0	36.1775	95.6395	96.8579	80.2804	94.1513
DOCK7	62.7844	64.6467	0	0	0	0	0	0	77.6659	216.675	36.1775	27.3256	29.0574	26.7601	9.41513
RP11-293K19.1	0	0	0	0	0	0	0	0	0	0	0	0	0	0	0
ANGPTL3	0	0	0	0	0	0	0	0	0	0	0	0	0	0	0
AL138847.1	0	0	0	0	0	0	0	0	0	0	0	0	0	0	0
RP5-849H19.2	0	0	332.447	0	0	0	0	0	0	0	0	0	0	0	0
RP11-230B22.1	2.0253	8.08084	0	0	0	0	0	0	0	0	0	0	0	0	0
ATG4C	14.1771	16.1617	0	0	0	0	0	52.1512	0	0	9.04437	34.157	0	13.3801	9.41513
RP4-771M4.3	0	0	0	0	0	0	0	0	0	0	0	0	0	0	0
RP4-771M4.2	0	0	0	0	0	0	0	0	0	0	0	0	0	0	0
RP11-5P4.1	0	0	0	0	0	0	0	0	0	0	0	0	0	0	0
RP11-5P4.2	0	0	0	0	0	0	0	0	0	0	0	0	0	0	0
RP11-5P4.3	0	0	0	0	0	0	0	0	0	0	0	0	0	0	0
RP11-335E6.2	0	0	0	0	0	0	0	0	0	0	0	0	0	0	0
RP11-335E6.4	0	0	0	0	0	0	0	0	0	0	0	0	0	0	0
RNA5SP49	0	0	0	0	0	0	0	0	0	0	0	0	0	0	0
LINC00466	0	0	0	0	0	0	0	0	0	0	0	0	0	0	0
RP11-335E6.3	0	0	0	0	0	0	0	0	0	0	0	0	0	0	0
AL138935.1	0	0	0	0	0	0	0	0	0	0	0	0	0	0	0
RP4-792G4.2	0	0	0	0	0	0	0	0	0	0	0	0	0	0	0
FOXD3	0	0	0	0	0	0	0	0	0	0	0	0	0	0	0
Y_RNA	0	0	0	0	0	0	0	0	0	0	0	0	0	0	0
RP4-792G4.3	0	0	0	0	0	0	0	0	0	0	0	0	0	0	0
ALG6	20.253	28.2829	0	0	0	0	0	26.0756	0	43.3351	9.04437	20.4942	0	0	18.8303
ITGB3BP	56.7085	44.4446	0	0	0	0	0	26.0756	12.9443	260.01	54.2662	27.3256	9.68579	13.3801	75.3211
EFCAB7	12.1518	20.2021	0	0	0	0	0	0	0	0	9.04437	20.4942	0	0	9.41513
RN7SL488P	0	0	0	0	0	0	0	0	0	0	0	0	0	0	0
RNU7-123P	0	0	0	0	0	0	0	26.0756	0	0	0	0	0	0	0
DLEU2L	2.0253	8.08084	0	0	0	0	0	0	0	0	0	6.83139	0	0	0
PGM1	60.7591	84.8488	0	417.014	0	0	0	130.378	77.6659	0	99.4881	40.9884	58.1148	40.1402	56.4908
RN7SL130P	0	0	0	0	0	0	0	0	0	0	0	0	0	0	0
ROR1	6.07591	24.2425	0	0	0	0	0	26.0756	0	43.3351	36.1775	34.157	116.23	66.9004	0
RP4-597J3.1	0	0	0	0	0	0	0	0	0	0	0	0	0	0	0
CFL1P3	0	0	0	0	0	0	0	0	0	0	0	0	0	0	0
RNU6-809P	0	0	0	0	0	0	0	0	0	0	0	0	0	0	0
Y_RNA	0	0	0	0	0	0	0	0	0	0	0	0	0	0	0
RP11-24J23.2	0	0	0	0	0	0	0	0	0	0	0	0	38.7432	0	0
UBE2U	0	0	0	0	0	0	0	0	0	0	0	0	0	0	0
RNU7-62P	0	0	0	0	0	0	0	0	0	0	0	0	0	0	0
CACHD1	60.7591	36.3638	0	0	0	0	0	52.1512	25.8886	43.3351	9.04437	34.157	0	13.3801	0
MIR4794	0	4.04042	0	0	0	0	0	0	0	0	0	0	0	0	0
RAVER2	44.5567	68.6871	0	0	0	0	0	78.2269	38.8329	0	54.2662	34.157	38.7432	40.1402	18.8303
JAK1	137.721	101.011	0	0	0	1109.88	0	52.1512	25.8886	0	153.754	177.616	96.8579	173.941	65.9059
RP11-182I10.1	0	0	0	0	0	0	0	0	0	0	0	0	0	0	0
RP11-182I10.2	0	0	0	0	0	0	0	0	0	0	0	6.83139	0	0	0
RP11-182I10.3	6.07591	20.2021	0	0	0	0	0	0	0	0	9.04437	0	0	0	0
SLC2A3P2	0	0	0	0	0	0	0	0	0	0	0	0	0	0	0
RP4-535B20.4	0	0	0	0	0	0	0	0	0	0	0	0	0	0	0
RNU6-1176P	2.0253	0	0	0	0	0	0	0	12.9443	0	0	0	0	0	0
MIR3671	2.0253	0	0	0	0	0	0	0	25.8886	0	0	0	0	0	0
MIR101-1	2.0253	0	0	0	0	0	0	0	0	0	0	6.83139	0	0	0
RP4-535B20.1	0	4.04042	0	0	0	0	0	0	0	0	0	0	0	0	0
RP4-535B20.2	0	0	0	0	0	0	0	0	0	0	0	0	0	0	0
MRPS21P1	0	0	0	0	0	0	0	0	0	0	0	0	0	0	0
AK4	28.3543	24.2425	0	0	0	0	0	78.2269	25.8886	0	27.1331	40.9884	48.429	13.3801	9.41513
RP4-700A9.1	2.0253	0	0	0	0	0	0	0	0	0	0	0	0	0	0
DNAJC6	0	4.04042	0	0	0	0	0	0	0	0	0	0	0	0	65.9059
RP5-1044H5.1	0	0	0	0	0	0	0	0	0	0	0	0	0	0	0
RP5-1044H5.2	0	0	0	0	0	0	0	0	0	0	0	0	0	0	0
RNU2-15P	0	0	0	0	0	0	0	0	0	0	0	0	0	0	0
LEPR	4.05061	20.2021	0	0	0	0	0	0	12.9443	43.3351	81.3993	13.6628	0	53.5203	0
LEPROT	328.099	395.961	664.894	417.014	0	0	0	130.378	116.499	0	208.021	252.762	174.344	160.561	216.548
RP4-630A11.3	2.0253	0	0	0	0	0	0	0	0	0	0	0	0	0	0
snoU13	0	4.04042	0	0	0	0	0	0	0	0	0	0	0	0	0
RP11-430H12.2	0	0	0	0	0	0	0	0	0	0	0	0	0	0	0
RN7SL854P	0	0	0	0	0	0	0	0	0	0	0	0	0	0	0
PDE4B	14.1771	24.2425	0	0	0	0	0	52.1512	0	0	18.0887	20.4942	9.68579	66.9004	0
RP11-397C12.1	0	0	0	0	0	0	0	0	0	0	0	0	0	0	0
RNU4-88P	0	0	0	0	0	0	0	0	0	0	0	0	0	0	0
SGIP1	14.1771	0	0	0	0	0	0	0	0	0	0	0	0	40.1402	0
MIR3117	0	0	0	0	0	0	0	0	0	0	0	0	0	0	0
AL139147.1	4.05061	0	0	0	0	0	0	0	0	0	0	0	0	13.3801	0
AL354978.1	0	0	0	0	0	0	0	0	0	0	0	0	0	0	0
TCTEX1D1	0	0	0	0	0	0	0	0	0	0	0	0	0	0	0
INSL5	0	0	0	0	0	0	0	0	0	0	0	0	0	0	0
WDR78	24.3036	12.1213	0	0	0	0	0	0	0	0	0	6.83139	0	0	0
RP11-342H21.2	0	0	0	0	0	0	0	0	0	0	0	0	0	0	9.41513
MIER1	101.265	105.051	0	0	0	0	0	78.2269	103.555	0	63.3106	204.942	29.0574	120.421	18.8303
SLC35D1	12.1518	44.4446	0	0	0	0	0	0	25.8886	86.6701	0	6.83139	19.3716	13.3801	9.41513
C1orf141	0	0	0	0	0	0	0	0	0	0	0	0	0	0	0
SNORA31	0	0	0	0	0	0	0	0	0	0	0	0	0	0	0
IL23R	0	0	0	0	0	0	0	0	0	0	0	0	0	0	0
RNU6-586P	0	0	0	0	0	0	0	0	0	0	0	0	0	0	0
AL109843.1	0	0	0	0	0	0	0	0	0	0	0	0	0	0	0
RNU4ATAC4P	0	0	0	0	0	0	0	0	0	0	0	0	0	0	0
RP4-763G1.1	0	0	0	0	0	0	0	0	0	0	0	0	0	0	0
IL12RB2	2.0253	0	0	0	0	0	0	26.0756	0	0	0	0	0	13.3801	0
SERBP1	546.832	254.546	332.447	834.028	0	0	0	312.907	168.276	130.005	370.819	464.535	251.831	321.122	367.19
RNU6-387P	2.0253	0	0	0	0	0	0	26.0756	0	0	0	0	0	0	0
RP4-763G1.2	0	0	0	0	0	0	0	0	0	0	0	0	0	0	0
RNU6-1031P	0	0	0	0	0	0	0	0	0	0	0	0	0	0	0
RP11-393N21.1	0	0	0	0	0	0	0	0	0	0	0	0	0	0	0
RN7SL392P	0	0	0	0	0	0	0	0	0	0	0	0	0	0	0
HNRNPCP9	0	0	0	0	0	0	0	0	0	0	0	0	0	0	0
GADD45A	26.329	20.2021	0	0	0	0	0	0	25.8886	0	36.1775	40.9884	58.1148	53.5203	75.3211
GNG12	54.6832	101.011	0	0	0	0	0	26.0756	0	0	81.3993	136.628	125.915	107.041	169.472
RNU7-80P	0	0	0	0	0	0	0	0	0	0	0	0	0	0	0
GNG12-AS1	10.1265	0	0	0	0	0	0	0	0	0	9.04437	0	19.3716	13.3801	9.41513
RP4-609E1.2	0	0	0	0	0	0	0	0	0	0	0	0	0	0	0
DIRAS3	2.0253	0	0	0	0	0	0	0	0	0	0	20.4942	38.7432	0	414.266
ARL5AP3	0	0	0	0	0	0	0	0	0	0	0	0	0	0	0
AL157407.1	0	0	0	0	0	0	0	0	0	0	0	0	0	0	0
WLS	54.6832	60.6063	0	0	0	0	0	0	25.8886	43.3351	81.3993	109.302	67.8006	147.181	56.4908
CTBP2P8	0	0	0	0	0	0	0	0	0	0	0	0	0	0	0
MIR1262	0	0	0	0	0	0	0	0	0	0	0	0	0	0	0
RPS7P4	0	0	0	0	0	0	0	0	12.9443	0	0	0	0	0	0
COX6B1P7	0	0	0	0	0	0	0	0	0	0	0	0	0	0	0
TCEB1P18	0	0	0	0	0	0	0	0	0	0	0	0	0	0	0
RP5-1033K19.2	0	0	0	0	0	0	0	0	0	0	0	0	0	0	0
RPE65	0	0	0	0	0	0	0	0	0	0	0	0	0	0	0
DEPDC1	6.07591	12.1213	0	0	0	0	0	0	0	0	0	6.83139	9.68579	0	9.41513
RP4-694A7.2	0	0	0	0	0	0	0	0	0	0	9.04437	0	9.68579	0	0
RP4-694A7.4	0	0	0	0	0	0	0	0	0	0	0	0	0	0	0
RP4-694A7.3	0	0	0	0	0	0	0	0	0	0	0	0	0	0	0
RP11-424D14.1	0	0	0	0	0	0	0	0	0	0	0	0	0	0	0
RP11-74K19.1	0	0	0	0	0	0	0	0	0	0	0	0	0	0	0
RP3-380B4.1	0	0	0	0	0	0	0	0	0	0	0	0	0	0	0
LRRC7	0	0	0	0	0	0	0	0	0	43.3351	0	0	0	0	0
RP11-379C1.1	0	0	0	0	0	0	0	0	0	0	0	0	0	0	0
RN7SL538P	0	0	0	0	0	0	0	0	0	0	0	0	0	0	0
PIN1P1	0	0	0	0	0	0	0	0	0	0	0	0	0	0	0
RP11-181B18.1	0	0	0	0	0	0	0	0	0	0	0	0	0	0	0
LRRC40	18.2277	52.5255	0	0	0	0	0	0	25.8886	86.6701	9.04437	27.3256	9.68579	13.3801	9.41513
RN7SL242P	0	0	0	0	0	0	0	0	0	0	0	0	0	0	0
SRSF11	232.91	222.223	0	0	0	0	0	104.302	232.998	390.016	235.154	245.93	96.8579	267.601	301.284
RP4-677H15.4	0	0	0	0	0	0	0	0	0	0	0	0	0	0	0
ANKRD13C	14.1771	40.4042	0	0	0	0	0	52.1512	64.7216	43.3351	9.04437	13.6628	9.68579	40.1402	9.41513
HHLA3	2.0253	8.08084	332.447	0	0	0	0	0	0	0	9.04437	20.4942	0	0	0
RP11-180O5.2	0	0	0	0	0	0	0	0	0	0	0	0	0	0	0
CTH	2.0253	4.04042	0	0	0	0	0	0	0	0	9.04437	0	0	0	0
RP11-42O15.3	0	0	0	0	0	0	0	0	0	0	0	0	0	0	0
RP11-42O15.2	0	0	0	0	0	0	0	0	0	0	0	0	0	0	0
CASP3P1	0	0	0	0	0	0	0	0	0	0	0	0	0	0	0
RP5-952N6.1	0	0	0	0	0	0	0	0	0	0	0	0	0	0	0
RP11-99H8.1	0	0	0	0	0	0	0	0	0	0	0	0	0	0	0
PTGER3	2.0253	0	0	0	0	0	0	0	0	0	0	0	9.68579	0	9.41513
RP3-333A15.1	0	0	0	0	0	0	0	0	0	0	0	0	0	0	0
RP3-333A15.2	0	0	0	0	0	0	0	0	0	0	0	0	0	0	0
ZRANB2-AS1	18.2277	32.3234	0	0	0	0	0	26.0756	0	0	9.04437	27.3256	19.3716	13.3801	28.2454
ZRANB2	105.316	141.415	332.447	0	0	0	0	52.1512	25.8886	216.675	90.4437	136.628	38.7432	53.5203	56.4908
MIR186	2.0253	0	0	0	0	0	0	0	0	0	0	0	0	0	0
ZRANB2-AS2	2.0253	0	0	0	0	0	0	0	0	43.3351	9.04437	0	0	0	18.8303
AL360297.1	0	0	0	0	0	0	0	0	0	0	0	0	0	0	0
RP11-386O9.2	0	0	0	0	0	0	0	0	0	0	0	0	0	0	0
RP11-115M14.1	0	0	0	0	0	0	0	0	0	0	0	0	0	0	0
NEGR1	6.07591	12.1213	0	0	0	0	0	26.0756	12.9443	0	9.04437	0	19.3716	0	216.548
RP11-82L20.1	0	0	0	0	0	0	0	0	0	0	0	0	0	0	0
RP11-175G14.2	0	0	0	0	0	0	0	0	0	0	0	0	0	0	0
NEGR1-IT1	0	0	0	0	0	0	0	0	0	0	0	0	0	0	0
GDI2P2	0	4.04042	0	417.014	0	0	0	0	0	0	0	0	0	0	9.41513
RPL31P12	0	0	0	0	0	0	0	0	0	0	0	0	0	0	0
RNU6-1246P	0	4.04042	0	0	0	0	0	0	0	0	0	0	0	0	0
RP4-660H19.1	0	4.04042	0	0	0	0	0	0	0	0	0	0	0	0	0
RP11-262K1.1	0	0	0	0	0	0	0	0	0	0	0	0	0	0	0
KRT8P21	0	0	0	0	0	0	0	0	0	0	0	0	0	0	0
RN7SKP19	0	0	0	0	0	0	0	0	0	0	0	0	0	0	0
RP4-598G3.1	0	0	0	0	0	0	0	0	0	0	0	0	0	0	0
RP4-788P17.1	0	0	0	0	0	0	0	0	0	0	0	0	0	0	0
RNA5SP50	0	0	0	0	0	0	0	0	0	0	0	0	0	0	0
RNU4ATAC8P	0	0	0	0	0	0	0	0	0	0	0	0	0	0	0
LRRIQ3	2.0253	0	0	0	0	0	0	0	0	0	0	0	0	0	28.2454
FPGT	12.1518	20.2021	0	0	0	0	0	26.0756	0	0	9.04437	20.4942	0	26.7601	0
FPGT-TNNI3K	0	0	0	0	0	0	0	0	0	0	0	0	0	0	0
TNNI3K	0	0	0	0	0	0	0	0	0	0	0	0	0	0	0
RP11-439H8.4	0	0	0	0	0	0	0	0	0	0	9.04437	0	0	0	0
RP4-650F12.2	0	0	0	0	0	0	0	0	0	0	9.04437	0	0	0	0
LRRC53	0	0	0	0	0	0	0	0	0	0	0	0	0	0	0
C1orf173	0	0	0	0	0	0	0	0	0	0	0	0	0	0	122.397
RP4-612J11.1	0	0	0	0	0	0	0	0	0	0	0	0	0	0	9.41513
RP11-17E13.2	0	0	0	0	0	0	0	0	0	0	0	0	0	0	0
CRYZ	30.3796	76.768	0	0	0	0	0	26.0756	25.8886	0	36.1775	54.6512	9.68579	40.1402	47.0757
TYW3	36.4555	32.3234	0	0	0	0	0	26.0756	25.8886	43.3351	9.04437	54.6512	29.0574	0	65.9059
RP11-93N20.1	0	0	0	0	0	0	0	0	0	0	0	0	0	0	0
RP11-510C10.4	0	0	0	0	0	0	0	0	0	0	0	0	0	0	0
RP11-510C10.2	0	0	0	0	0	0	0	0	0	0	0	0	0	0	0
LHX8	0	0	0	0	0	0	0	0	0	0	0	0	0	0	0
RP11-510C10.3	0	0	0	0	0	0	0	0	0	0	0	0	0	0	0
RNU6-622P	0	0	0	0	0	0	0	0	0	0	0	0	0	0	0
SLC44A5	0	4.04042	0	0	0	0	0	0	0	0	0	6.83139	0	0	47.0757
RP11-87O11.1	0	0	0	0	0	0	0	0	0	0	0	0	0	0	0
RNU6-503P	0	0	0	0	0	0	0	0	0	0	0	0	0	0	0
RP4-595K12.1	2.0253	0	0	0	0	0	0	0	0	0	0	0	0	0	0
RP4-595K12.2	0	0	0	0	0	0	0	0	0	0	0	0	0	0	0
RP4-682C21.5	0	0	0	0	0	0	0	0	0	0	0	0	0	0	0
ACADM	62.7844	44.4446	332.447	834.028	0	0	0	78.2269	64.7216	43.3351	99.4881	61.4825	38.7432	40.1402	94.1513
RP4-682C21.2	0	0	0	0	0	0	0	0	0	0	0	0	0	0	0
RABGGTB	58.7338	64.6467	0	417.014	0	0	0	26.0756	25.8886	130.005	54.2662	61.4825	67.8006	40.1402	56.4908
SNORD45C	0	0	0	0	0	0	0	0	0	0	0	0	0	0	0
SNORD45A	0	0	0	0	0	0	0	0	0	0	0	0	0	0	0
SNORD45B	0	0	0	0	0	0	0	0	0	0	0	0	0	0	0
MSH4	0	0	0	0	0	0	0	26.0756	0	0	0	0	0	0	0
AL445464.1	0	0	0	0	0	0	0	0	0	0	0	0	0	0	0
ASB17	0	0	0	0	0	0	0	0	0	0	0	0	0	0	0
RP11-550H2.1	0	0	0	0	0	0	0	0	0	0	0	0	0	0	0
RP11-550H2.2	0	0	0	0	0	0	0	0	0	0	0	0	0	0	0
ST6GALNAC3	0	12.1213	0	0	0	0	0	0	0	0	0	0	9.68579	0	9.41513
RP11-335E14.1	0	0	0	0	0	0	0	0	0	0	0	0	0	0	0
RP5-1102E8.3	0	0	0	0	0	0	0	0	0	0	0	0	0	0	0
TPI1P1	2.0253	16.1617	0	0	0	0	0	26.0756	12.9443	0	0	0	0	0	0
AC104458.1	0	0	0	0	0	0	0	0	0	0	0	0	0	0	0
RNU6-161P	0	0	0	0	0	0	0	0	0	0	0	0	0	0	0
[truncated: 55,821 more rows]

## Sheet: Table S6. TPM (Illumina)
Table S6. TPM table. Transcripts per million (TPM) expression levels for all genes across samples. Sample names correspond to patient IDs. Only Illumina sequenced samples are presented.
gene_name	ACC4	ACC5	LCNC1	ACC2	DDLS2	ACC1	ACC6	SS1	ACC3	DDLS1
DDX11L1	0.0181089	0.0593966	0.383097	0	0.178349	0	0	0	0	0
WASH7P	26.3128	27.2248	20.8372	24.8518	14.593	36.306	12.2728	15.5019	26.5662	10.8918
MIR1302-11	0.0103818	0	0	0	0.0575135	0	0	0	0	0
FAM138A	0	0	0	0	0	0	0	0	0	0
OR4G4P	0	0	0	0	0	0	0	0	0	0
OR4G11P	0	0	0	0	0	0	0	0	0	0
OR4F5	0	0	0	0	0	0	0	0	0	0
RP11-34P13.7	0.127708	0.14612	0.0892844	0.370122	0.0109688	0.426016	0	0.0102087	0.130137	0
RP11-34P13.8	0	0	0	0	0	0	0	0	0	0
CICP27	0.00556126	0	0	0	0.00256739	0	0	0	0	0
AL627309.1	11.9143	15.5569	9.56674	33.3136	8.6357	30.9771	16.9489	0.273843	11.4201	2.31245
RP11-34P13.15	0.0701971	0	0.656539	0.283723	0	0.143846	0.0373585	0	0	0
RP11-34P13.16	0	0	0	0	0	0	0	0	0	0
RP11-34P13.14	7.12121	6.42593	0.876935	22.2169	3.57539	5.71598	0	1.01521	0.410845	0.750036
RP11-34P13.13	0.699807	0.405753	0.457223	0.910555	0.181677	1.40247	0.491721	0.282303	0.471261	0.187709
RNU6-1100P	0	0	0	0	0	2.08853	0	0	0.637995	0
RP11-34P13.9	0	0	0	0	0	0	0	0	0	0
AP006222.2	0.251992	1.37168	0.752181	0.25282	0.598995	1.51067	0.563543	0.985969	0.0671234	0.502414
AP006222.1	0	0	0	0	0	0	0	0	0	0
RP4-669L17.10	1.25611	0.537521	0.216489	0.103951	0.0284958	1.02769	0.246374	0.0636508	0.318765	0.0987527
RP4-669L17.8	0.0171102	0.0420905	0.0285765	0	0	0	0	0	0	0
CICP7	0	0	0	0	0	0	0	0	0	0
RP4-669L17.4	0	0	0	0	0	0	0	0	0	0
OR4F29	0	0	0	0	0	0	0	0	0	0
WBP1LP7	0	0	0	0	0	0	0	0	0	0
AL732372.1	0	0	0	0	0	0	0	0	0	0
RP4-669L17.2	0	0	0	0	0	0	0	0	0	0
RP5-857K21.15	0.0940808	0.138861	0	0	0	0	0	0	0	0
RP4-669L17.1	0	0	0	0	0	0	0	0	0	0
RP5-857K21.1	1.54842	0.495489	1.13535	0.0424012	0.895	0.386949	0.167492	0.216359	0.394011	0.172633
RP5-857K21.2	0.150233	0	0.167274	0.112447	0	0	0	0	0	0
RP5-857K21.3	0	0.0816122	0	0	0	0	0	0	0	0
RP5-857K21.4	0.112431	0.0921924	0.250368	0	0.069206	0.25599	0	0.0644104	0	0.0856552
RP5-857K21.5	0	0	0	0	0	0	0	0	0	0
MTND1P23	6.26868	12.617	1.42767	3.26307	5.73532	3.2114	1.28897	6.75807	4.4591	2.08397
MTND2P28	57.1311	54.6977	95.2645	207.406	14.8116	21.4294	142.703	302.332	28.0278	112.591
hsa-mir-6723	58.0274	148.589	60.9685	34.221	35.7795	84.7432	50.2511	65.2426	66.3945	50.2422
RP5-857K21.7	10.4754	11.1335	1.97278	1.77986	7.49084	2.70713	2.56415	3.09856	3.50242	0.497311
MTATP8P1	0.0512066	0.45348	0.342089	0.172472	0.0472796	0	0	0.352027	0	0
MTATP6P1	1228.58	1908.71	1422.96	1835.79	820.604	2047.04	1150.68	1599.49	1871.09	910.277
RP5-857K21.11	23.4086	28.2965	3.49531	4.17718	6.81682	8.53739	3.30012	5.39528	16.7395	0.885783
WBP1LP6	0	0	0	0	0	0	0	0	0	0
OR4F16	0	0	0	0	0	0	0	0	0	0
CICP3	0	0	0	0	0	0	0	0	0	0
RP11-206L10.1	13.8586	9.18957	7.76302	8.98322	3.52359	10.4562	9.26497	3.62579	3.70409	2.90087
RP11-206L10.3	1.01636	0.645975	0.582819	1.07252	0.128881	1.00559	0.185716	0.322365	0.368619	0.25921
RNU6-1199P	0	0	0	0	0	0	0	0	0	0
RP11-206L10.5	1.90437	1.09604	1.20021	0.726138	0.630342	23.1933	0	0	9.89649	3.2849
RP11-206L10.4	0	0	0	0	0	0	0	0	0	0
RP11-206L10.2	6.80091	3.3658	4.0326	4.85241	2.08817	6.10225	1.24216	2.87716	2.3679	1.80271
RP11-206L10.9	0.497615	0.415916	0.725196	0.530641	0.191587	0.728355	0.587938	0.686826	0.384855	0.166865
RP11-206L10.8	0.770155	0.777766	6.02515	2.11617	0.31812	1.66124	2.6426	1.46296	1.39554	1.85286
AL669831.1	0.739519	0.242559	0.548934	0.276758	0	0	0.437297	0	2.05741	0
RP11-206L10.10	2.10941	0.856197	4.05146	1.24335	0.146073	1.62095	0	0.453169	0.165053	1.32581
FAM87B	0.098146	0.123401	5.06324	0	4.21883	0.167598	0.0435273	1.08705	0.0682628	0.274164
LINC00115	3.823	1.7423	4.24767	3.68675	2.37055	3.46344	4.26191	1.82589	1.61218	3.71578
RP11-206L10.11	11.1357	10.9439	40.3278	7.95281	8.05681	10.3317	2.4649	9.71025	4.07059	6.62702
FAM41C	0.0161336	0.349255	2.38916	0	0.00496544	1.26732	0	0	0.0673277	0.958721
TUBB8P11	0.0701308	0.0492913	0.133861	0	0	0	0	0	0	0.0915923
AL645608.2	0	0	0	0	0	0	0	0	0	0
RP11-54O7.16	5.22439	0.80231	30.06	2.44115	0.557657	2.16588	2.57146	5.39775	3.59167	1.24237
RP11-54O7.1	1.61278	0.157667	9.84347	0.96206	0.144729	1.35621	0.454183	2.08336	1.06843	0.477676
RP11-54O7.2	0.0717817	0	0.63939	0.161182	0	0	0	0	0	0.109373
RP11-54O7.3	0.617809	1.22588	14.8549	0.0945857	3.52158	4.18511	0.468736	22.5436	1.5661	4.43446
SAMD11	2.13318	4.42585	27.6069	0.233928	16.7064	7.86148	1.00326	59.3643	8.21889	16.6295
AL645608.1	0	0.0310418	0	0	0	0	0	0	0	0.144203
NOC2L	106.289	59.605	64.5993	82.4384	46.1939	77.4283	15.3835	66.6075	58.5172	50.403
KLHL17	10.8589	5.52992	4.60959	13.5867	6.28436	31.7014	17.264	15.5612	20.482	5.48032
PLEKHN1	1.32076	2.43723	0.0374934	8.24179	0.794558	1.95509	4.34087	1.92913	6.95601	0.872244
C1orf170	0.333716	0.524718	1.71228	1.26306	0.257299	0.810738	0.247177	1.20622	1.14139	0.0471785
RP11-54O7.17	3.5214	2.36501	1.64641	24.868	2.39277	12.7555	2.97471	16.3834	6.3616	5.22616
HES4	59.2184	21.3265	23.942	208.846	24.9137	43.9077	124.125	51.4258	143.03	38.0078
RP11-54O7.10	0	0	0	0	0	0	0	0	0	0
RP11-54O7.11	0.225048	0.0221444	0	0.0758	0.103895	0	0	0.154712	0	0.514356
ISG15	223.4	92.5207	32.4184	36.455	543.234	39.4089	49.0327	107.46	39.195	338.621
AGRN	263.208	142.633	41.5158	295.682	39.0402	201.395	20.1001	258.204	110.298	56.5337
RP11-54O7.14	0	0	0	0	0	0	0	0	0	0
RP11-465B22.3	0.673776	0.201779	7.1106	0.57557	0.27048	0.350173	0.766529	13.9463	0.611252	0.267816
RP11-54O7.18	0.0383586	0	0.0854191	0	0	0.131006	0	0	0.0800379	0
RNF223	0.156043	1.28319	0.0186153	1.29518	0	0.970694	0.919428	1.05358	2.09311	0
C1orf159	10.7155	6.68004	14.6117	11.6841	5.53589	10.8741	10.7478	7.83215	7.99744	4.85136
RP11-465B22.5	0.386041	0.180272	1.70474	0.220382	0	0.603353	0	0	0.0819154	0.0299088
MIR200B	3.01257	5.05033	4.47237	23.3001	0	6.85917	2.37522	0	11.8734	0
MIR200A	4.35768	3.94024	7.08125	19.041	0	20.514	7.20812	0	8.84686	0
MIR429	13.5371	12.5663	19.6227	34.4114	0	61.4984	31.2641	0.438973	43.9678	0
RP11-465B22.8	12.3288	7.46059	9.03989	25.3928	0	34.2206	21.4043	0.738294	26.0162	0.0490905
TTLL10-AS1	0.00300107	0.0649662	8.21	0	0.0775857	0.0614969	0.00798575	0.0103156	0.0187858	0
TTLL10	0.15323	0.613687	9.52727	1.14086	0.126587	0.633498	0.722489	0.517461	0.471174	0.0860173
TNFRSF18	6.97109	3.11378	0.542723	2.29325	3.8076	1.744	1.85293	11.5155	8.23339	7.2148
TNFRSF4	4.98885	7.2786	7.67375	1.65958	38.5618	5.55323	1.42585	54.8533	6.51563	18.2998
SDF4	149.716	166.843	162.655	146.28	143.484	170.02	31.7396	227.321	137.423	143.906
B3GALT6	48.2398	42.284	80.8271	51.6034	33.6461	51.0938	8.53341	47.8492	40.8609	33.2036
FAM132A	0.661747	5.21502	0.947324	1.95027	1.82754	8.71734	3.06584	50.6919	18.7145	0.999295
RP5-902P8.12	0.129265	0.13389	0.386332	0.641624	0.0942254	0.209121	0.162934	0.0233856	0.468463	0.186594
UBE2J2	35.4773	32.678	64.5007	35.2699	32.229	35.8401	22.4412	48.5514	42.399	31.9896
RP5-902P8.10	2.31418	2.01281	3.93403	6.95942	4.13987	7.83301	3.6288	4.11933	1.55208	5.76139
SCNN1D	2.38067	1.89425	6.15761	4.68337	6.08124	6.79953	5.4239	3.98293	2.37382	6.22356
ACAP3	11.3362	9.39047	29.2245	11.0765	23.8245	16.952	6.71442	20.3826	11.5544	17.7055
PUSL1	15.9018	11.2095	21.5083	15.2475	21.9448	11.3883	5.87005	16.1461	22.4193	10.0837
CPSF3L	55.4554	33.9534	51.0978	58.5996	32.2134	53.0731	21.5249	35.7478	45.3886	30.1913
RP5-890O3.9	7.71641	7.37668	7.42981	24.0478	10.37	32.0746	19.5102	8.77833	7.90717	7.53145
GLTPD1	42.8262	44.952	36.4729	48.9294	41.0965	37.5609	6.00309	33.0564	48.232	30.1026
TAS1R3	0.262447	0.926642	1.1448	0.25999	0.561613	0.537798	0	1.1356	0.135293	1.72187
DVL1	84.2174	70.0542	68.6694	88.8756	90.4178	72.3712	25.3333	89.6655	60.4891	75.5556
MXRA8	37.0662	77.6142	12.6773	53.325	605.498	25.0971	29.4022	293.597	29.6623	520.787
AURKAIP1	190.529	110.15	167.251	173.503	219.053	103.268	113.634	125.808	256.898	106.717
RP5-890O3.3	0	0.0852591	0	0.0972801	0.0266673	0	0	0	0	0
CCNL2	45.907	45.1002	52.8063	96.2356	62.8938	121.363	145.815	67.395	53.2074	74.3337
RP4-758J18.2	37.0131	34.2146	56.692	34.91	37.1126	37.5489	7.13799	38.5992	33.0838	26.903
MRPL20	83.38	66.8113	89.7728	84.1707	83.8344	61.3135	88.7751	85.9119	102.526	59.2967
RN7SL657P	0	0	0	0	0	0	0	0	0	0
RP4-758J18.13	7.4957	5.51977	11.1589	9.70489	9.53627	11.6947	6.81529	10.5501	3.52887	4.07216
ANKRD65	44.3956	27.0139	2.12919	139.107	27.6098	49.537	11.7986	21.7038	103.141	5.88245
RP4-758J18.7	4.0408	3.88005	0.456434	6.70642	4.86641	4.40015	2.75304	7.1125	3.05486	2.40923
TMEM88B	0.172354	0.105996	0	0.290259	0.0596761	0	0	0.222163	0	0
RP4-758J18.10	2.80252	4.28967	0.0832109	19.5919	3.78365	10.5924	2.68468	3.72483	7.64094	3.35921
VWA1	67.7632	63.1527	9.27622	374.781	79.2573	185.773	8.93226	78.0345	159.571	64.8103
ATAD3C	11.8794	7.48937	7.46238	18.9913	0.273225	9.01388	2.97947	0.320729	11.2143	2.60785
ATAD3B	10.7202	6.00521	8.43571	17.6942	5.71702	20.7031	15.599	8.17761	10.9615	8.91127
ATAD3A	59.3573	27.7217	26.9498	41.1112	57.1013	35.3165	9.86142	28.3382	32.5163	27.9126
TMEM240	13.7008	9.43141	13.089	14.1953	23.6213	12.2757	1.65033	34.3514	8.55863	14.3037
SSU72	60.7807	42.9384	91.0595	53.5856	45.4888	44.5579	35.9534	30.1789	60.2639	49.8002
AL645728.2	0	0	0	0	0	0	0	0	0	0
AL645728.1	1.4667	1.60698	4.23902	2.41749	3.45758	1.17236	1.24559	0.893886	1.17206	2.56764
AL645728.3	0	0	0	0	0	0	0	0	0	0
C1orf233	26.4054	16.0127	31.1099	9.89719	45.3482	17.2932	5.4788	35.0718	6.52376	5.78639
RP11-345P4.9	18.4222	13.2192	99.1305	35.3164	17.941	15.3473	5.90963	38.6874	10.3857	13.8843
MIB2	22.0338	14.5868	16.3118	30.4933	19.5425	21.1955	6.01949	13.8142	13.7895	13.9714
MMP23B	0.0466334	0.798428	0.0311537	0.109948	1.53714	0.334459	0.012409	1.00985	0.437867	0.767392
CDK11B	45.7551	37.6348	30.938	44.0855	34.4386	38.3062	8.80414	31.9648	24.0392	34.2881
RP11-345P4.10	1.88146	0.312901	1.23922	3.12391	0.636147	2.71509	1.83337	0.455435	0.663515	0.605654
SLC35E2B	54.8698	31.4427	77.5119	65.1707	24.5979	54.1066	16.3151	34.2225	20.4846	17.5772
RP11-345P4.7	0.0298165	0.102687	0.0248989	0.150641	0.0275299	0	0.476045	0	0.139982	0.0681467
RP11-345P4.6	0	0.0415539	0	0	0	0	0	0	0	0
MMP23A	0.0094304	0.129911	0.724505	0.127053	0.452774	0	0.150564	0.162076	0.236126	0.344856
CDK11A	0.812942	0.571691	1.13583	1.62315	0.736043	0.784475	0.922812	0.55732	0.676624	1.89404
RP1-283E3.8	2.67968	3.08445	3.84108	3.83097	2.37591	7.484	1.55495	1.28408	3.12227	3.10995
RP1-283E3.4	0.0614702	0.0264626	0.102664	0.0647006	0.0673979	0.0393634	0	0.0396174	0.0721473	0.0878077
SLC35E2	13.2497	8.98466	19.3575	10.3512	3.74434	12.1875	3.82985	4.42339	3.89523	4.04414
NADK	47.5965	38.8929	45.9709	33.8651	63.4854	50.2655	8.98659	40.998	28.8735	49.4494
GNB1	256.157	283.555	613.836	248.49	306.05	278.58	74.6112	345.324	146.222	306.109
RP1-140A9.1	0.99446	0.506536	2.93098	1.02456	5.79003	0.239743	0.0311321	0.72387	0.805592	0.267397
CALML6	0.502359	0.247157	0.106783	0.646047	0.678883	1.02942	1.45829	0.0156979	0.485987	0.271383
TMEM52	3.2451	1.43953	2.24343	2.64292	1.24024	2.18025	1.91105	11.3602	5.74435	0.09119
C1orf222	0.0681821	0.122164	0.214151	0.0205656	0.0779869	0.135546	0.370985	0.108437	0.0254806	0.255845
RP11-547D24.1	0.0976437	0.0160134	0.489237	0.0913557	0.586011	0.0555801	0.216523	4.54969	0.0339567	1.68616
GABRD	1.37415	2.86785	18.4527	2.22087	6.87077	1.93023	0.810932	67.1177	1.69954	14.5129
RP11-547D24.3	0.118213	0.05816	0.263243	0.13272	0	0	0	0.135445	0.12333	0.09006
PRKCZ	28.2235	35.0996	25.1034	28.74	1.48546	38.5858	9.36003	21.8389	25.6682	5.86935
RP5-892K4.1	0.00252616	0.0223714	0.00843809	0.0765768	0	0	0	0	0	0
RP11-181G12.2	1.50259	2.57135	12.875	4.9647	1.2441	3.30496	0.499793	3.18594	1.86582	1.13852
C1orf86	16.8793	12.7153	23.5072	21.7937	16.8977	13.0989	13.6868	15.3603	21.7104	11.1994
AL590822.2	2.5422	2.22235	6.56008	1.74558	3.84323	1.78863	0.116133	0.975095	1.09277	0.822916
AL590822.1	0.0796975	0.530497	1.03353	0.173693	0.493456	0.240167	0.0873241	0.257831	0.352153	0.171437
RP11-181G12.5	0	0	0	0	0	0	0	0	0	0
RP11-181G12.4	0	0.223958	0	0.328544	0.720507	0.33314	1.12477	0.111763	0.407064	0.743133
SKI	214.694	159.593	51.5836	230.635	95.7231	194.808	9.86735	188.442	87.9702	76.7507
MORN1	3.07284	1.94624	7.18406	4.85201	1.49779	3.42496	1.21174	1.21406	2.053	2.33526
RP4-713A8.1	0.0430011	0.126938	0.861815	0.506922	0.0595551	0	0	0	0.134587	0
AL589739.1	0.0229432	0	0.0766369	0.0772766	0	0	0	0.157726	0	0
RP4-740C4.6	5.00263	3.4189	7.23717	6.57079	1.15475	8.25694	1.99209	1.95267	1.98475	3.60322
RP4-740C4.5	0	0	0	0	0	0	0	0	0	0
RP4-740C4.7	0.485201	1.0834	1.2467	1.94851	0.534143	1.52963	0.595895	0.705603	0.350448	1.79137
RP4-740C4.9	0.465459	0.499642	0	0.570089	0.879061	0.433547	0.844482	0.145448	0.132438	0.773689
RP4-740C4.8	0.783585	0.392528	0.047589	0.671808	0.710338	0.58389	0.530752	0.146914	0.44591	0.32562
AL513477.1	0.023858	0.0134148	0.0227693	0.114797	0.0125876	0.0349208	0	0.0585768	0.0853395	0
RER1	95.6536	86.563	61.2984	88.6213	87.1012	97.4697	57.8021	108.432	102.693	79.9747
PEX10	49.7627	34.0905	60.7442	51.9189	39.3591	38.5119	8.4398	26.6278	39.5509	29.8797
PLCH2	14.2209	8.73023	20.8148	69.0822	0.859677	33.0616	4.70923	26.4787	21.3007	1.74826
RP3-395M20.2	0	0	0.0778159	0.313862	0.172077	0.238689	0	0.720688	0	0
RP3-395M20.3	0	0.0202919	0	0.0694588	0	0	0	0.354424	0	0
PANK4	22.8274	21.6425	40.4115	19.6961	23.7976	23.7777	9.985	41.8365	18.2241	21.3308
HES5	1.7044	0.247574	0.515098	0.874776	0.921736	0	0.259164	26.9216	3.09911	0.333898
RP3-395M20.12	10.7062	2.73317	33.3444	9.2839	3.03629	3.27119	1.41595	14.6324	6.86165	4.18363
RP3-395M20.8	0.630425	3.22571	11.954	1.98376	1.26303	4.01711	1.2639	0.332467	0.929807	3.57649
TNFRSF14	23.9471	36.5261	37.1825	43.9341	52.3588	61.2958	27.1898	24.6414	31.41	50.0962
RP3-395M20.7	0.237003	0.43425	1.01005	0.495476	0.249011	0.75361	0.34795	0.252824	0.0511576	0.971288
RP3-395M20.9	0.237056	1.56617	5.71251	0.798443	1.21945	0.346976	0.811026	1.10585	0.105993	2.1672
FAM213B	61.7359	48.8896	95.2561	70.5287	47.744	33.8534	7.51927	118.103	49.1786	23.9945
MMEL1	2.7887	3.80418	1.05419	2.59333	0.281348	0.669016	0.904957	7.24768	2.29914	0.509893
RP13-436F16.1	0	0	0	0	0	0	0	0	0	0
TTC34	1.09411	0.78844	1.06219	2.94086	0.763045	1.10444	0.860512	0.333471	0.438594	0.361339
RP11-740P5.2	0	0	0	0	0	0	0	0	0.10931	0
RP11-740P5.3	0	0	0	0	0	0	0	0	0	0
ACTRT2	0.0298585	0.0146902	0	0	0	0	0	0	0	0
LINC00982	0.0264994	1.98357	0.765028	0.0828792	0.272635	1.86178	0.151102	7.92457	0.284363	0.467219
AL008733.1	0	0	0	0	0	0	0	0	0	0
PRDM16	0.161655	6.48328	2.83395	0.186366	1.26518	4.39083	0.0202088	9.71843	0.651969	0.724057
RP1-163G9.2	0	2.31284	0.377465	0	0.0208676	1.15782	0.24056	0.0776861	0	0
RP11-22L13.1	0.0245011	0.051231	16.2044	0.0103155	0.161182	0.0313792	0	0.715853	0	0.027999
ARHGEF16	11.5963	8.26266	27.8896	29.2584	0.48908	36.2728	17.4112	5.37058	31.977	0.0696779
RP11-168F9.2	0.194237	0.273038	0.556119	0.373841	0	0.568605	0.443021	0.095379	0.173695	0
MEGF6	23.4839	29.6765	12.8416	27.7438	9.09447	45.1756	6.2991	221.896	22.9152	3.33157
MIR551A	0.883314	0	0	0	0	0	0	0	0	0
RP11-46F15.2	2.79479	2.36436	4.32616	4.13268	1.24303	4.19049	1.90456	1.05438	3.84028	1.79164
TPRG1L	102.309	148.41	239.307	120.401	84.7088	172.443	56.7736	172.529	123.825	83.0353
WRAP73	20.1638	11.3806	35.6856	17.1372	12.1319	18.3101	12.4003	15.7258	18.0713	10.7813
TP73	18.883	22.7107	51.1121	41.1761	4.47016	39.8572	5.76792	8.64134	26.0775	0.737925
RP5-1092A11.5	0	0.0414988	34.7958	0	0.220659	0	0	0.048322	0	0.0642603
RP5-1092A11.2	0.120795	0.0297152	12.2056	0.203429	0	0	0	0	0.756142	0.138041
TP73-AS1	28.5408	26.7336	1.5779	35.7667	21.1671	37.0408	6.21235	18.176	14.8152	16.0553
CCDC27	0	0	0.0763724	0	0	0	0	0	0	0
SMIM1	10.9664	6.59257	42.1609	17.2896	0.471904	8.65186	4.52355	6.45438	24.7601	2.2347
LRRC47	150.205	95.3212	123.823	131.274	98.1363	125.347	46.9041	96.9594	96.0167	63.7995
RN7SL574P	1.9403	1.7678	4.5608	1.21023	0	3.31333	0	0.247016	0.674761	0.164245
RP1-286D6.5	2.13592	2.80884	3.93403	2.01705	0.0921552	4.29506	0.159354	0.411693	0.749734	0.638731
CEP104	22.2439	23.4133	35.2894	31.6402	21.1444	30.0053	4.806	29.9398	12.9064	20.8795
DFFB	8.37866	8.37973	19.8517	8.33289	11.1118	10.3928	4.07432	10.6772	9.24034	7.14973
AL691523.1	0	0	0	0	0	0	0	0	0	0
C1orf174	18.6269	19.1772	18.7601	20.1697	22.8725	27.1261	34.4472	19.629	25.4942	15.5913
RP13-15E13.1	0.513818	0.143721	2.08221	0.0614943	0.553884	0.56119	0.124927	0.932386	0.261226	0.679572
RP13-614K11.1	0	0.00292076	11.3625	0	0	0	0	0.438728	0	0.0135683
RP13-614K11.2	0	0	0	0	0	0	0	0	0	0
RP11-374C13.1	0	0	0	0	0	0	0	0	0	0
RP5-1166F10.1	1.99543	0.220954	0.0511404	1.06573	0	0.627464	0.24444	0	0.862537	0
RP1-37J18.1	0	0	0	0	0	0	0	0	0	0
RP1-37J18.2	0	0	0	0	0	0	0	0	0	0
AJAP1	6.36072	2.00025	19.3657	0.135267	0.366071	2.6352	0.436557	86.7768	1.20882	0.0937409
RP11-542C10.1	0	0	2.05025	0	0	0	1.57047	0	0.147776	0
RP1-58B11.1	0	0	0.020864	0	0	0	0	0.0214701	0	0
MIR4417	0	0	0	0	0	0	0	0	0	0
RP11-154H17.1	0	0	0.0975378	0	0	0	0	0.702599	0	0
AL356693.1	0	0	0	0	0	0	0	0	0	0
MIR4689	0.302851	1.043	5.05803	5.61028	0.978688	3.10296	0	0.520497	0	0
NPHP4	8.49302	6.62779	30.6171	7.55684	10.6484	5.77372	1.45666	6.10429	3.5073	5.33207
AL356261.1	0.123253	0	0	0	0.113801	0	0	0	0	0
KCNAB2	5.06791	18.1491	69.0293	3.64619	22.2804	11.1503	0.853517	26.1537	2.6532	31.3398
AL035406.1	0	0	0	0	0	0	0	0	0	0
CHD5	0.01822	0.166627	0.855621	0.126346	0.273122	0.38434	0.0912621	10.7168	0.0335447	12.8161
RPL22	506.297	331.401	304.255	450.805	269.595	374.66	443.169	318.76	456.877	190.783
RP1-120G22.11	2.2153	1.73834	8.99206	10.2005	0.932084	4.30967	2.4624	5.10858	5.96812	5.63995
RNF207	5.1864	2.15253	1.59153	19.6048	0.652459	15.8988	6.31362	9.3895	5.61242	23.3101
ICMT	96.9436	90.463	119.775	74.1231	125.567	99.9109	19.1006	163.682	57.9325	98.6907
LINC00337	0.169848	0.0804691	0.168101	0.021188	1.17326	0.193359	0.301307	0.389214	0.118133	0.0862652
HES3	0	0	0	0	0	0	0	0.470464	0	0
GPR153	134.055	67.4222	82.7042	6.12231	92.213	19.1293	4.55354	127.62	13.4426	24.1668
ACOT7	22.7184	16.9051	41.1963	14.3698	55.2003	13.1647	4.33579	50.6006	20.1821	19.3829
RP1-202O8.3	1.19042	0.685367	2.66499	2.55927	1.59022	1.03803	2.56109	0.609423	1.10982	1.09987
HES2	5.0813	5.16583	0.333959	35.9857	0.307707	8.5967	3.52115	21.5428	14.603	0.197143
ESPN	7.96595	1.1321	101.505	23.0337	0.0285818	2.14088	1.34542	156.282	9.94707	0.141501
MIR4252	0	0	0	0	0	0	0	0	0	0
RP1-202O8.2	0	0	0.100872	0	0	0	0	0	0	0
TNFRSF25	4.73716	4.37912	38.0811	7.35359	5.59536	8.56521	8.23566	10.2665	5.06357	12.3666
PLEKHG5	18.4894	13.5197	96.2954	16.5931	16.4311	14.3056	5.18362	42.261	8.56825	17.8508
NOL9	14.2202	12.1147	11.3603	11.8468	8.18459	14.9957	5.40677	15.2474	6.56873	11.0019
RNU6-731P	0	0	0	0	0	0	0	0	0.597761	0
RP11-58A11.2	0	0	0	0	0	0	0	0	0	0
TAS1R1	0.868653	0.908841	0.0244856	0.456766	0.0575301	0.48819	0	1.09607	0.527691	0
ZBTB48	29.37	20.0309	24.7679	19.0203	12.5493	25.2034	12.872	19.9206	22.2203	19.7984
KLHL21	51.8244	51.2557	35.454	176.769	42.8084	88.9833	13.4939	44.0659	54.444	18.9959
PHF13	45.8834	41.2101	35.5986	53.2763	35.505	64.6724	10.0992	71.4443	35.3298	20.613
THAP3	19.9344	17.9862	24.7026	15.6678	23.9673	29.6846	15.6059	19.0227	26.8046	12.0774
DNAJC11	65.8022	43.09	61.2644	53.0498	40.4196	52.5399	11.0094	46.3806	33.0919	42.0604
RP11-242F24.1	0	0	0	0	0	0	0	0	0	0
snoU13	0	0	0	0	0	0	0	0	0	0
RP11-312B8.1	1.37925	1.40743	13.9919	3.52717	3.06577	3.40204	2.71862	0.263384	1.59883	0.350258
CAMTA1	9.8148	11.6453	27.9989	12.1734	7.75205	9.07105	14.7649	10.9054	9.37769	9.99664
RP11-312B8.2	0	0	0	0	0	0	0	0	0	0
RP11-334N17.1	0	0	0	0	0	0	0	0	0	0
RNU1-8P	0	0	0	0	0	0	0	0	0	0
CAMTA1-IT1	0.203283	0.0285754	0.776027	0.391253	0.0268134	0	0.540931	0	0	0
RP3-453P22.2	0	0	0.0953061	0	0.0263442	0	0	0	0.0893021	0
RP4-549F15.1	0	0.0866762	1.27502	0	9.24467	0	0.625057	0.302782	0	0.402651
RP11-338N10.1	0.486567	0.230297	0.802349	1.65958	0.00568674	0.504839	1.45863	0.613951	0.115662	0.112614
RP11-338N10.2	1.4319	0.86002	1.9256	3.75808	0.25755	1.52426	3.51334	1.15057	0.465624	0.42502
RP11-338N10.3	0.992488	2.07038	9.81296	9.36002	0.51317	2.44053	12.4654	2.86566	1.73955	2.54057
VAMP3	107.004	195.514	83.8717	121.722	192.174	172.664	71.4237	97.4631	97.3155	152.484
RP3-467L1.6	2.50834	2.94589	1.71175	2.90702	4.03429	4.97421	2.87081	3.70838	2.36367	4.43838
PER3	68.2284	42.3064	50.4975	43.8797	35.1254	81.7727	5.69084	82.8294	21.7521	9.84798
RP3-467L1.4	0.0127708	0.0251326	0	0.0430142	1.83946	0.261695	0	0	0.0799415	0.0583763
UTS2	0.0178347	0.257387	0	0.0200234	0.422653	0.121821	0	0.0817382	0	1.25003
TNFRSF9	0.0417679	1.24667	0.108513	0.0156313	5.25766	0.427948	0	0.0797609	0.116202	24.9262
RP5-892F13.2	0	0	0	0	0	0	0	0	0	0
PARK7	288.989	235.396	339.971	224.205	274.482	219.835	370.769	340.332	374.884	254.39
Y_RNA	0	0	0	0	0	0	0	0	0.644189	0
ERRFI1	280.701	180.43	36.1759	277.828	178.488	240.272	125.194	6.98928	149.885	59.5063
RP11-431K24.1	1.06309	0.734797	0.207864	0.855865	0.124491	0.531329	0.827956	0.0356505	0.714155	0.213342
CTA-215D11.4	0	0.0912628	0	0.0892545	0.0856352	0.135754	0	0	0	0
RP11-431K24.2	0.039441	0	0	0	0	0.101027	0	0	0	0
RNU1-7P	0	0	0	0	0	0	0	0	0	0
RP11-431K24.3	0.277258	0.52465	0	0.718346	0.196919	0	0	0	0.66752	0
RP11-431K24.4	0	0	0	0.0748466	0	0	0	0	0	0
RN7SL729P	0	0	0	0	0	0	0	0	0	0
RNU6-991P	0	0	0	0	0	0	0	0	0	0
SLC45A1	4.63923	3.00839	12.4192	3.25124	5.1476	1.65463	0.703189	0.920962	1.63122	6.62696
Y_RNA	0	0.0923012	0.31333	0.315945	0.259829	0.961094	0	0	0	0.857563
RERE	74.5043	58.6904	96.0705	83.4025	40.434	58.9139	6.36056	56.6524	24.9589	64.3532
RP5-1115A15.1	0.347286	0.832026	0	0.915431	0.557657	0.77353	0.522328	0.155704	0.378071	1.24237
SNORA77	0	0	0	0.285614	0.0782951	0	0	0	0	0
RP5-1115A15.2	0	0	0	0	0	0	0	0	0	0
RP4-633I8.1	0.0322181	0	0	0	0	0	0	0	0	0
RP4-633I8.2	0.105545	0.0148365	0	0	0.0278432	0.308972	0	0.0518276	0	0.137844
Y_RNA	0	0	0	0	0	0	0	0	0	0
RP4-633I8.3	0	0	0	0	0	0	0	0	0	0
RP4-633I8.4	0.120111	0.0590937	0	0.404553	0.0277249	0	1.03874	0	0.187964	0.274517
RP11-185B14.1	0	0	0	0	0	0	0	0	0	0
ENO1	2588.37	842.261	337.853	1571.09	1279.19	862.408	272.586	535.439	1318.87	507.011
ENO1-IT1	0.626868	0.154208	0.047589	0.575836	0.381478	0.291945	0.151643	0.0489715	0.713457	0.195372
ENO1-AS1	0.627618	0.617568	19.256	1.33099	1.0302	0.714497	2.10306	0.319603	2.32812	0.318765
RNU6-304P	0	0	0	0	0	0	0	0	0	0
HMGN2P17	0.0855971	0.0561509	0.142959	0	0.144893	0.146169	0.151848	0.0980748	0.267906	0
RP3-477M7.5	0.180678	0.3852	0	0.101426	0.0556073	0	0	0	0	0.275297
RP3-477M7.6	0	0	0	0	0	0	0	0	0	0
CA6	5.42332	0.438829	1.27686	5.60607	0	0.0815955	0.900632	0	0.199403	0.0182015
RN7SL451P	0	0	0	0	0	0	0	0	0	0
SLC2A7	0.80583	0.0135543	0.023006	0.0231981	0.0572332	0	0.0366546	0	0	0
SLC2A5	4.41683	1.38783	0.180802	0.9949	5.88584	1.17255	0.547324	0.0372109	1.60699	6.29866
SCARNA16	0	0	0	0	0	0	0	0	0	0
GPR157	17.196	15.8625	2.86703	27.3213	4.7313	15.1625	3.59659	5.73787	11.0421	3.54463
MIR34A	20.3323	9.38703	1.93125	19.4737	15.57	14.8096	10.0002	1.98735	8.44473	6.16666
RP3-510D11.1	0.635986	0.718514	0.550764	1.98343	1.67464	0.965365	0	0.0809662	0.884686	0.538359
RP3-510D11.2	14.6245	5.72858	9.34581	16.2742	6.64713	7.71802	10.0223	2.1454	14.7523	7.42771
H6PD	106.782	102.818	21.6365	121.423	52.685	146.413	9.75897	52.7544	34.0976	91.9507
Z98044.1	0	0.0729373	0	0	0.136879	0	0	0.254789	0	0
SPSB1	269.093	90.456	21.9117	239.537	95.6198	130.529	22.5861	59.9573	146.975	34.1572
RNA5SP40	0	0	0	0.324562	0	0	0	0	0	0
RP13-392I16.1	0	0	1.30023	0	0	0	0	0	0	0
SLC25A33	7.90995	8.44903	22.4895	9.13388	16.7499	6.36855	14.8713	12.2143	8.78029	8.42321
RP13-15M17.1	0.341316	0.354509	0.316693	0.383204	0.49022	0.582846	1.11006	0.260714	1.18697	0.953444
TMEM201	25.8666	17.3973	22.1579	23.0958	18.5474	22.315	3.50863	25.0132	13.1323	8.30552
PIK3CD	10.7027	21.7507	9.30669	20.8807	17.7449	17.8233	2.60538	6.21707	8.32287	45.1011
C1orf200	0.0697736	0.154477	0	0	0.230848	0.119148	0	0.0799447	0	0.47841
RP11-558F24.2	0.0251776	0	0	0	0	0	0	0	0	0
RP11-558F24.4	23.017	12.6293	37.0653	35.8539	0.875504	14.1104	60.7368	23.5914	43.5983	7.06919
CLSTN1	359.023	189.349	364.622	311.368	203.222	261.223	19.0626	330.522	135.245	178.574
RP11-558F24.6	0	0	0	0	0	0	0	0	0	0
CTNNBIP1	106.651	93.1215	145.385	117.027	51.9527	140.376	33.9936	105.185	129.825	31.4367
RP11-84A14.5	0.0249995	0.0983966	0	0.168405	0.0230823	0.512281	0	0	0	0
LZIC	46.7688	42.1423	53.8702	36.7631	32.3121	53.1737	20.6087	57.0664	35.98	42.0487
RP11-84A14.4	0.385446	0.355569	1.04609	0.811405	0.756259	0	4.61548	1.15929	0.904793	0.220238
NMNAT1	11.4321	11.0567	13.2793	9.28557	8.50886	14.1585	6.84034	13.7282	13.9036	14.0522
RN7SKP269	0.797475	0.0980881	0	0.671507	0.705637	0.34045	0	0.114216	0.415997	0.911329
MIR5697	0	0	0	0	0	0	0	0	0	0
RP11-807G9.2	0	0	0	0	0	0	0	0	0	0
RBP7	46.8926	9.72743	28.5388	19.5303	185.723	7.06365	31.4816	90.0925	12.176	34.2711
AL590639.1	0	0	0	0	0	0	0	0	0	0
UBE4B	44.3462	36.5667	34.8562	47.8459	22.0023	36.8943	5.36957	35.1671	21.7203	23.6112
RP11-496H15.2	0	0	0	0	0	0	0	0	0	0
PGAM1P11	0.155879	0.0766914	0	0.0525027	0.201495	0	0	0	0.195151	0
RNU6-828P	0.396253	0.292431	0	0.333662	0.0914662	1.01499	0	0.340512	0	0
KIF1B	31.6238	26.267	33.0969	38.3593	18.5499	29.9423	3.78935	13.2144	12.0342	18.2548
MIR1273D	0	0	0	0	0	1.26283	0	0	0	0
RNU6-37P	0.59438	0.292431	0.330899	1.00099	0.274399	0	0	0	3.10054	0
RN7SL731P	0	0	0	0	0	0	0	0	0	0
RN7SL721P	0.25152	0.212136	0.480085	0.847161	0.663518	0	0.191225	0.123508	0.674761	0
PGD	221.402	161.697	303.449	96.7585	166.201	124.769	35.6151	54.1753	144.776	155.579
RP4-736L20.3	0.119696	0.104693	0.533093	0.134386	0.380669	0.408796	0	0.0914298	0.0832515	0.0607934
APITD1	3.80286	3.05928	9.86467	4.46116	3.47696	4.18145	3.89963	3.60905	4.62161	4.56201
APITD1-CORT	0	0	0	0	0	0	0	0	0	0
CORT	0.365833	0.184602	1.06532	0.410729	0.536979	0.576656	0.723863	0.257945	0.587181	0.428781
DFFA	59.464	42.0462	37.6465	54.879	30.3952	53.5802	13.5065	59.461	43.396	31.5064
RP5-1113E3.3	0	0.0223341	0	0.152899	0	0	0	0	0	0
PEX14	42.2044	34.0865	32.1671	44.4514	33.0826	34.6299	11.9321	35.8509	33.3862	27.6801
RN7SL614P	0.0762573	0.225109	0.127361	0.642119	0.0352046	0.781321	0.507297	0.13106	0	0.174289
CASZ1	12.0285	23.4924	13.3273	27.1039	9.28442	15.961	3.97358	9.65509	18.4901	2.91928
RP4-734G22.3	0.0120406	0.0289613	0.0670319	0.0630854	0.473101	3.41314	0.00355998	0.0459861	0.00837454	0.0122308
RP11-340B24.3	0	0	0	0	0	0	0	0	0	0
C1orf127	0.364895	0.613016	203.014	0.109913	1.26	0.638308	0	0.0713808	0.0928512	1.24758
CFL1P6	0.193113	0.0211134	1.00342	0.505896	0	0.219845	0	0	0	0
AL713997.1	0	0	0	0	0	0	0	0	0	0
Y_RNA	0	0	0	0	0	0	0	0	0	0
TARDBP	142.677	122.017	178.709	110.481	125.633	164.903	41.2711	176.569	83.5207	123.5
MASP2	0.00249348	0.0049071	0.583024	0.00839845	0.0299293	0	0.0729858	0	0.0312169	0
RP4-635E18.8	8.82096	11.3052	13.3893	17.6047	8.60571	23.3435	31.5126	15.3696	10.1434	8.29815
SRM	170.105	80.6707	286.384	92.772	285	67.6913	27.2397	126.274	83.9007	126.441
EXOSC10	68.3644	50.2633	70.2463	52.5565	53.6021	58.3091	27.0827	37.7397	34.9718	45.0946
RP4-635E18.7	0.375458	0.365557	4.07924	0.958438	0.189753	0.323948	0.631	0.258114	0.272135	0.469709
RP4-635E18.6	6.5853	2.41292	7.2662	2.33127	5.4047	1.41833	6.94618	0.951655	4.08507	1.44634
MTOR	50.3504	34.1216	29.5076	35.6606	27.5937	34.6539	7.06131	27.614	14.1145	28.0743
MTOR-AS1	0.0138922	0	0.092808	0	0	0	0	0	0	0
RNU6-537P	0	0	0	0	0	0	0	0	0	0
snoU13	0.198127	0	0	0	0	0	1.31802	0	0	0
ANGPTL7	0.284176	6.03525	0	0.0159525	0.603481	3.83364	0	0.0162801	0.0592953	0.0216498
RNU6-291P	0	0	0	0	0	0	0	0	0	0
RPL39P6	0	0	0	0	0	0	0	0	0	0
UBIAD1	26.3472	21.2541	23.6878	25.8104	25.1162	20.1735	6.07183	30.3982	15.3018	17.3807
UBE2V2P3	0	0	0	0	0	0	0	0	0.151834	0
RP11-149P14.1	0	0	0	0	0	0	0	0	0.117436	0
PTCHD2	0.0810591	0.179887	9.93172	0.0580895	0.374214	0.0706824	0.133089	37.1817	0.0215918	0.13402
RP1-69M21.2	0	0	0.0826605	0	0.129476	0	0	0	0	0
FBXO2	23.503	9.58508	2.4282	27.4994	1.04874	15.5015	6.22629	145.38	66.4652	1.72376
FBXO44	32.4304	21.5136	26.8232	44.5083	16.1774	38.0282	36.7066	57.1159	43.325	9.67123
FBXO6	24.4538	31.9409	5.63059	22.9666	47.0754	20.8692	17.4125	27.985	26.1962	33.8979
MAD2L2	52.3579	35.1245	87.1096	28.9889	66.5119	26.7915	40.6793	38.2763	94.4171	26.4126
DRAXIN	2.25963	2.74594	1.38328	0.860226	0.406344	1.70016	0.345564	43.1206	2.13163	0.323191
AGTRAP	48.4243	69.6965	20.65	44.2127	79.5823	52.985	17.1228	43.5181	34.2257	46.7596
C1orf167	0.0554023	1.88077	0.0163288	0.0384185	1.70311	1.25216	0.004336	0.0224042	0.132601	0.513944
RP11-56N19.5	0	0	0	0	0	0	0	0	0	0.0778142
MTHFR	11.9416	24.4188	21.1037	14.6491	24.38	21.9993	3.8992	19.5943	5.77506	14.8194
CLCN6	13.4684	18.2086	16.0007	16.6166	15.9243	19.4521	3.75311	18.4556	7.01683	23.2971
NPPA-AS1	1.71587	1.15483	2.25786	1.77633	2.06437	1.52212	1.16618	0.382987	1.02294	0.848849
NPPA	0	0.0558752	1361.62	0	0.061168	0	0	0.195186	0	0
NPPB	0	0.0300577	0.102035	0.0514435	0.0564085	0	0	0.0524997	0	0.069816
RP5-934G17.6	0	0	0	0	0.029691	0	0	0	0	0
RNU5E-1	0.176663	0.086917	0.885156	0	0.163115	0	0	0.303623	1.65879	0
RNU5E-4P	0	0	0	0	0	0	0	0	0	0
KIAA2013	188.35	124.575	158.848	161.643	110.791	132.635	33.8107	106.462	115.513	86.3901
PLOD1	993.071	285.928	82.213	342.294	391.069	362.168	178.099	125.645	244.515	212.789
MFN2	115.059	113.059	107.18	110.027	107.37	105.306	16.5162	119.518	54.1032	113.02
RP5-1077B9.5	0	0	0	0	0.105235	0	0	0	0	0
MIIP	40.1596	34.2775	30.8	32.9555	74.3782	41.2701	31.9351	20.9749	47.9584	31.1393
Y_RNA	0	0	0	0	0	0	0	0	0	0
RN7SL649P	0	0	0	0	0	0	0	0	0	0
TNFRSF8	0.161634	3.6999	0.0189439	0.191021	7.70017	0.610132	0.188642	0.399633	0.585767	3.03313
RNU6-777P	0	0	0	0	0	0	0	0	0	0
RP11-426M1.2	0	0	0	0	0.0383799	0	0	0	0	0
TNFRSF1B	16.2233	78.6102	3.16832	8.88279	188.859	31.7217	1.05603	25.4444	14.042	143.504
MIR4632	0	0	0	0	0	0	0	0.597292	0	2.3829
RP5-1118D24.2	0	0	0	0	0	0	0	0	0	0
SNORA70	0	0	0	0	0	0	0	0	0	0
VPS13D	29.0194	31.4198	16.344	40.1957	16.7372	56.9333	1.90616	32.7118	10.077	26.2027
SNORA59A	3.76571	2.88198	0.698807	5.63713	2.76866	13.5754	1.11338	3.59554	6.11132	5.41901
RP5-888M10.2	0.266204	0.738199	0	0.163022	1.05019	0.247953	0	0.249553	0.151487	1.5487
DHRS3	108.867	113.968	3.26432	200.151	100.895	263.374	77.4937	140.257	122.522	181.206
RNU6ATAC18P	4.82762	6.19606	0	8.4836	1.7442	17.2045	3.07191	5.05037	2.62778	4.79726
RP11-474O21.5	19.3254	3.47668	1.23152	22.8699	13.5598	30.5349	1.4716	12.2505	6.73131	53.9295
AADACL4	0	0.00662224	0	0	0.118064	0.0689547	0	0	0	0.553741
RP11-474O21.2	0	0	0	0	0	0	0	0	0	0
AADACL3	0.00261787	0	0	0	0	0	0	0	0	0
snoU13	0	0	0	0	0	0	0	0	0	0
C1orf158	0.017124	0.168498	0.604676	0	0.0135521	0.125321	0.676989	0	0.0459392	0.0223643
PRAMEF12	0	0	0	0	0	0.0608083	0.126341	0	0.0371509	0
PRAMEF1	0	0	0	0	0	0.0890558	0	0	0	0.0198656
RP5-845O24.8	0	0	0	0	0	0	0	0	0	0
PRAMEF11	0	0	0	0	0	0	0	0	0	0
RP5-845O24.3	0	0	0	0	0	0	0	0	0	0
HNRNPCL1	0.0478329	0.0188268	0	0	0.00883293	0	0	0.0657668	0	0
PRAMEF2	0.0064554	0	0	0	0.017881	0	0	0	0	0
PRAMEF4	0	0	0	0	0	0	0	0	0	0
PRAMEF10	0	0	0	0	0	0	0	0	0	0
PRAMEF7	0.0172447	0	0	0	0	0.0588957	0	0	0	0
RNU6-1072P	0	0	0	0	0	0	0	0	0	0
RP11-450I1.2	0	0	0	0	0	0	0	0	0	0
PRAMEF6	0	0	0	0	0	0	0	0	0	0
RP11-450I1.4	0	0	0	0	0	0	0	0	0	0
PRAMEF22	0	0	0	0	0	0	0	0	0	0
WI2-3308P17.2	0	0	0	0	0	0	0	0	0	0
PRAMEF23	0	0	0	0	0	0	0	0	0	0
RP13-221M14.6	0	0	0	0	0	0	0	0	0	0
PRAMEF25	0	0	0	0	0	0	0	0	0	0
RP13-221M14.2	0	0	0	0	0	0	0	0	0	0
RP13-221M14.3	0.0146002	0.0143664	0	0	0	0	0	0	0	0
RP13-221M14.4	0	0	0	0	0	0	0	0	0	0
HNRNPCP5	0	0	0	0	0	0	0	0	0.0573975	0
WI2-2994D6.1	0.00730012	0	0	0	0	0.0747959	0	0.0250928	0.0456966	0
PRAMEF26	0	0	0	0	0.019892	0	0	0	0	0
PRAMEF3	0	0	0	0	0	0	0	0	0	0
RP11-248D7.2	0	0	0	0	0	0	0	0	0	0
PRAMEF5	0	0	0	0	0	0	0	0	0	0
RP11-219C24.8	0	0	0	0	0	0	0	0	0	0
RNU6-771P	0	0	0	0	0	0	0	0	0	0
PRAMEF8	0	0	0	0	0	0	0	0	0	0
RP11-219C24.6	0	0	0	0	0	0	0	0	0	0
PRAMEF9	0	0	0	0	0	0	0	0	0	0
RP11-219C24.10	0	0	0	0	0	0	0	0	0	0
PRAMEF13	0	0	0	0	0	0	0	0	0	0
PRAMEF18	0	0	0	0	0	0	0	0	0	0
PRAMEF16	0	0	0	0	0	0	0	0	0	0
PRAMEF21	0	0	0	0	0	0	0	0	0	0
XX-FW84067D5.1	0	0	0	0	0	0	0	0	0	0
XX-FW84067D5.2	0	0	0	0	0	0	0	0	0	0
PRAMEF15	0	0	0	0	0	0	0	0	0	0
PRAMEF14	0	0	0	0	0	0	0	0	0	0
PRAMEF19	0	0	0	0	0	0	0	0	0	0
PRAMEF17	0	0	0	0	0	0	0	0	0	0
PRAMEF20	0	0	0	0	0	0	0	0	0	0
LRRC38	0	0.221916	0	0	0.451907	0	0	22.712	0	0.0438681
RP4-597A16.2	0	0	0	0	0.0205176	0	0	0.381916	0	0
RP4-597A16.3	0	0	0	0	0	0	0	0	0	0
PDPN	23.0553	80.908	0.105063	34.1801	115.375	55.1368	8.27833	65.793	39.145	60.6732
RNA5SP41	0	0	0	0	0	0	0	0	0	0
AL359771.1	0	0	0	0	0	0	0	0	0.656945	0
CTA-520D8.2	0	0	0	0	0	0	0	0	0.17507	0
SCARNA11	0.407683	0.240693	0	0	0.150567	0.835412	0.6509	0	0	0.37271
PRDM2	25.4208	30.9941	44.2262	29.7891	21.837	29.4501	6.39618	28.9097	12.8232	29.9373
RNU6-1265P	0	0	0	0	0	0	0	0	0	0
RP11-344F13.1	0.187939	0.517803	0	0	1.52703	0.770238	0	0.129201	0	0
RP4-704D23.1	0	0	0	0	0.0845154	0	0	0	0	0
KAZN	52.0256	13.9969	1.31891	54.637	11.4007	15.5896	7.3325	36.599	11.6393	9.24288
TBCAP2	0	0	0	0	0	0	0	0	0	0
TMEM51-AS1	0.393512	1.24611	5.68794	2.61468	0.802637	1.39282	1.40886	6.52949	1.03009	5.08561
TMEM51	7.87411	25.1438	129.407	14.9023	29.3432	17.939	14.128	43.7705	18.7502	106.833
C1orf195	0	0	0	0.191602	0	0	0	0.195536	0	0
RP1-21O18.3	0	0	0	0	0	0	0	0	0	0
FHAD1	0.201979	0.635332	3.05813	0.29554	0.750544	0.364698	0.385474	0.606061	0.103634	1.43787
RP3-467K16.2	0.18093	0.0638231	3.69456	0	0.0598875	0.104931	0.0999235	0.0352027	0.0213692	0.0468138
RP3-467K16.7	0	0	0.146106	0.0491084	0	0	0	0.15035	0	0
RP3-467K16.4	0.00614123	0.0241716	0.184621	0.0206847	0.0718234	0.0419481	0.108944	0.971031	0	0.0748587
EFHD2	30.6015	102.434	165.392	38.0716	193.947	65.6084	14.7548	455.932	44.8023	158.26
CTRC	0	0.0209438	0.304701	0.0614489	0.148797	0	0	0.114969	0.0380674	0.0694956
CELA2A	0	0.0480647	0.0466178	0	0.0515438	0	0	0	0	0
CELA2B	0	0.780284	0.194406	0.0490073	0.100757	0.447235	0	0	0	0
CASP9	9.80715	13.5992	41.6153	14.1479	12.5675	13.7687	6.87343	13.9405	9.36904	13.3062
DNAJC16	12.3229	12.43	15.5799	11.2488	10.2143	14.6995	4.16679	12.5647	6.85753	11.2997
SCARNA21	0	0	0	0	0	0	0	0	0	0.346088
RP4-680D5.8	0.214446	0.0301446	0.20466	0	0.311144	0	0	0.105303	0	0.280071
AGMAT	0.47911	0.471438	2.53509	0.242772	1.13528	0.347531	0.428726	0.145739	0.822758	3.54671
RP4-680D5.2	0.145304	0.076988	0.983161	0.376469	0.0653606	0.152694	0.356909	0.140873	0.186577	0.0851534
CHCHD2P6	6.9518	3.04774	7.43378	2.93651	2.58442	2.5858	2.86941	2.05044	5.02663	1.88775
RNU7-179P	0	0	0	0	0	0	0	0	0	0
RP4-680D5.4	0	0	0	0	0	0	0	0	0	0
DDI2	22.0494	18.8301	18.2487	25.1819	13.3683	22.0232	3.31421	10.0514	7.82374	17.5827
RSC1A1	0	0	0	0	0	0	0	0	0	0
RP4-680D5.9	0	0	0	0	0.03823	0	0	0.142323	0	0
PLEKHM2	113.041	102.043	72.6764	86.2577	218.303	91.7677	18.9201	96.8677	58.7537	101.606
AL121992.1	0	0	0	0	0	0	0	0	0	0
RP11-288I21.1	0	0	0	0.0553516	0	0	0	0	0	0
SLC25A34	1.29055	1.80526	12.6997	3.37463	2.95291	4.72485	2.12757	2.71408	1.12143	1.75914
RP11-169K16.4	0.0663522	0.244836	0.0554088	0.279357	0.689217	0.679835	0.264842	0.114037	0.519182	0.606602
TMEM82	0	0.0137237	0.0698807	0	0	0	0	0	0.0436523	0
FBLIM1	259.517	120.523	24.1372	374.899	56.1853	154.845	32.3444	60.7787	208.973	35.805
RP11-169K16.6	0.49754	0.149	0.0722576	0.145722	0.0599197	0.44328	0.287813	0.148713	0.135411	0.0988823
RP11-169K16.7	84.1408	35.6764	92.0837	124.61	30.1004	44.8305	163.385	77.7417	114.443	44.8841
RP11-169K16.8	1.76663	0.187929	1.11641	1.60819	0.661276	0.733808	2.92221	0.656483	1.4944	0.109127
RP11-169K16.9	9.62144	8.64585	39.2761	13.032	11.2505	9.60927	4.97172	11.0113	11.12	7.48136
SPEN	76.0713	62.4343	39.1509	66.3333	40.9225	63.9008	4.44069	63.6828	21.6164	47.8655
snoU13	0	0	0	0	0	0	0	0	0	0
RP1-134O19.3	0	0	0	0	0	0	0	0	0	0
ZBTB17	54.7313	33.0662	25.0098	38.5731	33.22	47.6678	11.4552	25.0489	34.6937	27.6087
RP11-5P18.1	0	0	0	0	0	0	0	0	0	0
RP11-5P18.3	0	0	0	0	0	0	0	0	0	0
TBC1D3P6	0	0	0	0	0.020347	0.112894	0	0	0	0
C1orf64	0.153468	0.0137282	0	0.0352436	0.00966129	0	0	0.0239781	0.131	0.0478305
RP11-5P18.5	0	0	0	0	0	0	0	0	0	0
HSPB7	1.39884	9.40837	3.70362	0.374367	6.6731	3.24977	0.0649236	1.41639	1.32364	4.39912
CLCNKA	0.134174	0.0390076	67.8993	0.11298	0.0506801	0.218707	0.0649153	0.324936	0.0954423	0.250904
RP11-5P18.10	0.587203	0.222231	0.100586	1.06497	0.0139018	0.462799	0	0.362278	0.659745	0.137649
CLCNKB	1.49231	1.07252	4.97251	0.714529	0.101313	1.16174	0.291984	1.03094	1.09899	0.902838
FAM131C	2.46767	0.692883	0.790968	3.75698	0.201376	1.40463	0.232146	1.90635	2.18441	0.170908
EPHA2	37.8753	30.4475	2.98812	43.9684	17.903	33.8423	10.1795	53.9995	29.4186	32.8763
RP11-276H7.2	0.844229	0.876861	0	0.987329	0.4547	0.600684	0.218407	1.93459	1.17436	0.803965
RP11-276H7.3	0.272788	0.306766	0.065085	1.05005	0.197897	0.399278	0	1.27254	0.609848	0.801601
ARHGEF19-AS1	0	0	0	0.243976	0	0	0	0	0.151142	0
ARHGEF19	149.636	86.6765	11.4018	159.328	17.2767	176.202	50.484	10.4586	102.513	17.1944
ANO7P1	2.24246	2.08077	0.800643	2.51168	2.66557	4.91172	1.80006	3.49701	2.03389	3.62784
C1orf134	25.1114	26.4476	49.8778	21.6761	7.49551	21.9793	6.49178	45.5435	12.9017	15.574
RSG1	11.4985	11.8207	18.7687	11.9237	4.26315	13.1449	1.84387	21.1534	8.37446	9.69046
MT1XP1	0.341928	0.448604	1.14214	2.30334	0.736647	1.16778	0.758217	0.195886	0	0.260496
FBXO42	22.1481	19.7653	18.381	19.9134	19.82	20.333	6.13467	25.1686	13.5376	18.7683
SZRD1	159.729	133.756	136.307	148.395	222.971	161.178	33.3929	264.453	139.202	182.122
RP11-430L17.1	0.111284	0	0	0	0.0256874	0	0.0740307	0.286888	0	0.127171
SPATA21	0.0070571	0.0162029	0.0628606	0.095078	0.0564711	0.048204	0	0.0323434	0.0294503	0.0322585
NECAP2	64.142	70.9389	45.7944	48.3859	68.4237	64.8613	20.6202	53.4495	63.6301	77.1716
RP4-798A10.2	0.411578	0.523912	0.578284	0.759145	0.678597	1.57299	0.504139	0.336839	0.368051	0.955608
CROCCP3	3.54726	2.84288	6.43891	6.38262	2.18061	6.44002	1.51937	2.27818	3.14568	3.8759
RNU1-1	0.193898	0.699576	0	0	0	0.662217	0.343972	0.222163	0	0
RP4-798A10.7	2.80751	0.996021	5.64586	2.09065	0.987505	2.25034	3.30337	0.39389	1.61395	0.785713
RP4-798A10.4	0.87521	0.350857	0.216552	0.21836	0.239434	0.664242	0	0	0	0
U1	0	0.19352	0.271833	0.0456837	0.0688776	0.138968	0	0	0.0424513	0.0309996
AL355149.2	0.0207839	0	0.277696	0	0	0	0	0	0	0
RP5-875O13.6	0.156232	0	0.240859	0	0.0332887	0.123133	0	0	0	0.0549346
AL355149.1	0	0	0	0	0	0	0	0	0	0
NBPF1	37.4308	42.8552	39.8943	45.3903	35.4169	65.4183	7.32165	21.5858	24.9171	20.7466
RP5-1182A14.5	0.0312678	0.184602	1.77553	0.315945	0.259829	0.320365	0	0.107477	0	0.857563
CROCCP2	24.3042	18.1387	22.4588	38.694	20.666	42.2055	15.4652	19.021	20.7367	16.8739
MST1P2	5.29594	16.7168	0.935906	71.3372	3.22829	81.109	28.1217	0.718929	19.6634	1.55134
RNU1-3	0.0646327	0	0	0	0	0	0	0	0	0
AL137798.1	0	0	0	0	0	0	0	0	0	0
AL021920.1	0	0	0	0	0	0	0	0	0	0
EIF1AXP1	11.2333	7.04926	6.26731	2.05183	11.9917	2.7463	0.583566	6.44938	3.66077	8.13108
ESPNP	1.72104	0.475883	4.15561	3.38145	5.25991	5.05769	0.337261	1.41016	2.44277	0.0762308
AL021920.2	0	0	0	0	0	0	0	0	0	0
CROCC	31.8423	18.8166	160.42	34.1926	23.0071	23.4445	4.60079	15.4142	18.1231	17.3852
RNU1-4	0	0.254391	0	0	0	0	0	0	0	0
CROCCP4	0.68111	0.54454	0.213291	1.29043	0.235829	2.39887	0	0.512136	0.266472	0.194588
MST1L	0.20619	10.8358	0.0802408	25.6487	0.889045	25.9049	17.9994	0.275239	4.94973	0.347722
RP11-108M9.1	0.025328	0.0249224	0.126904	0.085309	0	0	0	0	0.158546	0
RP11-108M9.2	0	0	1.36487	0	0.521523	0.246267	0	0	0	0.329608
MIR3675	0	0	0	0	0	0	0	0	0.908924	0
U1	0.0214643	0.109123	0.0477978	0.0361476	0.0099091	0.0366533	0	0	0.0223933	0
RP11-108M9.4	27.3549	49.1731	60.4276	33.5934	89.3149	45.9641	70.4587	4.80538	83.0699	67.2419
RP11-108M9.5	0	0.143721	0	0.0702791	0.0192655	0	0.166569	0	0	0.286136
RNU1-2	0	0	0.215892	0	0	0	0	0.66649	0	0
RP11-108M9.6	0.169403	0.142877	1.94007	0.081511	0.469234	0	0.837155	0	0.151487	0.331865
MFAP2	156.858	144.525	72.5372	131.674	313.62	193.81	179.375	170.137	126.603	429.721
RP1-37C10.3	0.149997	0.311589	0.612372	0.449079	0.969455	0	0	0	0.625957	1.59984
ATP13A2	66.1835	47.8713	123.871	61.406	80.419	44.1196	5.90102	32.3495	33.182	340.208
SDHB	81.6251	78.1236	94.7714	80.2058	109.393	82.0482	88.5237	86.9137	114.431	134.415
PADI2	189.969	9.95736	47.6704	100.479	0.492442	16.6832	13.7786	16.5844	15.8527	5.28761
Y_RNA	0	0	0	0	0	0	0	0	0	0
RP11-380J14.1	0.00906738	0	0	0.0610809	0.119301	0.0232257	0.132704	0	0	0.0103619
PADI1	0	0.0123652	0.0139918	0	0.07155	0	0.49601	0.107987	0	0.028721
PADI3	0.235994	0	0.0555131	0	0.00306895	0	0.28303	0.536982	0	0.0911614
MIR3972	0	0	0	0	0	0	0	0	0	0
PADI4	0.0107032	0.561698	0.0119173	0.0480671	0.0691769	0.328991	0.0474683	0.0613174	0.0669991	0.260935
AC004824.2	0	0	0	0	0	0	0	0	0	0
PADI6	0.0088442	0.0522154	0.0443132	0.0446831	0.00816594	0.0453081	0	0	0.027681	0.0404275
RP1-20B21.4	0.306746	0.0335371	0.455386	1.26276	0.34616	0.349208	0.544161	0.234307	0	0.31159
RCC2	537.48	218.26	298.833	310.336	177.58	264.823	68.3882	182.359	175.72	204.167
AC004824.1	0	0	0	0	0	0	0	0	0	0
snoU13	0	0	0	0	0	0	0	0	0	0
ARHGEF10L	88.7074	33.1709	29.6398	102.92	49.7838	44.8559	15.4849	11.8215	57.2955	17.7706
RP11-473A10.2	0	0	0	0	0.0320881	0	0	0	0	0
ACTL8	0.148089	0	0	0	0.184063	0	0.0909372	0.0587342	0.0713073	0.0260356
RP11-174G17.2	0	0	0	0	0	0	0	0	0	0
IGSF21	1.95847	1.80201	88.3721	2.36083	5.7611	1.30254	0.466285	111.832	2.17228	12.3761
RP11-174G17	0.0493013	0	0.24702	0	0	0.252566	0	0	0	0
RP11-422P22.1	0.0431762	0	0.144221	0	0.338853	0	0	0	0	0.197362
KLHDC7A	0.276789	2.56057	3.55813	0.310758	0.0774432	2.14844	0.167393	2.35691	0.157511	1.22688
RP1-8B22.1	0	0	0	0	0	0	0	0	0	0
RP1-8B22.2	0	0	0	0	0	0	0	0	0	0
PAX7	0	0.00165215	0.084127	0	0	0	0.241265	0.363598	0.0105103	0
TAS1R2	0	0	0	0	0.00385007	0	0	0	0	0
RP13-279N23.2	0	0	0	0.00817162	0.00224007	0.0248578	0	0	0	0
ALDH4A1	21.8665	17.2165	11.8405	30.7247	18.581	20.7369	3.92447	11.7299	13.9649	11.2885
MIR4695	0	0	0	0	0	0	0	0	0	0
MIR1290	0	0	0	0	0	0	0	0	0	0
IFFO2	44.184	38.2749	7.24947	165.81	18.8241	60.8306	11.213	39.4318	33.2401	19.7082
RP5-1126H10.2	0.320922	0.536524	0.291409	0.954987	0.727831	0.83001	0.456	1.21021	0.253548	0.49848
UBR4	57.2533	35.5698	34.1417	62.991	30.0502	52.9099	7.6719	32.2712	16.7847	33.7528
AL137127.1	2.64994	1.3559	0.354062	1.07105	2.05525	10.8604	0.564114	2.18609	0	3.87618
RP1-43E13.2	10.5161	8.10539	16.481	12.3231	6.48598	5.78362	7.28786	10.1328	15.181	8.69657
EMC1	56.548	39.496	34.4953	44.1864	25.1362	52.558	17.7789	33.2463	19.1516	26.5646
MRTO4	99.6686	52.0319	61.2395	89.7732	72.8745	67.7714	76.2513	61.0819	122.828	41.0866
AKR7L	0.298693	0.37304	1.66287	0.980252	0.961717	0.313883	0.580825	1.19782	0.335593	0.31508
AKR7A3	1.69844	0.902716	2.71241	3.90423	2.23782	1.90533	3.87622	2.83382	1.00885	0.651698
RP4-657E11.10	0	0	0	0	0	0	0	0	0	0
AKR7A2	148.052	113.454	104.211	129.838	107.87	125.739	58.0584	207.787	147.94	74.4604
RNU6-1099P	0.891569	0.97477	0	0.333662	0.274399	2.02997	0	0.340512	0	0
PQLC2	23.0977	22.79	22.2245	19.4991	41.4758	21.7126	7.17218	22.4225	19.194	14.1966
RN7SL85P	0	0	0	0	0	0	0	0	0	0
CAPZB	275.426	269.51	182.175	299.008	446.139	271.728	53.5957	346.508	256.701	271.715
RN7SL277P	0	0	0	0	0	0	0	0	0	0
RNU4-28P	0	0	0	0	0.0694105	0	0	0	0	0
snoU13	0	0	0	0	0	0	0	0	0	0
RP5-1056L3.1	0	0	0	0	0.330957	0	0	0	0	0
MINOS1-NBL1	0.00425181	0	0	0	0	0	0	0.0146148	0	0
MINOS1	4.644	8.60977	14.271	6.12129	4.62533	8.11406	11.6551	17.8475	5.04627	5.68061
RPS14P3	3.00521	0.87108	0.544711	3.92328	2.77474	5.01247	14.6298	2.08199	2.04158	3.19466
NBL1	27.3034	50.0045	3.38615	12.4095	139.132	33.6386	8.54076	120.905	41.2756	12.0396
HTR6	0.357956	0.0473137	2.07012	0.0539846	0.123323	0.492657	0.0426497	1.32223	0.167216	0.0244215
TMCO4	109.394	36.2607	1.96507	74.1072	20.5442	44.0683	9.90052	12.3486	47.3495	30.1184
RNF186	27.9973	2.24634	1.47408	4.97367	0.00783578	4.43457	1.58078	0	4.9405	0
RP11-91K11.2	0.687681	0	0.396043	0.0798698	0	0	0.1262	0	0	0
OTUD3	20.5354	11.1606	12.6724	12.5566	10.4956	16.1934	4.33485	12.1683	6.03017	4.27457
PLA2G2E	0	0	0	0	0	0	0	0	0	0
RN7SL304P	0	0	0	0	0	0	0	0	0	0
PLA2G2A	18.0017	0.390969	2.22627	0.928161	92.7328	2.10116	0.017053	0.0220283	0.200579	0.820232
PLA2G5	0.195163	9.96194	6.35601	0.0410838	1.83199	2.83277	0.248842	0	1.52708	1.1523
PLA2G2D	0.0555377	2.0298	0.0662542	0.0801687	2.72875	0.934836	0	0	0.322818	29.4304
PLA2G2F	0	0	0	0	0.0015197	0	0	0	0	0
RP3-340N1.2	0.0240995	0.0355704	0.0804992	0	0.548867	0.0411533	0.138944	0	0.150856	0.201961
PLA2G2C	0.019284	0.0094876	0.139564	0	0.0474803	0	0	0	0	0.0146914
RP3-340N1.5	0.748219	0.879395	6.52585	0.840042	0.594889	0.638845	0.0553053	0.357204	0	0.190009
UBXN10	0.806732	2.95995	40.9164	0.365285	0.361892	1.28663	2.22263	0.516666	0.226293	0.469651
RP3-340N1.6	0	0	0	0	0	0	0	0	0	0
VWA5B1	0	0.152108	1.36028	0	0.742803	0.0851526	0	0.114269	0.0208096	0.0683818
RP4-745E8.2	0	0.091092	0	0	0.128212	0	0	0	0	0
RP4-749H3.1	0.00668333	0.0295934	0.21208	0.0112553	0.212892	0.0342382	0	0.0114864	0.0627536	0.198575
RP4-749H3.2	0	0	0	0	0	0	0	0	0	0
CAMK2N1	8.19202	83.6437	139.96	10.6628	100.418	27.8258	9.71829	146.756	7.58665	80.6735
MUL1	80.573	88.6639	126.509	71.9019	77.4554	83.4589	13.2808	95.7535	66.0246	60.5057
RPS4XP4	0	0	0	0	0	0	0	0	0	0
FAM43B	1.20741	1.19212	0.315515	0.290483	35.9851	0.88364	0.109282	9.61336	0.308492	2.57186
CDA	1.78314	5.76197	2.46336	1.89075	21.7283	3.27051	3.0461	7.71827	4.89196	16.4023
PINK1	79.6298	88.0018	115.685	68.7828	121.763	63.6665	10.825	109.221	51.1905	68.5005
PINK1-AS	16.6571	13.8457	7.23585	23.07	6.01575	22.9771	2.78057	11.8251	6.18265	8.8333
AL391357.1	0	0	0	0	0	0	0	0	0	0
DDOST	569.617	470.705	755.434	384.122	519.935	543.749	434.256	445.57	435.801	412.153
KIF17	0.372296	6.20669	3.80201	0.34344	2.43906	1.8951	0.1893	2.40453	0.489843	2.33048
RP5-930J4.5	0	0	0	0	0	0	0	0	0	0
SH2D5	0.213289	0.0683859	1.56899	0.12915	0.154891	0.196434	0.331607	1.46629	0	0.087637
RP5-930J4.2	0	0	0	0	0.0654641	0	0	0	0	0
HP1BP3	125.838	106.042	217.252	117.492	103.877	148.604	52.6024	186.972	71.3711	113.897
RP5-930J4.4	0	0.0364687	0	0	0.0684397	0	0	0.254789	0	0
EIF4G3	56.0736	44.5596	77.6411	42.2455	37.9337	43.0748	12.8754	122.935	12.0581	84.1955
RNU7-200P	0	0	0	0	0	0	0	0	0	0
MIR1256	0	0	0	0	0	0	0	0	0	0
RPS15AP6	0.0550637	0.325092	0	0.185464	0.0762614	0	0	0	0	0
RP11-487E1.2	0.46086	0.181392	0.30788	0	0.170207	0	0	0	0	0
RP11-628K18.1	0	0	0	0	0	0	0	0	0	0
AL031005.1	0.165621	0	0	1.11568	0	0	0	0	0	0
ECE1	106.374	117.83	210.79	72.5929	151.074	60.513	4.6123	145.524	31.3628	93.6567
RP3-329E20.2	0.0146608	0.115408	0.832512	0	0.0676825	0	1.13135	0	0	0
RP5-1071N3.1	0.282204	0.290308	0.656993	0.230427	0.16976	0.219047	0.0796449	0.0587895	0.0802962	1.48543
PPP1R11P1	0.140954	0.0832184	5.36743	0	0.0260289	0.288839	0	0	0	0
RP11-293F5.8	0	0	0	0	0	0	0	0	0	0
RP11-293F5.1	0	0	0.0465259	0	0	0	0	0	0	0
NBPF2P	7.73335	11.003	28.2253	16.0407	6.93352	11.6252	6.95211	4.05401	4.67264	4.36753
HS6ST1P1	4.06825	0.684075	0.57338	0.982884	0.332833	0.351752	0.0228386	0.236015	0.644711	0.117698
CROCCP5	0.063854	0.0125663	4.30847	0.172057	0	0	0.0339828	0.0438973	0	0
NBPF3	16.0179	8.75651	23.2698	13.9726	5.10895	9.61362	2.27732	10.3335	10.4514	3.47104
PFN1P10	0	0	0	0	0	0	0	0	0	0
ALPL	57.9154	86.9389	1.20997	77.042	55.5618	98.118	3.53741	90.1682	35.8835	475.44
RP11-63N8.3	0	0.0635203	0	0	0.107286	0.132282	0	0.133136	0	1.41639
AL359815.1	0	0.15116	0	0	0	0	0	0	0	0
RAP1GAP	7.67311	30.26	48.5347	16.3723	0.471156	68.5836	2.17658	59.9336	17.7798	0.668899
USP48	27.4052	26.4611	39.9769	24.1345	22.9693	29.2293	12.2154	45.2279	15.2028	24.5807
RP11-132G19.3	0	0	0	0	0	0	0	0	0	0
LDLRAD2	0.382442	0.241587	0.157712	0.540695	0.156939	0.266067	0.106792	0.113605	0.0295552	0.410064
HSPG2	182.261	113.832	38.888	274.822	191.104	234.092	11.8361	145.041	30.6445	149.689
RP11-26H16.1	0.0438914	0	0	0	0.0202627	0	0.0583969	0.0754343	0	0
CELA3B	0	0.0135367	0	0	0	0.070476	0	0.0236436	0	0
RN7SL421P	0	0	0	0	0	0	0	0	0	0
RN7SL386P	0	0	0	0	0	0	0	0	0	0
RNU6-1022P	0	0	0	0	0	0	0	0	0	0
CELA3A	0	0	0	0	0.00799582	0	0	0	0	0
RN7SL768P	0	0	0	0	0	0	0	0	0	0
RN7SL186P	0	0	0	0	0	0	0	0	0	0
RNU6-776P	0	0	0	0	0	0	0	0	0	0
RP1-224A6.3	0.430885	0.254391	0.345427	0.116103	0.668373	0.353182	0.596218	0.0592436	0.215777	0.945411
LINC00339	38.2009	46.3346	40.6277	32.1166	19.4294	43.4719	44.626	19.0617	61.7385	31.9159
CDC42	198.781	301.515	322.431	192.996	256.351	273.356	262.15	320.784	260.798	270.174
CDC42-IT1	0.0306352	0.0301446	0.20466	0.154777	0.0282858	0.313883	0	0.0526514	0	0.0700178
RP1-224A6.8	0	0	0	0	0	0	0	0	0	0
RP1-224A6.9	0.113367	0.139439	0.0946691	0.0954594	0.104673	0.435576	0.0754163	0.194838	0	0.323879
WNT4	0.510437	3.33614	64.2349	0.386434	1.34686	1.4634	1.27103	58.6884	0.820782	1.58404
MIR4418	0	0	0	0	0	0	0	0	0	0
RP11-415K20.1	0	0	1.43928	0	0	0	0.0573286	0	0	0
ZBTB40	39.2022	31.5464	30.9805	32.2436	19.9242	38.3953	8.21829	22.014	15.5548	29.2212
ZBTB40-IT1	2.21314	1.37539	1.03755	1.96164	0.824536	1.98908	1.23981	0.934225	2.43046	2.66221
EPHA8	3.01296	0.00583989	24.3839	0.919531	0.0127861	0	11.3654	3.64484	0	0.0271289
C1QA	322.901	802.014	32.066	69.3547	1994.2	533.797	34.9688	61.0397	184.188	1919.69
C1QC	282.907	417.936	18.2468	78.6509	1599.89	367.137	18.1911	55.9758	200.396	1571.38
C1QB	201.912	644.304	17.5373	62.0154	1392.34	369.496	37.2963	30.6999	170.624	1507.38
EPHB2	2.42386	6.54817	44.8483	2.14515	84.5305	8.752	0.845148	100.232	2.30205	18.5908
MIR4684	0	0	0	0	0	0	0	0	0	0
AL611946.1	0	0	0	0	0	0	0	0	0	0
RP11-69E9.1	0	0	0	0	0	0	0	0	0	0
MIR4253	0	0	0	0	0	0	0	0	0	0
RP1-74M1.3	0.167168	0.779168	6.46555	0.266708	10.3413	1.39727	0.0585302	40.9485	0.0550749	1.11604
LACTBL1	0	0	1.38086	0	0	0	0	0	0	0
C1orf234	0.748424	0.0513795	0.406968	0.410366	0.0803521	0.178331	0.324203	0.777754	0.653709	0.159121
KDM1A	165.856	98.8106	182.199	103.861	67.06	101.526	50.1923	107.318	97.5234	49.2529
RP1-184J9.2	0	0.0156607	0	0	0.014695	0	0	0.0547069	0.0996268	0
MIR3115	0.155879	0	0	0	0	0	0	0	0	0
MIR4419A	0	0	0	0	0	0	0	0	0	0
LUZP1	39.2667	45.5681	7.44189	29.6898	27.0674	37.9929	5.41871	42.0652	16.61	49.6712
RP5-979D14.1	0	0	0	0	0	0	0	0	0	0
RNU6-514P	0	0	0	0	0	0	0	0	0	0
RNU6-135P	0	0	0	0	0	0	0	0	0	0
HTR1D	0.0892925	0.578429	0.347973	0.238096	0.168325	0.343079	0.188104	0.0511545	0.0465788	1.32653
RP5-1057J7.1	0	0	0	0	0	0	0	0	0	0
RP5-1057J7.6	3.69551	2.64008	1.19668	2.89864	1.05707	5.46609	2.91176	2.14165	1.69413	1.57532
HNRNPR	102.682	71.213	115.421	75.2018	78.2251	89.4891	11.2842	111.761	52.9603	86.802
ZNF436	47.1801	62.2715	48.1193	42.717	43.7847	59.9891	18.2386	41.2878	44.3854	39.6819
C1orf213	4.29181	3.11133	8.44149	4.63922	2.70199	5.03135	3.98385	2.63483	3.3738	3.37615
Y_RNA	0	0	0	0	0	0	0	0	0	0
RP5-1057J7.7	0.407683	0.770218	0.272356	1.04359	0.135511	1.33666	0.26036	1.12107	0.816633	0.149084
TCEA3	25.352	35.747	2.13545	29.3131	7.55943	32.1331	9.95023	81.7839	43.4729	15.1905
RP4-654C18.1	0	0	0	0	0	0	0	0	0	0
ASAP3	55.1281	54.5151	15.1974	81.5816	98.687	72.6564	24.6941	33.8344	58.277	65.84
E2F2	5.52035	4.34824	12.7688	15.7672	20.9278	5.71179	3.13224	4.86064	8.76661	3.47166
RP1-150O5.3	0	0.617568	0.388226	0.0782934	0.0643874	0.238166	0.309273	0.639207	0	1.70008
ID3	46.8643	136.804	38.342	13.7085	219.2	147.706	56.0818	355.65	99.4718	282.733
MDS2	0.0445368	0.160687	0.34712	0	0.260435	0.304212	0.0131679	0.391223	0.0619528	0.248821
RP11-223J15.2	0	0	0	0	0.033008	0	0	0	0	0
RPL11	3350.81	2012.98	1546.08	3306.95	1525.67	1809.09	5785.96	1507.67	4688.58	1376.78
RP5-886K2.1	0.0186945	0	0.0936673	0	0	0	0	0	0	0
RN7SL532P	0	0	0	0	0	0	0	0	0	0
TCEB3	45.2835	71.3154	71.6597	47.5229	74.6152	69.4007	16.7372	68.017	32.345	45.1179
RP5-886K2.3	8.15246	5.84608	22.947	9.59469	12.8457	5.48259	7.64297	6.76221	7.97991	9.53219
PITHD1	82.9071	73.3776	152.282	83.228	80.744	81.1298	56.8372	83.7367	66.23	67.1372
LYPLA2	146.814	96.8055	81.4537	100.732	103.774	123.044	32.2002	93.36	107.836	71.7738
GALE	9.83862	16.274	10.1877	7.30285	26.7401	22.9839	10.6262	13.5145	18.3033	15.8894
HMGCL	23.931	25.334	28.7856	20.9112	19.169	25.6249	9.48664	14.4245	29.6811	28.6021
FUCA1	85.0985	173.413	47.2371	115.198	200.27	166.274	61.8954	153.767	91.0185	135.984
CNR2	0.0271391	0.247971	0.0323759	0.0195877	0.12171	0.059585	0	0	0.0849415	0.673441
RN7SL24P	0	0	0	0	0	0	0	0	0	0
snoU13	0	0	0	0	0	0	0	0	0	0
RP11-4M23.2	0.0585623	0.123481	0	0	0.115867	0	0	0	0.104738	0.152967
RP11-4M23.3	0	0	0	0	0	0	0	0	0	0
MIR378F	0	0	0	0	0	0	0	0	0	0
RP11-4M23.4	0	0	0	0	0	0	0	0	0	0
PNRC2	26.3465	44.1283	46.4672	40.5892	50.1559	30.6242	15.2909	43.4262	47.771	55.5009
SRSF10	10.8855	13.0413	14.2596	10.8943	8.75077	14.5094	4.63005	17.2903	12.2347	12.3759
RP11-4M23.7	0	0	0	0	0	0	0	0	0	0
RP11-293P20.2	0	0.436499	0	0.235915	0.388026	0	0	0.0802528	0.292297	0
MYOM3	0.0656052	0.247089	0.0906786	1.00198	3.58222	0.301322	0.117386	0.567653	0.69389	0.754886
RP11-293P20.4	0	0	0	0	0	0	0	0	0	0
IL22RA1	4.38311	3.01569	0.0885789	11.8155	2.86471	9.62605	1.37097	0.208348	2.65596	0.450236
IFNLR1	17.7739	18.5614	10.4428	33.3449	0.707725	22.7223	5.21946	7.1419	15.6074	6.99768
RP11-10N16.2	0.160516	0.157945	0	0.135161	0	0.117473	0	0.0985257	0.0717701	0
AL590683.1	0	0	0	0	0	0	0	0	0	0
AL590683.2	0	0	0	0	0	0	0	0	0	0
RP11-10N16.3	2.37752	1.27939	0	1.16782	0.0228666	4.05995	0	0.340512	1.93783	0.169809
GRHL3	18.6007	3.13166	3.1632	3.92357	0.0223558	6.39493	4.08052	8.96999	8.21815	0.319736
STPG1	12.1859	11.1577	14.3929	15.293	3.90717	16.1745	2.9617	5.39204	6.74113	2.35034
NIPAL3	61.4209	54.1987	29.8039	92.8953	7.94378	81.6259	7.43833	40.6463	28.4202	20.8462
RCAN3	36.0002	29.749	44.3442	42.0691	2.22186	53.9119	10.1174	5.1377	21.4184	12.4123
RN7SL857P	0	0	0	0	0	0	0	0	0	0
RP4-594I10.3	0.315426	0.353683	0.612565	0.222364	0	0.450949	0.195195	0	0.872441	0
NCMAP	37.5003	11.3384	9.37123	20.5446	0.00712291	24.3449	3.78402	0.335886	12.6039	0.305619
RP11-496D1.2	0.0609182	0.179828	0	0	0	0.936238	0	0	0.190665	0
Y_RNA	0	0	0	0	0	0	0	0	0	0
SRRM1	56.5572	47.3093	47.8123	71.9238	35.7087	53.6636	22.7531	60.5358	28.8541	43.4161
snoU13	0	0	0	0	0	0	0	0	0	0
CLIC4	167.099	229.02	58.9973	147.517	368.172	240.378	62.8682	231.221	118.857	359.733
RNU6-1208P	0	0	0	0	0	0	0	0	0	0
RUNX3	1.33044	30.7216	0.814997	25.2432	68.9162	8.79677	9.15077	51.4597	25.6617	70.7688
RP11-84D1.1	0.0129265	0.737734	0	0.827237	2.04092	0.79466	2.4766	1.9106	1.4565	0.768146
RP11-84D1.2	0	0	0	0	0.316481	0	0	0	0	0.0198331
MIR4425	0	0	0	0	0	0	0	0	0	0
RP4-799D16.1	0	0.0241716	0	0	0	0.125844	0	0.126656	0	0.112288
RP4-781L3.1	0	0.0259454	0	0.177621	0	0	0	0	0	0
RP4-706G24.1	0	0	0	0	0	0	0	0	0	0
SYF2	78.6931	71.5742	60.9471	75.2175	55.6952	62.584	45.0705	81.6053	78.4798	60.8457
C1orf63	15.6426	16.9557	26.6744	27.6316	12.855	45.1717	43.5397	26.8709	17.7093	44.8775
RP3-465N24.6	1.48615	1.13978	1.16804	2.13475	1.4529	2.01532	0.697873	0.300493	1.23126	0.59941
RP3-465N24.5	6.58156	2.31779	10.4907	13.0673	1.04479	2.83931	0	2.14322	0	7.28368
RHD	0.00319945	0.0787054	0.0213741	0.0431051	0.0384031	0.032781	0	0	0	0.0292498
SDHDP6	8.59023	3.25939	12.4659	8.33042	2.38555	2.48883	0.117524	10.475	0.829393	4.74429
RP11-335G20.7	0.43877	0.636255	0	0.46669	0.1919	0.709827	0	0.317514	0.43367	0.422242
TMEM50A	114.997	134.774	151.146	117.167	170.656	114.241	80.6716	127.329	106.454	155.204
RNU6-1171P	0	0	0	0	0.30584	0	0	0.569294	0	0
snoU13	0	0	0	0	0	0	0	0	0	0
RHCE	0.383387	0.510141	21.5377	0.352176	2.14	0.223189	0.962216	0.239604	0.436343	1.01565
RP3-469D22.1	1.71385	0.458262	0.124451	0.188234	0.481604	0	0.0495706	0.320165	0.116611	0.425767
AL031284.1	0	0	0	0	0	0	0	0	0	0
TMEM57	33.6395	38.4773	110.712	31.5698	47.6577	32.9945	12.0912	37.8774	24.1156	33.7199
LDLRAP1	27.6179	37.1148	1.60729	30.2642	51.669	33.7261	5.01713	57.0184	22.3384	23.8805
RP11-70P17.1	0.680316	3.4119	0.14661	3.17842	2.14785	1.57396	1.40152	2.1876	4.53333	1.20378
MAN1C1	6.33822	9.52519	2.8988	2.30909	14.4491	8.73503	0.488139	88.9892	3.37131	54.1178
RP1-187B23.1	0	0.0281386	0	0	0	0	0	0	0	0
SEPN1	211.998	184.155	63.2683	199.869	537.167	201.51	12.8237	553.065	109.05	372.878
RP1-317E23.6	0	0	0	0	0	0	0	0	0	0
RP1-317E23.3	2.37848	1.23804	4.3754	2.38012	0.620632	1.23614	1.00898	0.236974	0.647331	0.787842
MTFR1L	43.0807	39.977	41.4635	44.8114	24.0145	51.2954	50.4317	44.6226	43.9681	32.2821
AL020996.1	1.16868	0.587537	0.920528	1.78767	0.551307	0.575175	0.12222	0.105252	0.543079	0.303264
RP1-317E23.7	0	0	0	0	0	0	0	0	0	0
AUNIP	4.88527	1.94233	5.70534	1.95813	6.97815	1.98552	3.56169	1.90539	1.80548	1.48323
RP1-125I3.2	0.362065	0.356267	0	0.294361	1.09512	0.639597	0	0.0429149	0.468915	0.570699
PAQR7	31.4103	25.4535	25.2687	30.4066	20.7077	26.3521	8.10154	41.2861	19.5613	15.4601
Y_RNA	0	0	0	0	0	0	0	0	0	0
STMN1	334.87	201.023	761.401	126.499	180.844	251.362	388.433	220.058	219.539	73.5878
SNRPFP2	0	0	0	0	0	0	0	0	0	0
RP1-125I3.4	0	0	0	0	0	0	0	0	0	0
MIR3917	0	0	0	0	0	0	0	0	0	0
AL033528.1	0	0	0	0	0	0	0	0	0	0
PAFAH2	33.0707	27.3765	31.2701	20.0805	12.9718	31.2642	8.61248	18.8207	22.8554	25.6096
RNU6-110P	0	0	0	0	0	0	0	0	0	0
SCARNA17	0	0	0	0	0	0	0	0	0	0
SCARNA18	0	0	0	0	0	0	0	0	0	0
EXTL1	41.3711	1.8506	1.10815	11.8665	2.79348	3.85391	0.808186	6.00688	0.61423	0.320381
SLC30A2	0.503019	0.0715611	0.0809748	0.153095	0.10352	0	0	0.145822	0.0758736	0.138514
TRIM63	0.00411961	0.21079	0.0137607	0.0416267	0.281473	0.253254	0.0986596	0.0141604	0.10315	0.112986
AL391650.1	0	0	0	0	0	0	0	0	0	0
PDIK1L	15.5238	15.3651	27.7963	12.9574	10.3598	22.3109	4.04986	18.0444	12.4876	8.41253
FAM110D	1.62752	9.11601	3.04345	1.89754	8.16858	4.63204	1.03643	17.5241	3.3524	4.26024
ZNF593	55.4374	20.6788	12.5804	37.8373	35.4599	20.9323	75.965	25.2771	65.4695	22.4179
RP11-96L14.7	0.780603	0.0404265	0	0.304434	0.0151735	0	0.371703	0.338928	0.257176	0
CNKSR1	48.3531	35.1727	33.068	58.0165	0.268698	48.8891	19.541	1.00932	32.429	0.934771
CATSPER4	0.083545	0.0308277	0.0174415	0.12311	0	0.160498	0.236205	0.0179482	0.0653709	0.0238681
RP11-231P20.2	0	0.258218	0	0	0.0214692	0.408412	0.0441957	0.194106	0.103967	0.0455522
CEP85	48.4314	28.2898	50.6147	34.7026	36.3151	39.7263	11.0904	20.3242	26.7211	24.1084
RP11-231P20.5	0	0	0	0	0	0	0	0	0	0
SH3BGRL3	152.22	258.8	97.3075	127.484	1087.01	162.356	52.0854	186.759	170.725	349.21
UBXN11	13.8221	16.1107	20.3225	20.5452	31.2373	31.2374	19.0736	16.9007	13.2167	16.5731
CD52	11.1099	396.709	0.454412	1.79464	49.709	123.936	22.3835	2.96154	27.0373	202.567
AIM1L	0.656422	4.19436	3.17863	3.32336	0.0705189	2.22072	2.31248	0.333483	2.81687	0.2642
RP11-569G9.7	0	0	0	0	0	0	0	0	0	0.140036
RN7SL490P	0	0	0	0	0	0	0	0	0	0
ZNF683	0.686156	4.29653	0.0446485	0.0900424	0.946189	2.05429	0.0355683	0.0765758	1.67343	8.02447
LIN28A	0	0	0.0176678	0	0	0	0	0	0	0
DHDDS	39.5673	27.4618	29.4588	30.1194	31.3911	25.2684	7.93852	25.2296	21.6982	23.4296
RP3-476K8.4	0.0792506	0.097477	0.529439	0.0667323	0.109759	0	0	0.0681024	0.248043	0.0905651
RP3-476K8.3	0.821532	0.78866	4.75207	1.01234	0.888035	2.4636	0	0.757623	0.62714	2.01503
HMGN2	306.569	314.443	1272.03	281.161	486.083	355.029	424.063	361.894	476.07	353.225
DPPA2P2	0	0	0	0	0	0	0	0	0	0
RPS6KA1	43.6475	65.2781	23.2872	41.7269	21.0757	54.8371	12.2765	21.394	49.493	35.4664
MIR1976	0	0	0	0	0	0	0	0	0	0
RN7SL679P	0	0	0	0	0	0	0	0	0	0
Y_RNA	0	0	0	0	0	0	0	0	0	0
RP11-492M19.3	0	0	0	0	0	0	0	0	0	0
snoU13	0	0	0	0	0	0	0	0	0	0
RP4-785J1.1	0	0	0	0	0	0	0	0	0	0
RP5-968P14.2	2.03516	2.49278	3.82387	3.49878	2.22652	4.50705	0.507702	10.0924	1.69196	1.09018
ARID1A	137.436	88.6891	108.57	95.4172	64.4668	96.4582	9.44765	135.048	36.405	78.2961
RN7SL501P	0.341928	0	0.126904	0	0.140314	0	0	0	0	0.868321
PIGV	35.9834	34.9909	30.9883	36.863	12.2437	60.371	15.6457	14.1236	37.3153	21.103
RN7SL165P	0.366774	0	0.245026	0.247071	0.0338646	0.375791	0	0	0	0.67062
ZDHHC18	40.0221	35.7089	11.1703	40.0233	45.7261	49.5868	14.6684	21.7831	27.9272	30.2871
SFN	6.14222	55.1166	0.242324	277.931	1.10149	38.2384	41.2682	0.47102	56.3104	0.589534
RP1-50O24.6	0	0	0	0	0	0	0	0	0	0
GPN2	32.6296	22.9067	26.5316	31.8943	22.6343	28.4651	11.4432	24.1191	22.0283	18.9177
GPATCH3	41.5559	31.787	34.2128	38.1729	32.3341	35.2901	10.154	26.4623	29.9998	25.0645
NUDC	186.773	131.007	215.041	148.082	169.43	130.241	38.9013	142.001	145.643	131.751
NR0B2	0.0458468	6.6496	167.536	0.0308839	0.0253985	4.03975	0	0	0.573975	0.0419138
C1orf172	72.3657	47.2057	60.9785	81.1604	0.109168	65.9011	37.66	0.548655	79.2295	0.162138
RP11-344H11.4	0.917083	0.20986	0	0.287338	0.0590758	0.437037	0	0.146619	1.73555	0.0974895
RP11-344H11.5	0.186898	0.157633	0	0.359716	0	0	0.710471	0	1.67132	0
OSTCP2	0.0716201	0.0234911	0	0	0.0440851	0	0.0635263	0	0	0
TRNP1	23.6403	21.1662	11.1451	29.3239	14.3138	32.2623	9.14972	14.585	30.7581	2.57464
FAM46B	154.816	76.8819	1.07654	260.316	11.25	94.8905	12.8164	17.8943	66.8558	0.368303
SLC9A1	33.5896	41.7638	12.7128	41.9051	65.2874	35.6134	2.7573	42.9484	13.5835	36.3676
RP11-40H20.5	0	0	0	0	0.0185709	0	0	0	0	0
CHCHD3P3	0.380929	0.179266	0.110644	0.0557841	0.107044	0	0.0881428	0.113859	0.103674	0.0757067
NPM1P39	2.66522	0.986462	0.408376	0.86475	0.699869	0.375791	0.618118	1.59691	1.37754	0.502965
SNRPEP7	0	0	0	0	0	0	0	0	0	0
RP11-40H20.4	0	0	0	0	0	0	0	0	0	0
WDTC1	92.8617	83.6069	64.3734	95.1712	50.3691	65.7404	6.80973	76.2524	42.0962	51.1611
Y_RNA	0	0	0	0	0	0	0	0	0	0
RP11-4K3__A.3	1.42834	1.33149	1.75776	1.39262	0.555284	2.31071	0	0.775208	0.235289	0.51545
TMEM222	48.71	42.314	42.7002	53.5807	46.9906	42.8474	16.0534	53.423	45.9448	34.5498
RNU6-48P	0.29719	2.92431	0.661799	1.33465	0.365865	2.02997	1.58163	0.340512	0	0
RP11-4K3__A.5	2.21961	1.8052	1.89136	2.97515	1.7148	3.945	1.02457	1.40134	1.70132	0.621183
SYTL1	33.7824	17.2755	39.0516	40.6584	1.79938	37.7337	18.0263	5.91453	48.7371	8.03917
MAP3K6	33.9274	41.56	4.09771	58.1425	71.8647	80.0872	11.8269	17.6618	32.3783	23.546
FCN3	1.99082	388.058	0.784264	1.58162	6.12866	96.7258	2.56415	1.4964	1.40848	4.02465
CD164L2	4.92336	1.5944	0.90207	14.2737	0.033566	7.02385	4.98885	0.0178514	10.5655	0
RP1-144C9.2	0.0298585	0	0	0	0	0	0	0	0	0
GPR3	1.22787	1.24766	0.870508	2.02563	22.1651	1.33508	0.986866	3.37646	1.19213	4.39851
WASF2	235.247	247.116	124.684	264.103	238.373	252.61	28.0215	200.745	122	218.814
RP4-752I6.1	0	0	0	0	0	0	0	0	0	0
RP1-159A19.4	0.861465	3.8698	24.0212	0.126155	0.276661	3.07007	2.29233	0.128745	1.6412	3.25298
AHDC1	95.1772	55.945	58.2766	88.4938	42.908	67.5263	8.749	48.4236	37.8714	30.5933
FGR	1.76053	41.555	1.63068	2.17869	10.2883	19.226	0.543978	3.72319	3.4952	15.9276
RP1-159A19.3	2.70515	2.1186	3.87256	2.97515	2.65061	1.69693	12.1931	3.226	6.91161	2.01885
RP11-288L9.1	1.6104	0.189207	0	0.0809565	0.887699	0	0	0.330474	0	0.109869
IFI6	4290.64	405.698	175.107	257.466	1265.78	336.357	461.073	213.217	324.624	645.284
RP11-288L9.4	0	0	0	0	0	0	0	0	0	0
RNU6-949P	0	0	0	0	0	0	0	0	0	0
CHMP1AP1	0	0	0	0	0	0	0	0	0	0
RNU6-424P	0	0	0	0	0	0	0	0	0	0
FAM76A	12.9042	14.8022	10.9624	14.2577	12.5065	17.2032	7.87298	16.1581	14.1124	13.4523
RP3-426I6.2	0.364462	0.508053	0.304352	0.40919	0.701066	1.55593	0.727367	0.313193	0.380238	0.277664
RPEP3	0.0313603	0	0	0.105627	0.0289553	0	0	0	0	0.215025
STX12	39.4722	77.3493	57.1047	44.5484	99.7875	53.7653	25.7929	76.4126	33.6243	81.8373
RP3-426I6.5	0.172822	0.396795	0	0.194032	0.851033	0	0.919751	0	0.721212	1.05331
RP3-426I6.6	0.147629	0.29053	0	0.198896	0.708799	0.302517	0	0.10149	0	1.61958
RNU6-1245P	0	0.0983966	0	0	0.0923291	0	0	0	0	0
PPP1R8	98.3158	76.2884	101.383	79.2811	83.7561	96.8148	57.2719	108.27	107.4	79.3387
SCARNA1	0.510832	0.376989	0.853162	0	0.294786	0	0	0	0	0
AL109927.1	0.309935	0.182983	0	0.417565	0.400633	1.90533	0	0	0	0
THEMIS2	7.79152	41.0993	8.61398	7.36446	61.2867	20.4278	4.96957	5.46522	10.8862	64.1836
RPA2	120.152	102.627	211.666	73.5256	98.9886	126.839	70.8425	156.747	124.093	142.189
SMPDL3B	50.9384	32.8214	3.34171	23.8948	0.241923	22.9003	12.064	4.65328	40.4073	20.5968
RP11-460I13.2	0.69082	0.552303	0.721105	1.38154	0.139528	0.884754	0.861681	0.371026	0.945947	0.197362
XKR8	15.6775	23.4077	8.81606	17.9746	30.6737	21.1427	10.1388	20.336	18.4081	11.8702
EYA3	43.6711	29.2035	30.5019	25.3377	14.1014	35.1458	4.69877	26.4367	18.6169	23.8637
RP11-460I13.6	0.144411	0	0.578849	0.19456	0.0533345	0	0	0	0.180794	0.264045
RN7SL559P	0.395246	0.0353561	0	0.363069	0.165879	0	0	0.123508	0.44984	0.65698
SPCS2P4	7.40886	6.48791	1.9641	0.63376	4.15508	2.5705	0.354657	2.80268	2.3066	0.967613
RP5-1053E7.2	0	0	0	0	0	0	0	0	0	0
RP5-1053E7.3	0	0	0	0	0.0527121	0	0	0	0	0
RNU6-176P	0	0	0	0	0.186417	0	0	0	0	0
RNU7-29P	0	1.34581	0	0	0.315706	0	2.27465	0	0	0
PTAFR	4.43271	28.3779	0.812553	2.26076	25.9375	15.2543	0.749195	1.79619	3.79272	43.9118
DNAJC8	162.417	153.996	145.072	121.008	154.223	172.792	150.942	219.516	195.85	206.178
AL353354.1	8.03013	9.32382	12.875	11.3597	8.15574	13.1641	16.667	32.5705	10.0533	17.619
AL353354.2	0	0	0	0.306015	0.0279625	0	0	0.208199	0	0
ATPIF1	133.428	89.5577	172.385	106.095	112.96	90.4949	227.053	144.74	150.953	95.2278
RP5-1092A3.4	3.00826	1.32453	0.964797	2.62486	2.37502	2.62435	5.82966	2.56636	1.67158	3.41284
RP5-1092A3.5	0	0.122706	0.0833088	0	0	0	0	0	0.156121	0
SESN2	29.5308	15.6526	11.1048	14.6612	74.5339	15.4115	2.08296	41.9744	16.9289	42.7273
MED18	23.6642	25.7726	36.7228	25.5948	27.5362	28.6451	37.2813	36.5612	50.0679	26.7845
PHACTR4	57.9784	51.252	32.1448	55.1098	25.8202	48.2615	9.12502	47.8356	27.1518	46.6468
Y_RNA	0	0	0	0	0	0	0	0	0	0
RP1-308E4.1	0.188321	0.0264722	0	0	0	0	0.071588	0	0.336809	0
RNU6ATAC27P	0.534442	0.175295	0	0	0.0822427	0	0	0	0	1.22149
RCC1	101.216	39.0107	43.0375	59.0071	97.2874	45.1956	28.3798	24.5054	76.6079	40.8505
SNHG3	15.1685	9.01912	27.4901	25.0821	38.4676	14.0802	72.3357	6.47056	22.7231	9.45816
SNORA73B	16.679	5.21502	7.11596	8.40042	4.50964	11.7122	44.9355	2.32182	26.0202	4.03769
snoU13	0.847982	0.417201	0	0.357018	1.76164	2.17207	0	1.45739	1.32703	0
PRDX3P2	0	0	0	0	0.0160178	0	0	0	0	0
TRNAU1AP	10.8312	15.0648	28.1276	14.2227	24.6752	14.4805	28.0878	23.2912	17.1697	15.8807
SNHG12	12.0436	7.02336	8.64973	17.1584	18.0957	15.3081	37.7941	5.88006	18.6263	11.0621
SNORD99	11.316	2.1142	5.74155	7.23685	10.5804	11.7409	22.4883	5.41598	25.106	18.3333
TAF12	27.944	31.5088	34.573	22.6707	32.246	28.2546	24.078	32.5528	37.5906	37.2774
RAB42	3.08755	5.00929	3.32949	2.03074	60.7415	6.47636	1.33265	1.5209	3.19583	9.20149
RP11-442N24__B.1	1.13801	1.37574	1.3757	1.31418	2.09147	0.33314	1.58621	0.782342	1.89963	2.62574
RNU11	1.26564	1.32321	3.96338	1.59859	1.67984	0	2.73637	1.63141	5.94192	1.08475
GMEB1	13.191	13.9616	12.8436	12.0775	11.5142	13.0479	3.71185	17.3741	7.57099	10.8472
SCARNA24	0.0815367	0	0	0.274629	0	0	0	0	0	0
YTHDF2	112.052	100.752	114.091	93.2651	71.3486	99.5134	48.7076	117.216	87.7923	65.9423
OPRD1	12.4939	1.04065	1.85613	12.5983	0.0110337	0.918294	0	1.04745	6.09655	0.0273125
RP1-212P9.2	25.113	2.65079	4.33711	23.808	0.0336127	2.73529	0.242178	3.39947	17.0151	0.0554692
RP1-212P9.3	0.341928	0.269162	0.0652649	0.197429	0.054121	1.30124	0	0.0671609	0.428074	0.580535
Y_RNA	0	0	0	0	0	0	0	0	0	0
EPB41	34.9452	32.1251	100.738	23.748	8.74226	28.0229	3.77007	12.6259	12.2977	36.6815
RP4-604A21.1	0.128094	0	0.213935	0.215721	0.0887029	0	1.2782	0.550374	0.200458	0.292763
Y_RNA	0	0	0	0	0	0	0	0	0	0
TMEM200B	5.88831	10.7857	5.55445	3.26038	72.5246	7.65452	0.427521	36.1172	4.32454	14.0088
RP11-242O24.3	0.075984	0.0373836	0.253808	0	0	0	0	0	0	0
SRSF4	160.885	121.399	95.2252	133.59	131.695	145.368	26.8793	143.118	91.8919	124.186
RP11-242O24.5	0	0.0977816	0	0	0	0.339386	0	0	0	0
MECR	39.0127	20.5409	18.1364	39.6616	18.084	25.0879	15.0737	30.1549	38.4879	17.1473
RP11-467D18.2	0	0	0.061791	0.124614	0	0	0	0	0.115797	0
PTPRU	164.91	75.7797	4.37558	227.9	10.9555	93.8692	29.2792	105.492	92.5553	4.7006
AL645859.1	0	0	0	0	0	0	0	0	0	0
RP3-437I16.1	0	0	0	0.016621	0	0	0	0	0	0
AL139151.1	0	0	0	0	0	0	0	0	0	0
RP11-810H18.1	0	0	0	0	0	0	0	0	0.190119	0
AC092265.1	0	0	0	0	0	0	0	0	0	0
RP4-656G21.1	0	0	0	0	0	0	0	0	0	0
AL645944.1	0	0	0	0	0	0	0	0	0	0
RP11-179G8.1	0	0	0	0	0	0	0	0	0	0
RP11-111I12.1	0	0	0.116545	0.047007	0.0902017	0	0	0.335805	0	0.0956925
RP5-893G23.1	0	0	0	0	0	0	0	0	0	0
RP3-357I16.1	0	0	0	0	0	0	0	0	0	0
RP4-591L5.1	0	0	0	0	0	0	0	0	0	0
RP4-591L5.2	0	0	0	0	0	0	0	0	0.137945	0
MATN1	30.9547	16.6369	0.0845568	3.76706	0.518454	145.245	12.9761	0.229398	124.074	0.189349
MATN1-AS1	8.25275	2.7397	0.844682	6.63642	1.64898	3.69749	3.743	2.44468	5.77113	2.80551
LAPTM5	63.767	298.992	9.36524	143.309	475.345	146.585	21.2361	41.2423	76.7885	565.918
MIR4420	0.550637	0.135455	0	0	3.55887	1.41044	0	0	0	5.66326
RP5-1125N11.1	0	0	0	0	0	0	0	0	0.14944	0
RP1-65J11.1	0.887311	0.330363	0	1.23852	0.634745	0.163806	0.446696	0.0824316	1.60124	0.365402
RN7SKP91	0	0	0	0	0	0	0	0	0	0
RP1-65J11.5	0	0	0	0	0	0	0	0	0	0
SDC3	172.278	151.958	67.1601	215.393	160.261	153.708	7.63114	341.256	123.633	133.845
PUM1	148.663	105.334	100.026	132.778	53.499	109.096	28.2781	90.1707	55.0073	77.7535
SNORD103A	4.68362	4.60862	0	2.07569	1.13801	7.57699	0	0.847321	7.71529	1.1268
SNORD103B	4.43711	1.94047	2.8819	4.15137	1.02421	6.31416	0	1.69464	1.54306	1.1268
SNORD85	0	0	0.970034	0	0	0	0	0	0	0
RP11-201O14.1	0	0	0	0	0	0	0	0	0	0
RP11-201O14.2	0	0	0	0	0	0	0	0	0	0
SEPW1P	0	0	0	0	0	0	0	0.144582	0	0
RP11-490K7.1	0	0	0	0	0	0	0	0	0	0
NKAIN1	1.65011	0.719313	0.829741	0.143429	19.446	0.399946	0.283284	0.878241	0.244348	1.2328
SNRNP40	58.633	44.6351	59.796	35.0164	53.5509	46.3549	38.803	54.7476	58.2622	42.0741
RP11-490K7.4	0.848952	1.0263	0.891232	1.22546	1.5229	1.2426	1.48451	0.917123	2.42934	0.997874
ZCCHC17	96.9226	82.3592	118.015	79.5031	77.8862	74.7762	139.79	66.203	108.352	80.6855
RP11-266K22.2	0.193162	0	0.241956	0.650602	0.914037	0.247389	0.770998	0.580965	0.151142	0
FABP3	1.50835	7.95976	3.76148	1.35709	4878.38	8.25641	4.06866	55.5755	2.13411	16.1035
SERINC2	64.5863	20.783	2.56494	37.9433	33.9288	44.3053	8.62998	30.9075	64.8435	11.5074
AC114494.1	0.0751757	0	0	0.0844014	0	0.256746	0	0	0.156859	0
RP11-439L8.2	0.00789849	0.023316	0	0	0.0656348	0	0	0	0	0.0361045
RNU6-40P	0	0	0	0	0	0	0	0	0	0
RP11-439L8.3	0	0.0894514	0	0	0.00839355	0	0	0	0.0569052	0.0831086
RP11-439L8.4	0	0.0532727	0	0	0.0142822	0	0.0617417	0	0	0.141415
RP11-73M7.1	1.2196	0.458851	0.119818	1.329	0.0993592	0.183762	0.668155	0	2.58221	0
TINAGL1	52.2707	39.4018	35.9201	164.023	27.6857	61.9728	6.14098	10.995	58.7812	22.6111
HCRTR1	0.0126893	0.0249722	0	0.0427396	0.031243	0.0866748	0	0	0	0.0966726
PEF1	124.229	120.473	123.239	110	85.0736	121.362	36.1338	98.1704	120.509	108.463
RP11-73M7.6	0.191562	0.120427	0.248839	0.089613	0.314438	0.16356	0	0.219487	0.033309	0.559439
RP11-73M7.9	0	0.173834	0.073763	0	0.285451	0	0.0587618	0.0759058	0	0
COL16A1	67.0508	24.904	1.57655	32.3203	113.95	30.3487	1.73481	149.544	23.7066	154.452
BAI2	4.5931	2.33167	13.5037	1.20524	5.10593	1.34338	0.210789	105.783	2.04329	8.67784
MIR4254	0.418412	0	0	0	0	0	0	0.479405	0	0
RP11-84A19.3	0	0	0	0	0	0	0	0.0678488	0	0
SPOCD1	0.0194491	1.72681	0.0599682	0.0151172	6.97721	0.628475	0.0159242	0.097708	0.131111	0.047871
RP11-84A19.2	0	0	0	0	0.0173449	0	0.012497	0	0	0
RP11-84A19.4	0.0361151	0	0	0.0608208	0.100036	0	0	0	0.113035	0.247627
PTP4A2	66.6907	94.931	122.042	43.9958	126.315	89.7065	20.9032	97.2992	51.0713	117.465
AL136115.1	0	0	0	0	0	0	0	0	0	0
RP4-534N18.2	0	0	0	0	0	0	0	0	0	0
KHDRBS1	299.94	192.961	309.666	284.848	164.948	250.321	90.9374	347.562	158.167	202.938
RP11-277A4.4	0.0169868	0.0334296	0.283704	0	0.0784205	0.870221	0	0.0583891	0.106332	0.155296
TMEM39B	33.6659	25.9817	27.3724	24.6429	23.5066	25.7087	6.82343	23.6237	22.2768	22.0861
MIR5585	0.179657	0.17678	1.20021	0	0	0	0	0	0	0
KPNA6	47.1508	43.2886	57.9249	49.2636	31.7262	52.1049	4.67832	47.3458	21.7776	33.3689
RP4-622L5.2	0	0	0	0	0	0	0	0	0	0
TXLNA	124.343	101.555	123.065	115.011	128.221	124.118	18.3782	141.12	73.2037	95.9076
CCDC28B	16.4263	9.18643	36.7632	10.4901	21.0463	10.1744	10.5196	43.6752	21.3323	19.1712
RP4-622L5.7	1.76533	0.976134	1.35676	6.57734	2.34395	4.32173	2.03696	3.57099	0.831227	2.17803
IQCC	13.1469	9.48847	30.2798	11.5684	10.9436	9.7568	11.3905	12.2826	14.6419	6.71951
DCDC2B	0.0737277	0.357155	0.0568318	0.133715	0.0314186	0.522971	5.50833	0	0.177505	0
TMEM234	5.99953	7.7956	15.0103	11.0304	13.6683	11.7303	6.45511	11.989	8.20366	9.56064
EIF3I	547.188	368.347	262.704	537.162	516.827	353.261	622.961	446.046	630.397	294.393
MTMR9LP	8.57719	8.8731	13.2609	7.57201	15.7165	11.4069	9.87818	9.807	14.4311	14.1053
FAM167B	8.43678	28.6826	8.66242	6.7513	55.0721	12.9953	4.03799	18.8402	12.7599	26.6074
LCK	2.80797	16.6749	8.91257	1.96857	16.0133	6.63924	3.63454	1.07001	4.21532	48.0893
Y_RNA	0	0	0	0	0	0	0	0	0	0
HDAC1	111.246	89.4527	144.451	86.2935	61.2358	103.484	65.438	82.3123	100.81	99.1647
MARCKSL1	1540.25	564.935	1098.55	851.065	223.716	557.976	198.668	1066.65	951.337	255.465
RP4-811H24.9	0.123433	0.242912	0	0.103935	0.156704	0.632335	0	0.318208	0.193163	0.211582
TSSK3	0.478949	0.390353	0.258558	1.61318	0.250144	0.198272	0.708039	0.615284	0.242269	0.265371
FAM229A	4.8025	4.70726	4.06954	10.4031	5.67261	6.75671	5.65105	5.13545	4.66443	4.81968
BSDC1	90.9621	74.1239	106.207	90.401	76.0226	76.7408	17.1122	109.13	63.5494	63.1694
GAPDHP20	0	0	0	0	0	0	0	0	0	0
RP11-395N6.4	0	0	0.415322	0	0	0	0	0	0	0
LRRC37A12P	0.023542	0	0.0393184	0	0.0163024	0	0	0	0	0
RN7SL122P	0	0	0	0	0	0	0	0	0	0
RP1-27O5.3	0.0215255	0.00605166	0.0205432	0.0310721	0.00283925	0	0	0	0	0.0562255
ZBTB8B	1.20418	1.08087	3.0788	0.35329	0.0221147	0.566966	0.226366	1.20371	0.935765	0.317126
ZBTB8A	5.44596	5.84672	9.39829	5.4297	6.80863	8.79574	4.49696	11.1905	4.45469	7.34831
ZBTB8OS	13.4396	15.2714	34.3433	12.1129	16.0149	16.4551	32.7668	16.1382	16.6865	19.9106
Y_RNA	0	0.20451	0	0	0	0	0	0	0	0
RBBP4	124.335	84.9227	158.722	74.2839	53.2047	108.535	52.9087	107.742	92.2685	76.613
SYNC	11.0193	21.003	0.826535	11.1517	6.63303	24.8016	1.32404	27.9201	10.9435	53.8741
RP11-114B7.6	0	0.0264052	0	0	0.173438	0	0.21422	0	0	0.367992
KIAA1522	74.9732	96.9338	23.6239	188.301	14.3743	124.371	22.3991	45.8901	103.682	51.6202
YARS	63.6206	35.3579	55.2225	43.2553	50.1873	36.2056	13.5325	44.5472	32.012	46.3159
S100PBP	15.9746	13.3003	12.1591	10.9087	12.0691	14.9611	6.82277	19.3196	10.2307	18.0734
FNDC5	5.72367	4.37603	1.6468	1.67192	21.7843	2.28348	0.898556	10.4348	1.14144	18.0288
HPCA	1.19254	0.398133	2.93422	0.520016	2.85594	0.654567	0.538331	1.72018	0.366583	0.827413
TMEM54	82.4194	100.23	8.54547	155.884	108.298	162.56	64.1147	28.901	144.503	45.7168
AL031602.1	0	0	0	0	0	0	0	0	0	0
RNF19B	48.2391	57.4291	46.7335	68.832	112.639	53.7609	15.378	35.9881	40.0905	64.0461
FKSG48	0.0565321	0	0	0	0	0	0	0	0	0
RP4-803A2.1	0	0	0	0	0	0	0	0	0.499823	0
RP4-803A2.2	0	0	0	0	0	0	0	0	0	0
RP1-117O3.2	0	0	0	0	0	0	0	0	0	0
AK2	115.963	92.0387	49.7544	99.083	77.1257	110.591	89.6646	64.8812	126.001	76.8092
ADC	4.75446	3.51749	6.47774	10.0372	8.25148	5.05017	3.65096	9.93222	4.05655	7.66786
TRIM62	12.4662	10.8019	12.2747	15.8239	7.78978	7.65527	2.76177	15.1395	5.69611	26.5518
ZNF362	79.624	56.4869	77.9341	89.4635	41.3893	62.8929	6.13903	54.3623	38.305	60.8018
RP11-415J8.7	0.994435	1.02299	2.1138	1.59859	0.792967	0.926257	0.781821	0.233058	1.13179	1.0331
AL513327.1	0	0	0	0	0	0	0	0	0	0
A3GALT2	0.803774	0.207612	0.369165	0.676811	0.148427	0.205884	0.106941	0.207212	0.125785	0.50519
RP11-415J8.3	0	0.192792	0.032723	0.197977	0.00904518	1.1041	0	1.24592	0.735876	0
PHC2	180.888	124.682	137.188	143.889	126.101	119.946	33.0752	75.6039	93.027	135.353
MIR3605	2.33195	3.12901	0.708125	1.42807	1.85951	3.25811	0	1.45739	3.31757	2.42262
RN7SKP16	2.90696	1.67439	1.18415	1.43285	1.53841	2.90578	0.943334	0.243711	1.33147	4.53734
RP11-415J8.5	1.16814	0.40443	1.30064	0.655747	0.73901	0.22164	0.978565	0.0743567	0.812467	0
AL138837.1	0	0	0	0	0	0	0	0	0	0
TLR12P	0	0.0308353	0	0.0395807	0.0108502	0	0	0.0269289	0.0245201	0.0537165
ZSCAN20	7.64629	5.55889	4.49582	6.0198	3.55669	7.83632	0.674853	4.02238	2.82506	3.91598
RP4-580O19.2	0	0	0	0	0	0	0	0	0	0
CSMD2	0.136097	0.0833391	4.92843	0.118042	1.20752	0.0538619	0.0326401	10.6331	0.098721	2.37896
HSPD1P14	0	0	0	0	0	0	0	0	0.0410083	0
HMGB4	0	0	0.0138252	0	0	0	0	0	0	0
RP5-1007G16.1	0	0	0	0	0	0.048204	0	0.0808584	0	0
RNA5SP42	0	0	0	0	0	0	0	0	0	0
C1orf94	0	0	0.20617	0	0.00759851	0	0	2.58834	0	0.150473
AC115286.1	0	0	0	0	0	0	0	0	0	0
RP4-657M3.2	0	0	0	0	0	0	0	0	0	0
MIR552	0	0	0	0	0	0	0	0	0	0
SMIM12	13.1361	15.9564	16.9176	15.7395	17.8779	13.9194	14.2963	12.3881	17.8036	12.8751
GJB5	11.4681	3.70247	0.574861	52.1167	0.00722279	11.8622	12.1982	0.968009	17.5795	0
GJB4	0.589705	0.741855	0	6.76323	0	1.2237	0.585963	0	1.72888	0
RP1-34M23.5	0.0189282	0.186251	0.252902	0	0.384485	0.193935	0	0.195186	0	0
AL121988.1	0	0	0	0	0	0	0	0	0	0
GJB3	14.9516	7.12231	0	48.5198	0.717513	15.7878	9.67761	0.0610554	30.4655	0.101492
GJA4	15.4644	53.1768	79.8445	12.5175	107.194	13.5359	6.88304	101.771	6.45352	72.1846
RP5-997D16.2	0	0.0289723	0	0	0	0	0	0	0	0
DLGAP3	0.421112	0.280617	17.4405	1.0952	1.62171	0.300387	0.120567	1.7315	0.417095	0.572607
SNORD112	0	0	0	0	0	0	0	0	0	0
RP11-244H3.1	2.43611	3.26367	3.42846	3.08363	2.72313	3.44052	1.33189	4.34473	1.15014	3.64913
ZMYM6	0	0.0100968	0	0	0	0	0	0.011757	0	0
ZMYM6NB	0.241426	0.316747	1.26725	0.73572	0.106148	0.353374	0.458878	4.07026	0	2.1546
ZMYM6	2.32121	2.54867	2.98948	2.43902	2.86778	4.22354	3.72771	4.01211	2.15261	3.55696
RP11-248I9.2	0	0	0	0	0	0	0	0	0	0
ZMYM1	6.39543	6.58898	6.6295	6.59611	5.49144	10.9323	3.54616	9.56904	5.0437	6.23216
EFCAB14P1	0.0915747	0.135162	0.0764713	0.0771097	0.169104	0	0	0	0	0.313946
SFPQ	205.685	136.996	191.883	175.533	113.689	161.092	66.9211	230.016	98.866	132.471
Y_RNA	0	0	0	0	0	0	0	0	0.705867	0
RN7SL136P	0.243673	0	0.135656	0	0.0374976	0	0	0	0	0
ZMYM4	81.1554	50.5244	64.5387	44.7171	28.754	58.1435	14.6948	76.9814	34.2733	45.468
RN7SL503P	0	0	0	0	0	0	0	0	0	0
SNORA62	0	0	0	0.23488	0	0	0	0	0	0
RPL5P4	12.9446	5.49755	9.79066	13.2975	3.21443	3.43217	51.6361	12.049	13.8544	4.59367
ZMYM4-AS1	0.0461864	0.0227234	0	0	0	0.236609	0	0.158757	0	0
RNY5P1	0.271789	0.401155	0	0.457715	0.125473	2.78471	0	0	0	0
KIAA0319L	39.3894	46.8425	63.6753	33.974	23.5946	45.8032	5.68859	22.2264	22.5053	28.9889
RP4-728D4.3	0	0	0	0	0	0	0	0	0	0
NCDN	44.4643	25.8407	38.1569	34.1625	35.6683	36.5546	3.74584	96.663	17.2997	36.5782
RP4-728D4.2	0.658626	1.96449	1.20312	0.727901	3.44916	1.37072	0.711988	0.742845	0.773027	5.08044
TFAP2E	0.861927	1.83443	1.35867	1.97347	1.63636	3.22487	0.760226	1.498	1.15183	2.634
PSMB2	141.502	115.178	144.85	145.292	148.901	119.42	80.3564	134.503	124.228	148.173
RN7SL281P	0	0	0	0	0	0	0	0	0	0
C1orf216	17.493	18.3826	14.2737	14.7569	56.6582	9.87577	4.63229	84.5058	6.91123	56.7969
CLSPN	10.1806	3.51394	11.4771	2.15095	14.6848	3.97404	0.463926	7.15768	1.87614	8.76637
RP11-435D7.3	0.0983281	0.0774029	0.0656887	0	0.272362	0.805964	0	0.405582	0	0
AGO4	19.2056	31.0791	20.2586	37.1462	17.1981	32.9831	4.56834	12.9003	12.4997	22.8493
AGO1	26.251	24.6295	25.1822	26.7777	15.4026	27.7029	2.58942	22.1815	11.2251	18.8492
RP4-789D17.4	0	0	0	0	0	0	0	0	0	0
RP4-789D17.5	0.294438	0.3424	0.894097	0.180312	0.123572	1.37126	0.356132	0.736056	0.167554	0.244709
AGO3	6.70617	5.82615	6.18709	7.29562	3.40846	8.76066	1.84117	8.20503	2.80108	6.96183
RP4-665N4.8	0	0.0158271	0	0.0541757	0.0742556	0	0	0	0	0.147048
RP4-665N4.4	0.0549567	0.0675958	7.06748	0	0.0634276	0.140769	0.82259	0.165291	0.0430016	0.0314014
TEKT2	1.34507	1.45008	20.9609	3.57379	0.16328	1.09812	6.20297	6.35491	1.40888	0.465416
ADPRHL2	113.585	77.7625	73.6993	91.823	88.8741	82.6247	25.2126	66.3821	97.7371	73.9566
COL8A2	245.107	36.9094	0.409408	347.064	24.9429	66.3017	12.6231	49.8774	47.3695	544.284
TRAPPC3	94.4765	68.6846	95.6278	117.58	70.5288	76.9699	91.8111	85.0988	116.26	71.5597
MAP7D1	71.8918	98.56	50.6878	80.2766	139.562	51.2215	15.6894	117.226	45.5057	120.152
RN7SL131P	0	0	0	0	0	0	0	0	0	0
THRAP3	207.906	168.453	144.593	179.059	138.564	187.304	18.4802	237.665	91.2753	137.162
UBE2V2P4	0	0	0	0	0	0	0	0	0	0
SH3D21	18.1456	6.57414	4.62165	18.7127	6.23219	15.6084	15.5024	6.64524	7.29658	5.45819
EVA1B	32.6571	33.5294	21.4601	33.6086	103.825	14.2593	11.9251	78.3453	36.4906	102.546
RP11-268J15.5	11.8051	4.6816	2.75467	9.80926	1.61872	6.67693	10.9109	31.4196	2.70749	7.93479
STK40	55.974	61.2107	100.195	60.5015	55.225	51.8733	6.68056	38.162	33.698	49.059
LSM10	49.8671	58.1739	57.2038	44.5318	126.549	46.4614	106.412	80.3709	81.2983	77.569
RNU4-27P	0	0	0	0	0	0	0	0	0	0
OSCP1	18.0331	12.8435	30.4504	17.2183	6.10033	12.5075	12.4437	14.1763	11.6621	7.38288
SNORA63	0.164338	0.161706	0	0	0.303469	0	0	0.56488	0	0
MRPS15	72.6026	54.0602	57.6262	62.8332	90.5924	64.8791	186.171	69.0212	101.894	55.3147
CSF3R	1.98636	23.441	2.25649	1.09317	7.27802	30.5214	0.662797	0.774012	3.22072	18.5218
FTLP18	0	0	0	0	0	0	0	0	0	0
RP4-614N24.1	0	0	0	0	0	0	0	0	0.143308	0
GRIK3	0.340711	1.11614	8.66684	0.173018	0.958265	5.31686	0.217589	123.062	1.32559	2.38644
MIR4255	0	0	0	0	0	0	0	0	0	0
RNU6-636P	0	0	0	0	0	0	0	0	0	0
RP5-1180C18.1	0.0177848	0	0.0594064	0.179707	0	0	0	0	0	0
RNA5SP43	0	0	0	0	0	0	0	0	0	0
RPS29P6	0	0	0	0	0	0	0	0	0	0
RP11-422J8.1	3.03176	12.7777	3.62946	8.49677	16.3676	6.85098	2.77002	8.22721	16.4095	12.0176
ZC3H12A	5.47842	16.2223	3.14646	44.0975	23.7466	18.5361	8.75037	7.07188	20.6271	16.3373
MEAF6	45.9708	58.9041	223.058	56.998	59.8945	59.5498	39.3521	72.368	56.2094	52.6764
MIR5581	6.35986	6.95336	14.1625	6.54533	4.07787	12.6704	0	3.03623	8.84686	0.807538
SNIP1	16.277	18.8394	28.4959	18.2088	18.7669	19.1745	8.92103	19.6858	13.1264	17.1486
FTH1P1	0	0	0	0	0.0183964	0	0	0	0	0.0910758
RP3-423B22.5	1.6338	1.0979	0.399318	1.07374	0.699063	0	4.55957	0.95881	0.997766	0.546455
DNALI1	3.3041	15.83	72.6082	4.2464	2.65098	10.6995	4.19034	0.686832	4.39266	8.5357
GNL2	55.4897	39.5597	37.7297	49.2741	51.8611	39.2258	9.46572	41.3752	35.4336	41.3173
RSPO1	3.05917	22.3949	0.0560225	63.9017	1.00966	6.5987	3.75778	4.02397	5.60628	0.15333
C1orf109	28.3148	17.6365	37.0953	24.942	17.5049	25.5119	12.0399	32.7773	17.4017	16.5743
CDCA8	26.6604	10.0583	63.3125	10.7004	73.8515	10.8208	6.93433	15.2734	9.7552	18.7608
EPHA10	0.06112	0.2572	17.6184	0.131402	0.0240139	0.0399719	0.100351	0.0446998	0.0651223	0.0713321
Y_RNA	0	0	0	0	0	0	0	0	0	0
snoU13	0	0	0	0	0	0	0	0	0	0
ACTN4P2	0	0	0	0	0	0	0	0	0	0
RP11-109P14.2	0	0.0243124	0.330128	0	0.091253	0	0	0	0	0
MANEAL	25.2315	13.2535	120.578	13.9353	56.8859	12.4869	7.63554	18.6761	13.6528	2.56871
RP11-109P14.9	0	0.0298001	0	0.153008	0.0838876	0	0	0.0520497	0	0.0692176
YRDC	37.4127	30.0049	88.8064	38.9474	53.6885	27.597	39.3891	41.4032	40.4795	34.097
C1orf122	65.0762	33.7165	134.88	54.6809	84.8884	34.1729	40.8104	73.4248	67.3329	53.3388
MTF1	12.4915	16.9436	15.8631	15.1145	16.3086	17.6359	2.26377	12.6459	6.76414	17.2639
AL929472.1	0	0	0	0	0	0	0	0	0	1.07672
RP11-109P14.8	0	0	0	0	0	0	0	0	0	0
RP11-109P14.10	0.440739	0.281893	0.368048	0.445345	0.223816	0.225787	0.645036	0.075748	0.689724	0.100732
INPP5B	12.4765	14.9452	5.57223	9.47575	11.0765	13.6068	3.48735	21.2506	6.73067	16.204
SNORA63	0	0	0	0	0	0	0	0	0	1.19635
RNU6-584P	0	0	0	0	0	0	0	0	0	0
SF3A3	123.894	87.324	88.4035	85.255	77.8264	82.9878	36.0664	98.0127	88.9306	99.1126
RNU6-510P	0.49073	1.15889	0	1.65286	0.0906193	2.01118	0	0.337359	2.45746	0
FHL3	42.5948	35.3289	12.1554	72.6863	106.191	29.969	8.28999	65.8699	35.8245	50.725
UTP11L	40.4451	31.4226	42.3724	27.5595	42.5072	32.8538	44.0625	51.6545	43.79	46.3768
POU3F1	0.119465	0.110427	3.67606	0.0731594	0.782148	0.148366	0.0385324	95.8902	0.158627	1.57205
RP5-884C9.2	0.728347	0.137237	1.75996	0.260978	0.314783	0.158777	0	12.8907	0.19401	0.354184
RP5-884C9.3	0	0	0	0	0	0	0	0	0	0
MIR3659	0	0	0	0	0	0	0	0	0	0
RP11-214L19.1	0	0	1.70595	0	0	0	0	0	0	0
RNU6-753P	0	0	0	0	0	0	0	0	0	0
RP11-329N22.1	0	0	0	0	0	0	0	0	0	0
RP11-334L9.1	0.254178	0.255429	0.0361288	0	0.124833	0.11082	0	0.0743567	0.0677056	0
RRAGC	20.022	29.7741	19.1935	21.399	35.4767	34.1344	20.1157	33.17	15.1272	30.1573
RP5-864K19.4	3.13866	2.50064	5.51409	3.43849	4.78314	4.56224	1.47386	2.87447	1.69958	3.02827
MYCBP	11.5714	12.4756	7.95024	7.85534	4.36201	11.2426	16.9829	6.63822	11.0274	5.60854
GJA9	0	0	0	0.0109852	0	0	0	0	0	0
RHBDL2	1.13127	2.53055	1.78611	4.26363	1.67257	1.56532	4.18149	4.95133	5.30538	4.09035
RNU6-605P	0	0	0	0	0.181239	0	1.56698	0.337359	0	0
Y_RNA	0	0	0	0	0	0	0	0	0	0
RP11-781D11.1	0	0	0	0	0	0	0	0	0	0
AKIRIN1	70.3777	81.8383	145.423	80.951	73.7819	113.953	37.8888	118.888	57.056	86.7581
NDUFS5	787.749	768.054	947.246	771.042	511.043	628.831	1167.81	743.389	1287.44	593.364
MACF1	77.1731	127.931	31.9811	120.167	38.5537	109.095	9.17864	42.2132	23.9589	57.5967
RNU6-608P	0	0	0	0	0	0	0	0	0	0
RNA5SP44	0	0	0	0	0	0	0	0	0	0
RP11-416A14.1	0.118831	0.116929	0	0	0.0658311	0	1.20159	0	0	0.217275
RP11-420K8.1	0.056988	0.0560755	0.380712	0.0639817	0	0	0	0.0652953	0	0
RP11-420K8.2	0	0	0	0	0	0	0	0	0	0
KIAA0754	20.0361	18.7911	19.2717	9.40116	7.75094	11.6671	0.220797	10.553	3.30431	13.9127
BMP8A	2.24274	0.585611	2.07164	0.548609	0.977531	0.577679	0.18337	0.0215336	0.156859	1.48908
OXCT2P1	1.38798	0.319356	0.023066	0.255844	1.30704	0.353758	0.165375	0.545928	0	0.946951
RP11-69E11.4	3.8636	2.82999	4.84969	7.1427	1.10698	8.4142	16.7814	1.71514	5.18405	4.29244
PPIEL	5.7888	3.38687	7.05512	9.17795	0.505595	8.81653	17.5895	4.84005	5.22324	7.7476
PABPC4	106.348	67.9044	49.7316	68.7294	97.3306	57.7767	16.9808	46.2929	50.0718	98.5049
RP11-69E11.8	0.0192373	0.0946464	0	0.259178	0.0532861	0	0	0.0661248	0	0
SNORA55	4.55397	1.93149	2.36042	5.55361	2.75483	7.24024	2.08931	1.07955	4.91492	5.38359
HEYL	26.8951	48.1117	44.9423	14.9091	46.549	22.3289	0.443769	20.7921	10.0323	302.355
RP1-144F13.3	0	0	0	0.23488	0.160968	0	0	0	0	0
NT5C1A	0.0766018	0.122485	0.0639679	0	0.221023	0.0981062	0	1.41526	0.179814	1.96961
HPCAL4	0.0523877	2.44857	0.459348	0.0073521	0.062478	0.424932	0	6.45262	0.068319	2.60421
PPIE	28.4766	19.7474	32.3135	20.1843	20.4784	22.4043	10.8545	25.289	25.7316	18.334
RP1-144F13.4	0.0559847	0.0183627	0	0	0	0.191203	0	0	0	0
RNU7-121P	0	0	0	0	0	0	0	0	0	0
BMP8B	7.87924	2.09087	34.766	2.63095	2.00191	1.33036	0.0877486	0.835953	0.735375	5.35114
OXCT2	0.557272	0.308446	0.601092	0.938492	0.428779	0.178429	0.0617868	0.05986	0.436045	0.689901
RP1-118J21.25	0.283606	0.11337	6.128	0.447765	0.0736471	0.181611	0.07075	0	0.166433	0.162048
RP1-118J21.24	0	0	0	0	0	0	0	0	0	0
TRIT1	32.9447	27.1509	97.1643	36.637	17.5965	37.3747	30.7455	22.4765	33.3495	21.0214
Y_RNA	0	0.276904	0	0	0	0	0	0	0	0
MYCL	12.3577	14.7688	179.499	20.6246	3.15731	6.64701	2.1551	4.41677	6.7989	19.0365
RP1-118J21.5	0.202543	0.11958	0.541242	0.50028	0.361554	0.276697	0.682685	0.0928275	0.169048	0.123445
Y_RNA	0	0	0.974483	0	0	0	0	0	0	0
MFSD2A	1.26017	32.2606	20.5582	10.4768	30.6788	53.0896	2.97833	3.00653	2.23002	2.47912
RP3-342P20.2	0.233926	2.99234	0.341853	1.82202	0.701956	7.6397	0.544662	0.402039	0.274558	0.601477
CAP1	250.684	362.327	218.471	403.363	362.204	361.547	84.5653	246.522	280.75	427.762
PPT1	295.661	370.228	166.369	195.895	191.807	416.138	207.795	237.014	279.985	286.696
RP11-115D7.3	0.139267	0	0	0.833911	0	0	0	0	0	0.0707333
RLF	22.435	22.1108	18.6271	20.7832	21.4055	36.1143	14.2744	21.4724	18.6647	16.3757
RNU6-1237P	0.0990633	0	0	0	0	0	0	0	0	0
TMCO2	0.047693	0.222914	0	0.0401595	0.0770621	0.122164	0.158637	0	0	0
RP1-39G22.7	23.153	18.7348	58.9108	34.2654	23.3399	36.2247	49.1998	20.9246	34.7473	13.7716
ZMPSTE24	43.8769	52.7692	38.0032	33.363	44.3698	69.2302	24.5971	108.427	42.3148	49.7816
RP1-39G22.4	0	0	0	0	0	0	0	0	0	0
COL9A2	601.094	596.959	1.36473	435.242	6.29982	1000.38	169.927	365.858	206.088	11.439
RP1-228H13.1	0.0877828	0.0431886	0	0.0739168	0	0	0.0583969	0.0754343	0.137374	0
SMAP2	40.7394	59.229	47.1946	35.9304	65.5801	43.5552	4.40816	42.6698	22.1686	179.75
RP1-228H13.2	0	0.0499045	0	0	0	0	0	0	0	0.115915
ZFP69B	12.8832	10.076	24.9891	7.70596	3.68751	8.92133	3.19176	16.2017	5.50611	7.3308
RP1-228H13.5	7.76999	8.26813	12.6079	5.99895	3.50903	6.52687	3.60931	13.4955	3.82484	7.74524
ZFP69	4.70593	5.62284	7.47804	4.78149	11.4592	4.88181	3.9686	8.54782	4.69853	9.35332
RP11-656D10.3	2.15499	0.741308	6.78863	4.77991	2.50738	2.69265	3.58981	2.77025	2.08376	4.56493
EXO5	15.6288	14.8355	23.1881	15.022	14.5379	14.5062	12.2967	16.5441	14.678	12.1287
RP11-656D10.5	0.122683	0.193149	0.0819589	0	0	1.00559	0	0	0	0.448632
RP11-656D10.6	0	0	0.259386	0	0	0.198908	0	0	0	0
ZNF684	3.174	4.73281	6.18648	4.99285	4.83064	7.11159	8.33455	4.97546	6.3535	4.5439
RP1-63P18.2	0	0	0.843006	0	0.233021	0	0	0.289165	0	0.384542
GTF2F2P2	0.0441044	0.0144661	0	0.0495171	0.013574	0	0	0	0	0
RIMS3	7.1217	21.0359	17.5294	22.3142	3.95533	15.0709	1.8323	22.012	8.27215	4.27934
RP4-739H11.3	0.832678	0.420745	2.93173	2.7288	0.270126	0.691743	0.718616	0.696206	0.140874	1.64594
RP4-739H11.4	3.07249	1.89187	7.00989	5.18491	1.96086	3.86261	3.66156	1.6414	2.20254	2.38384
NFYC	59.8506	45.8312	45.9985	55.8176	36.2082	45.3089	15.5814	67.7906	43.5328	39.9914
MIR30E	0	0.45348	0	0	0	0	0	0	0	0
MIR30C1	1.31008	0.585957	0	0	0.21993	1.22026	0	0	0	0
KCNQ4	3.78328	2.49094	0.389359	9.94325	0.603638	2.1809	0.923782	1.94238	2.39519	0.509658
RN7SL326P	0	0	0	0	0	0	0	0	0	0
CITED4	195.923	50.6787	21.2986	392.415	26.2197	63.1416	25.2977	9.9419	104.414	10.2914
RP5-1066H13.4	0.135029	0.0221444	0	0	0	0	0	0	0	0.411485
RP11-348A7.1	0	0	0	0	0.0106264	0	0	0	0	0
UBE2V1P8	0	0	0	0	0	0	0	0	0	0
CTPS1	35.9773	17.277	27.0366	22.9401	38.4666	20.8933	16.9558	30.5979	13.0071	31.1329
SLFNL1	1.12638	4.71167	0.172513	0.786931	0.302008	5.89634	0.268314	0.245153	0.923686	0.393464
SCMH1	88.8312	52.3026	47.142	83.5183	47.3234	69.8707	13.383	77.1054	49.2526	24.4931
RP4-635E8.1	0	0	0	0	0	0	0	0	0	0
RP11-399E6.1	0.108308	0.0781542	0.385899	0.17024	0.0666681	0	0	0	0	0
RP11-399E6.2	0	0	0	0	0	0	0	0	0	0
FOXO6	4.40257	2.20953	38.8317	6.40191	1.88963	2.21917	0.54106	22.3349	4.48246	1.87909
RP11-399E6.4	0.242127	0.291194	0.629045	0.996751	0.670675	1.10257	1.36017	0.277422	0.505214	0.983803
RNA5SP45	0	0	0	0	0	0	0	0	0	0
EDN2	12.9926	3.39819	7.84165	2.33075	0.0358275	1.3915	1.15301	2.02292	4.04829	4.7595
HIVEP3	7.59213	5.11016	11.3383	4.19165	6.95967	3.34423	0.46798	11.0375	1.95453	9.8274
RP11-486B10.3	0	0	0	0	0	0	0	0	0	0
RP11-486B10.4	0.00921719	0	0	0	0	0	0	0	0	0
AL451006.1	0	0	0	0	0	0	0	0	0	0
HNRNPFP1	0	0	0.15625	0	0	0	0	0	0	0
RP11-319C21.1	0.0700425	0	0	0	0	0	0	0	0	0
GUCA2B	0	0.524122	0	0	0	0	0	0	0	0
GUCA2A	0.0931438	2.03468	0	0.313724	0	1.52694	0.396565	0.064033	0.932885	0
FOXJ3	42.4775	43.781	88.1072	49.2149	30.0564	59.1624	6.92355	55.4001	25.4991	37.9928
RP11-223A3.1	0.0320719	0.0315584	0	0.0540118	0	0	0	0	0	0
RIMKLA	1.96983	5.85666	34.8149	2.39311	0.110063	2.67246	1.61741	0.202844	0.989989	1.64547
RP11-157D18.2	0	0	0.178369	0.089929	0	0	0	0	0	0
ZMYND12	6.05563	5.48349	16.9369	3.56205	1.26628	4.45299	5.70539	1.16193	6.55957	2.97998
PPCS	50.8087	59.0638	80.6071	39.6007	63.9387	56.3267	80.1093	83.739	57.8934	51.605
CCDC30	1.23229	1.31425	8.6953	1.35803	0.732986	1.2674	0.712486	0.670084	0.592993	0.837421
RP11-163G10.2	0	0	0.0468957	0	0	0	0	0	0	0
TMSB4XP1	0.662486	1.35808	0.553222	0.185947	1.93699	0.565644	0.734523	1.13859	0.345581	1.76649
RNU6-536P	0	0	0	0	0	0	0	0	0	0
RP11-163G10.4	0.125888	0	0	0	0.0464935	0	0	0	0	0
PPIH	50.9527	43.5261	49.8761	42.868	42.165	38.8852	92.408	45.8894	65.5116	42.2315
RP5-994D16.3	0.818103	0.945003	1.18813	1.25795	0.558312	0.546662	1.04115	1.65057	0.333984	0.0812958
YBX1	1016.55	927.646	689.376	1061.73	1329.13	775.306	259.58	1215.05	1010.16	941.657
CLDN19	0.108882	2.55684	0	0.00991166	0.00271707	0.211056	0	0.0303455	0	0
LEPRE1	38.0486	42.3922	43.1877	25.8978	87.282	33.3708	29.6147	85.9928	21.702	69.2698
C1orf50	14.2903	12.0061	26.1798	13.1607	10.4719	10.9539	30.0381	13.3655	19.0528	10.8348
RP5-994D16.9	0	0.0215497	0.21946	0	0.0202208	0	0	0	0	0
CCDC23	75.7212	76.3101	158.999	66.6491	57.7971	72.6654	272.928	136.3	138.165	70.469
ERMAP	18.9107	24.3961	43.1588	27.6225	5.9089	22.8417	11.0606	7.86759	17.3222	20.3707
RP11-342M1.3	2.61553	1.18039	0.218962	1.87672	1.43444	1.88058	1.34313	1.87018	1.43618	2.96647
ZNF691	37.7552	27.6023	29.3371	28.0478	15.6608	28.8122	22.9756	30.1893	36.3213	22.5628
RP11-342M1.7	0	0.0159481	0	0	0	0	0	0	0	0
RP11-342M1.6	0	0	0	0	0	0	0	0	0	0
ATP6V1E1P1	0.077825	0.0459473	0.103983	0.104851	0.086228	0	0	0.321011	0.0974324	0.0711488
SLC2A1	89.9796	36.5497	42.0786	242.294	182.185	82.1753	160.427	22.7198	161.542	42.3612
SLC2A1-AS1	0.771981	0.368958	0.663078	1.05068	0.573132	1.06537	0.377306	0.55237	2.66274	0.36008
RNU6-880P	0.0990633	0	0	0.333662	0	0	0	0	0	0
RNU6-870P	0	0	0	0	0	0	0	0	0	0
FAM183A	5.98516	8.16586	64.8064	17.8297	0.0464384	7.60096	112.689	0.172882	12.0424	0.057476
EBNA1BP2	75.1301	54.1624	69.5	72.717	62.3436	63.558	56.15	48.1909	95.8286	49.2959
WDR65	0.239501	3.10968	8.8125	9.32091	0.141664	6.32642	2.5293	0.0450209	2.17853	0.239482
RNA5SP46	0	0	0.295052	0	0	0	0	0	0	0
TMEM125	36.0003	157.314	126.86	32.2609	0.018405	111.82	9.22951	0.650927	55.3085	0.227796
C1orf210	21.9826	40.7363	36.9477	27.318	0.0193672	35.246	15.5541	0	32.7818	0.0958819
TIE1	7.12563	78.674	5.29454	3.15738	39.0335	22.1782	0.480348	59.861	4.81727	28.0913
MPL	0.991238	1.41648	6.03969	1.86227	0.0275946	1.17382	0.172309	0.291067	0.467703	0.364303
RP1-92O14.3	3.4798	3.42408	6.10637	5.45519	0.681084	2.79313	1.32281	0.220483	7.02663	0.659714
CDC20	59.4794	20.6554	73.6964	22.9136	195.738	22.7012	19.2236	24.1349	36.8872	38.7048
ELOVL1	82.8533	135.624	71.0862	109.313	183.562	112.889	59.1654	102.441	107.49	103.291
MED8	48.8789	47.4443	61.6336	44.2576	81.3933	42.4132	42.0686	49.6128	46.181	59.7232
RP1-92O14.6	0.0145004	0	0.145306	0.146519	0.040165	0	0	0	0	0.132564
SZT2	22.8362	18.7074	22.0188	25.2823	14.6687	20.579	3.24518	16.1603	8.54135	14.943
SZT2-AS1	0.454926	0.671461	0.55718	1.07259	0.616056	1.39833	1.08949	0.0521242	1.234	0.346583
HYI	29.4174	40.5442	82.1179	67.4612	39.0682	56.9854	17.6857	45.6912	52.62	30.7551
HYI-AS1	2.74233	1.39705	5.78194	2.35828	1.93942	2.39127	1.65611	1.93873	1.70444	1.86697
PTPRF	620.068	376.871	273.72	642.299	18.091	467.768	76.2203	34.6061	301.847	6.16107
KDM4A	134.667	83.9223	87.8789	86.2241	61.5124	86.0303	12.4286	102.915	56.0883	55.619
KDM4A-AS1	0.752029	0.432109	1.10014	0.758039	1.30762	0.506179	0.40899	0.358499	0.721585	0.903306
ST3GAL3	14.0971	15.6792	32.9978	16.2655	15.0287	16.5912	5.26506	28.1104	13.5852	13.5119
RP11-184I16.4	0	0	0	0	0	0	0	0	0	0
RNU6-1058P	0	0	1.96701	0	0	0	0	0	0	0
RP11-184I16.3	0.117341	0	0	0	0	0	0	0	0.244839	0
SHMT1P1	0	0	0	0	0	0	0	0	0	0
ARTN	0.897272	0.843663	1.02569	2.88784	0.515487	1.1032	1.89948	0.479766	0.798814	0.401035
RP11-7O11.3	3.55863	1.92871	7.11939	5.6405	2.44233	2.14477	2.17746	2.28944	2.38246	2.69663
IPO13	49.9584	36.5923	42.5669	40.2532	56.2086	36.2368	8.37903	41.9398	25.4545	39.1203
DPH2	62.7846	39.0254	47.732	61.875	41.2419	42.4777	26.2804	34.868	47.3518	27.6162
ATP6V0B	61.4517	85.6768	187.097	62.4958	170.818	85.1317	200.288	133.536	121.31	89.6676
B4GALT2	110.055	69.9983	97.25	98.9501	108.249	86.4977	21.1879	120.906	86.5133	31.3952
CCDC24	14.5158	8.17029	56.1578	17.0272	3.59917	10.1453	8.89662	10.016	12.3405	3.84456
SLC6A9	22.572	17.5829	7.40518	19.7436	12.7937	20.4408	3.52639	34.6409	14.2889	8.49958
RP5-1198O20.4	0.634483	0.911841	2.49117	0.899809	0.732282	1.05496	0.725691	0.296529	1.58519	0.597863
RP5-1198O20.5	0	0	0	0	0	0	0	0	0	0
KRT8P47	0	0	0.0253263	0.0510755	0	0.077685	0	0	0	0
RN7SL479P	0	0	0	0	0	0	0	0	0	0
KLF17	0.223438	0.662912	0.0113083	0.353483	0.246938	0.485612	0	0	1.18674	0.0464251
RP11-570P14.1	2.50272	1.043	0.491753	0	0.761202	0	0.0783491	0.404831	1.47448	0.403769
RP4-675G8.2	0	0	0	0	0	0	0	0	0	0
RP4-675G8.3	0	0	0	0	0	0	0	0	0	0
Y_RNA	0	0	0	0	0	0	0	0	0	0
RP4-675G8.4	0	0	0	0	0	0	0	0	0	0
RP5-891H21.1	0	0	0	0	0	0	0	0	0	0
RP5-891H21.5	0.173112	0.0655153	0.311361	0.134555	0.0491803	0.545747	0.177171	0.137317	0.166712	0
DMAP1	32.284	26.579	37.0947	35.5551	19.0791	36.0589	19.0322	24.4417	29.5198	20.4055
ERI3	130.02	85.9373	130.751	102.096	86.3163	92.9949	78.8138	105.019	123.794	60.0156
ERI3-IT1	2.19187	0.87619	0.228796	1.38424	0.284594	3.1581	0.182266	0.0588607	1.2863	0.704476
AL390776.1	0	0	0	0.964914	0.26451	0	0	0	0	0
RNU6-369P	0	0	0	0	0	0	0	0	0	0
RNF220	47.1304	38.9918	38.5127	44.1499	30.9089	41.2691	5.78593	34.0428	45.1005	26.5871
MIR5584	0.883314	0	0	0	0	0	0	0	0	0
TMEM53	11.288	12.2549	104.845	15.037	9.06801	14.4307	3.5616	7.43731	9.43706	9.78377
C1orf228	1.29902	1.62084	14.5047	1.74788	0.884096	1.98958	3.25176	0.115081	1.59277	2.46394
RNU5F-1	0	0	0	0	0	0	0	0	0	0
RNU5D-1	0	0.359656	0	0.615548	0	0	0	0.314093	0	0
KIF2C	28.6379	13.2756	40.3135	11.2532	79.681	20.3669	6.47698	12.0619	14.9282	20.6631
RP11-269F19.2	1.45487	0.91348	1.15707	10.5472	0.921118	0.993758	6.34167	1.0478	4.94383	1.26673
RPS8	3354.03	1603.98	1964.85	3439.73	1462.76	1515.19	10993.5	1450.29	5594.22	1133.79
SNORD55	0	0	0	0	0	0	0	0	0	0
SNORD46	4.8922	2.00578	2.38311	5.1493	4.51702	3.1328	1.62725	2.80268	4.46596	5.59065
SNORD38A	0.302851	0	0	3.06015	0	0	0.402938	1.04099	0	1.38435
SNORD38B	0	0	0	0	0	0	0	0	0	0
RPS15AP11	0.108716	0.213949	0.544711	0.183086	0.0501891	0	1.66341	0.0934225	0.680528	0
BEST4	1.4965	0.519718	8.2678	1.04646	0.430298	0.21222	2.61802	4.39638	3.30623	0.544408
PLK3	9.28356	11.995	9.57668	12.5916	38.9028	12.5804	7.23181	6.85967	10.3942	30.5003
TCTEX1D4	0.0418963	0.404009	2.99484	0.338673	0.32494	0.0858526	3.679	0.0288022	0.419614	0.0766044
BTBD19	2.64091	2.40009	6.51797	7.01865	10.6321	4.99823	1.21797	1.84244	1.24409	23.0148
PTCH2	6.33022	2.00336	3.94701	10.2273	3.6323	3.48021	1.04628	6.84258	3.76279	28.6065
RNU5E-6P	0	0	0	0	0	0	0	0	0	0
RP5-882O7.1	1.30861	0.836978	0.437114	0.440763	0.664541	0	0	0	0.409577	0.299088
EIF2B3	30.1308	23.5061	34.138	27.5947	35.1562	23.0555	37.7713	31.1785	40.1641	38.7396
AL136380.1	0	0	0	0	0	0	0	0	0	0
RNA5SP47	0	0	0	0	0	0	0	0	0	0
CCNB1IP1P1	0	0	0	0	0.0349948	0	0	0	0	0
RP5-882O7.4	0	0	0	0	0	0	0.0573286	0	0	0
MRPS17P1	0	0	0	0	0	0	0	0	0	0
HECTD3	56.6316	46.0343	45.9577	57.6911	42.735	47.2961	10.9667	36.1477	40.4879	39.5482
UROD	98.1244	81.6613	80.6868	91.8204	91.3465	100.836	98.8557	118.25	136.901	81.7591
ZSWIM5	4.41453	6.21558	49.3146	4.8126	0.577889	4.41887	0.821072	2.32614	2.64484	3.95889
AL359473.1	0.407683	0.401155	4.08533	0	0	0	0	0	0	2.79533
OSTCP5	0	0.0230244	0	0.0788119	0	0	0	0	0	0
AL592294.1	0	0	0	0	0	0	0	0	0	0
HPDL	7.28403	2.09411	1.02114	6.51464	1.49273	3.85504	2.86281	9.17437	5.00488	1.93487
MUTYH	29.9608	14.7018	22.6169	19.9287	10.7708	14.1693	13.7529	26.5734	21.6758	16.2127
TOE1	25.4943	18.2392	27.8007	22.6424	23.4428	20.7147	11.1815	33.5248	17.6889	17.9355
TESK2	20.8197	22.5271	17.6315	27.6534	13.8572	21.909	12.3583	17.196	17.3549	16.2301
snoU13	0	0	0	0	0	0	0	0	0	0
RP11-291L19.1	0	0	0	0	0	0	0	0	0	0
CCDC163P	15.3672	14.0316	18.2104	13.4027	5.82882	16.4658	24.6864	6.46232	13.02	2.30223
MMACHC	27.8844	14.1248	12.9581	24.8032	6.09669	20.2562	6.63274	15.6079	19.5426	12.2878
PRDX1	542.462	762.475	281.505	602.497	652.795	922.346	325.607	697.384	1038.87	633.318
HMGB1P48	0	0	0	0	0	0	0	0	0	0
AKR1A1	151.45	128.526	293.483	127.021	152.655	133.832	118.2	89.9604	218.613	157.947
NASP	99.589	57.9569	110.424	55.3888	61.4521	80.094	17.5397	81.3753	63.9592	67.7094
CCDC17	0.631584	1.1582	0.841737	1.19257	1.04554	1.3073	11.671	0.701723	0.718824	1.41435
GPBP1L1	69.5965	82.3275	109.648	68.1663	46.3313	89.0687	23.2385	83.1584	61.4061	62.0956
RPS15AP10	1.91462	1.01024	0.556119	1.12152	0.333061	1.99012	0	0.667653	1.38956	0.761031
RP11-767N6.2	2.42127	1.56186	1.93207	1.9935	0.919073	3.30772	2.21923	1.6183	3.19969	2.02909
TMEM69	49.8263	28.7713	38.4693	41.718	29.4369	38.205	21.1745	25.2459	44.1255	27.6728
IPP	17.7693	16.1588	25.0567	16.1501	9.47518	19.8447	6.80591	47.793	14.112	17.3408
RP11-767N6.7	8.63225	9.66261	14.2099	12.7762	6.7428	15.2554	9.66917	36.5566	11.7613	14.0982
RP11-630I5.1	0.108955	0	0	0.0524256	0	0	0.331344	0.0535019	0	0
MAST2	40.7762	30.1169	26.776	38.4575	74.4149	34.9373	27.9228	41.7402	17.9167	45.1369
TMA16P2	0	0	0	0	0	0	0	0	0	0
PIK3R3	146.411	57.5215	29.2761	47.1249	19.9716	47.3973	5.80576	123.478	33.6944	34.0479
RP4-533D7.4	0	0	0	0	0.0904797	0	0.0869204	0	0	0
RP4-533D7.3	0	0	0	0	0	0	0	0	0	0
RP4-533D7.5	0.500284	0.830711	12.8465	0.737205	1.41462	0.961094	3.66091	0.967295	0.587181	1.00049
TSPAN1	0.542085	31.4135	23.4944	3.44041	0.728018	13.4951	149.481	0.138594	22.2106	0.266221
RP11-322N21.2	0	0	0	0	0	0	0	0	0	0
POMGNT1	47.0096	56.0823	135.869	65.8347	71.626	74.842	42.9731	51.5845	65.0903	42.1808
LURAP1	3.29313	3.89298	5.99652	8.76177	4.68757	4.56908	1.87125	14.3263	7.0145	7.57884
RAD54L	15.3782	4.96174	15.8733	5.09073	30.6708	8.75726	4.52239	10.1636	7.62257	7.16527
LRRC41	90.6054	51.5408	38.2136	71.6923	71.0583	66.0573	10.7592	69.4057	53.6315	43.6374
UQCRH	395.459	221.816	372.696	437.322	171.861	313.161	1257.2	395.271	587.785	195.392
NSUN4	13.9632	13.1336	13.4007	14.9882	9.80538	16.9549	10.6121	13.3898	13.8768	13.5721
RP4-603I14.3	0	0.0281893	0	0	0.026451	0	0.152463	0.0984724	0	0
FAAH	27.0874	24.095	87.2019	37.348	2.50665	36.3446	16.6023	115.998	26.1247	6.58016
RP5-1109J22.1	0.221521	0.277916	0.295977	0.615548	0.276119	0.6809	0.618934	0.723366	0.138666	0.506294
RP5-1109J22.2	0	0	0.156804	0	0	0	0	0.0322717	0	0
LINC00505	0	0	0.100018	0	0.221173	0	0	0.205846	0.374867	0.273742
DMBX1	0	0.00360153	0.0978073	0	0.662372	0	0.0194791	6.15214	0	0.0334615
MKNK1-AS1	0	0.00426586	0.492357	0.0438059	0.00400282	0.0444186	0	0.0298035	0	0
KNCN	0	0.00371176	0.0504003	0	0	0	0	0	0	0.0172428
MKNK1	11.7926	15.9983	7.42389	14.3162	21.0442	23.4589	7.68832	11.1519	9.13773	19.8799
MOB3C	15.7061	22.8576	14.597	17.0664	31.4666	30.1248	7.08956	18.3467	14.2214	24.7585
ATPAF1	23.6873	25.518	32.964	21.1407	14.1714	28.6203	12.4915	27.0007	21.769	15.4938
EFCAB14	88.8035	130.214	98.8456	88.8387	84.5622	134.132	11.89	188.544	51.7208	107.366
RP11-8J9.1	0	0.156674	0.151958	0.0766133	0.0840076	0.233055	0	0.156372	0	0
TEX38	0.212681	0.290286	3.07083	0.300404	0.171033	0.492055	0	0.165077	0	0.156804
EFCAB14-AS1	0	0	0	0.366799	0.0167584	0	0	0	0	0
RP11-8J9.5	0	0	0	0	0	0	0	0	0	0
CYP4B1	0.940772	516.961	0.245663	0.691535	0.13864	173.879	2.91108	0.0526667	9.49522	0.0420228
CYP4Z2P	0.112763	0.0261077	0	0.0223416	0.0183734	0	0.194157	0.0228002	0	0
RP11-346M5.1	0	0.1225	0	0	0	0.0911104	0	0	0	0
CYP4A11	0.11717	0.0509436	0.254852	0.0458892	0.0125795	0.083756	0	0.0280988	0.0341139	0.0124556
CYP4X1	86.4921	21.3211	1.8299	48.6059	1.70713	111.373	22.4514	12.2399	64.9752	6.83703
RP11-346M5.6	0	0	0	0	0	0	0	0	0	0
RP11-346M5.5	0.350406	0	0.292614	0	0	0	0	0	0	0
RP11-346M5.4	0	0	0	0	0	0	0	0	0	0
RP11-346M5.3	0	0	0	0	0	0	0	0	0	0
CYP4Z1	0.854991	0.809948	0	0.32196	0.0343227	1.46909	0.310884	0.0730156	0.498633	0.0242747
RP11-184J23.2	0	0.130159	0	0.029702	0	0.0903524	0	0	0	0
CYP4A22-AS1	3.25704	0.815377	0.422876	1.04663	0.180648	0.589596	1.40875	0.3956	0.216129	0.210433
CYP4A22	0.0144362	0.0887814	0.0241105	0	0.00999682	0.0739555	0	0.0124054	0.0225916	0
MTND1P34	0	0	0	0	0	0	0	0	0	0
LINC00853	2.38936	2.42999	0.482082	2.43053	0.399767	1.97162	2.60295	1.3229	2.81065	4.25149
PDZK1IP1	12.2362	72.9377	10.3904	44.6645	0.0476413	43.1242	18.3592	0.405394	49.8328	0
TAL1	0.408684	15.2155	0.69497	0.531836	2.42528	4.62507	0.370737	5.5361	0.965154	4.70427
RP1-18D14.7	0	0.0155055	0	0	0	0	0	0	0	0
STIL	9.32477	4.10564	13.0582	3.1143	14.4796	5.3624	3.48944	5.98168	3.21246	5.74835
CMPK1	97.6232	108.552	68.3071	88.8459	60.3508	143.015	99.9159	99.6554	118.463	79.9639
RP11-511I2.2	0	0.0431886	2.85889	0.147834	0.466042	0	0.175191	4.45063	0.137374	5.01577
FOXE3	0.0107068	0.0316062	0	0.0540936	0.257029	0.109701	0.0854718	5.39161	0	1.39484
FOXD2-AS1	0.878737	1.60462	1.22772	0.583409	8.50355	3.33299	0.157385	77.1389	2.69743	49.6882
FOXD2	0.0657526	0.341347	0.636176	0.0534572	1.60358	0.278769	0.060333	38.5157	0.1987	43.3946
RP4-666O22.3	0	0	0	0	0	0	0	0	0	0
RPL21P24	0	0	0	0	0	0	0	0	0	0
AL356458.1	0	0	0	0	0	0	0	0	0	0
ATP6V0E1P4	0	0	0	0	0	0	0	0	0	0
AL591415.1	0	0	0	0	0	0	0	0	0	0
RP11-543D5.1	0	0.575891	0.0868865	0.0876118	0.0360253	0	0	6.61638	0.0814128	6.53957
TRABD2B	4.37463	1.15955	0.241612	0.888231	8.10611	6.68544	0.180446	47.4367	0.867833	44.65
RP11-543D5.2	0	0	0	0	0	0	0	0	0	0
FLJ00388	0	0	0	0	0	0	0	0	0	0
RP11-330M19.1	0.0234638	0.0173161	0.195939	0	0.308717	0	0	1.10897	0	0.80441
RP4-683M8.2	0.0189451	0	0	0	0.0437305	0	0	0	0.118591	0.0432996
RP11-193P11.3	0.0363006	0	0	0	0	0	0	0	0	0
CYP46A4P	0	0	0	0	0	0	0	0.13646	0	0
SKINTL	0.348052	0.332101	0.299456	0.230907	0.146073	0.216127	0.308719	1.19637	0.099032	0.144634
AL109659.1	0	0	0	0	0	0	0	0	0	0
RP5-1024N4.2	0	0	0	0	0	0	0	0	0	0
SLC5A9	1.99608	20.5473	0.23422	0.614055	0.127327	2.13136	0	0.0803413	0.117048	0.213682
RP5-1024N4.4	1.39937	1.39566	0.169205	2.13272	0.461866	1.81655	0.640272	1.11002	0.396365	0.463104
SPATA6	13.4795	10.2763	9.02547	9.71762	4.14086	10.5955	4.66273	14.8541	7.9343	6.03192
PPP1R8P1	0.284285	0.0799236	0.780022	0.102591	0.0281232	0.208053	0	0.279194	0.063555	0.139231
RNU6-723P	0	0	0	0	0	0	0	0	0	0
RP11-329A14.1	0.278276	0.174249	0.0845018	0.0568048	0.0934309	0.172798	0.0448778	0.144928	0.158357	0.077092
RNU4-61P	0	0	0	0	0	0	0	0	0	0
RP11-329A14.2	0	0	0	0	0	0	0	0	0	0
AGBL4	0.132146	0.323691	17.0034	0.208339	0.010384	0.244862	0.224448	0.613689	0.123199	0.0771124
BEND5	24.0899	18.4599	30.6534	18.3352	3.31875	16.9153	18.8917	16.837	23.8654	9.1103
RP11-141A19.1	0	0	0	0	0	0	0	0	0	0
snoU13	0	0	0	0	0	0	0	0	0	0
RP11-141A19.2	0	0	0.12511	0	0	0	0	0	0.117229	0
AGBL4-IT1	0	0	0.137767	0	0	0	0	0	0	0
RP5-926E3.1	0	0	0	0	0	0	0	0	0	0
ZNF859P	0.0161746	0	0	0	0.00497807	0.0552409	0	0	0	0
AL645730.1	0	0	0	0	0	0	0	0	0	0
AL645730.2	0	0	0	0	0	0	0	0	0	0
MTND2P29	0	0	0	0	0	0	0	0	0	0
ELAVL4	0.0351492	0.0766914	32.9764	0.118388	0.115704	0.109606	0.0487988	0.057783	0.124361	0.188612
RP11-492I2.1	0	0	0	0	0	0	0	0	0	0
RP11-567C20.2	0	0	0.247596	0	0	0	0	0	0	0
RP11-567C20.3	0	0	1.6995	0.142807	0	0	0	0	0	0
RP11-183G22.1	0.0120452	0.0592616	0	0	0.0444858	0	0	0	0	0
HMGB1P45	0	0	0	0	0	0	0	0	0	0
FCF1P6	0.0356295	0	0.238025	0	0	0	0	0	0	0
DMRTA2	0.0164338	0.0226388	0.351318	9.86366	0.0455204	0	3.40217	0.056488	0	5.03303
RP5-850O15.4	1.10177	2.24302	1.77666	3.32705	1.26282	3.11408	0	1.4365	1.90255	0.520993
FAF1	44.6326	39.0051	64.8655	45.8568	34.3592	43.2722	32.8629	44.1676	39.5234	39.4394
RP5-850O15.3	0	0	0	0	0	0	0	0	0	0
Y_RNA	0	0	0	0	0	0	0	0	0.663515	0
RNU6-1026P	0	0	0	0	0	0	0	0	0	0
RNU6-1253P	0	0	0	0	0	0	0	0	0	0
PHBP12	0	0	0	0	0	0	0	0	0	0
MRPS6P2	0	0	0	0	0	0	0	0	0	0
CDKN2C	17.0593	13.5515	76.6922	9.44731	176.648	16.5295	4.33541	46.7788	17.9977	81.1773
MIR4421	0	0	2.56567	0	0.141839	0	0	0.52804	0	0
C1orf185	0	0	0	0	0	0	0	0.133095	0	0
Y_RNA	0	0	0	0	0	0	0	0	0	0
CFL1P2	0	0	0	0	0.0143083	0	0	0	0	0
AL162430.2	0	0	0	0	0	0	0	0	0	0
AL162430.1	0	0	0	0	0	0	0	0	0	0
RP11-296A18.3	0.134401	0.136657	0.404044	0.0905371	0.111685	0.413116	0.0357638	0.23099	0.0280437	0.409571
snoU13	0	0	0	0	0	0	0	0	0	0
RNF11	81.644	104.638	207.663	78.8139	76.9628	122.379	40.9353	167.936	75.8302	91.9073
RP11-296A18.5	1.93824	0.488722	0	0.20401	0.49214	0.372355	0.257881	0.0832795	0.909963	0
RP11-296A18.6	0.925957	0.191817	0	0.246219	0	1.24832	0.583566	0	0	0
TTC39A	52.0161	27.7607	18.0927	18.1636	0.0951299	25.7878	7.83324	0.225723	9.91516	0.12421
RP11-275F13.1	5.88105	4.0713	5.04148	2.89237	0	6.48778	3.18526	0	2.28049	0
EPS15	36.2141	50.2675	47.4615	26.4253	32.4337	48.3977	11.2621	60.0588	18.3738	51.5259
RP11-275F13.3	0	0.021843	0	0	0	0	0	0	0	0
RNU6-877P	0	0	0	0	0	0	0	0	0	0
RP11-253A20.1	0	0	0	0	0	0	0	0	0	0
RP11-191G24.1	0.378563	0.613531	1.11574	2.10011	0.781306	0.684476	1.00735	0.382718	0.139394	1.42507
RNU6-1281P	0	0	0	0	0	0	0	0	0	0
CALR4P	0.0560241	0	0	0	0.0310366	0	0.0894472	0	0.070139	0.0512181
OSBPL9	44.6633	44.7763	40.1762	30.5786	18.9305	40.7125	14.0078	22.0401	26.2074	41.4302
GAPDHP51	0	0	0	0	0	0	0	0	0	0
SLC25A6P3	0.0241178	0	0	0	0	0	0	0	0	0
SNORA26	0	0	0	0	0	0	0	0	0.543864	0
NRD1	74.0206	76.6298	100.891	59.9309	87.3826	79.2663	25.585	94.1227	49.5406	89.0061
RP4-657D16.3	3.54315	1.92716	0.436135	2.79857	2.31795	2.73637	0.900181	0.510005	1.11453	1.65487
RP4-657D16.6	2.57423	1.60176	0.885156	1.14756	0.873829	0.77574	1.30955	0.130124	0.710908	0.692176
MIR761	0	0	0	0	0	0	0	0	0	0
TSEN15P2	0	0	0	0	0	0	0	0	0	0
Y_RNA	0	0	0	0	0	0	0	0	0	0
AL589663.1	0	0	0	0	0	0	0	0	0	0
RAB3B	7.43238	0.548137	39.0808	0.781081	0.88085	1.62347	0.151525	0.133326	0.21697	2.67084
RNA5SP48	0	0	0	0	0	0	0	0	0	0
RP11-91A18.1	0	0	0	0	0	0	0	0	0	0
RN7SL290P	0	0	0	0	0	0	0	0	0	0
TXNDC12	75.3489	75.0273	93.9289	43.4323	101.573	71.1159	52.5885	62.7421	70.8663	92.9136
KTI12	16.7407	17.9148	19.3557	18.455	35.8986	19.7691	13.1155	30.5253	20.7106	25.6961
RP11-91A18.4	0.166925	0.0821263	1.02223	0.468528	1.20731	0	0.0740307	0.239073	0.435377	0.4451
TXNDC12-AS1	0	0	0	0	0.125152	0	0	0	0	0
BTF3L4	31.0829	29.6031	58.4362	26.2991	31.1516	33.5441	50.833	55.5416	34.4759	30.6387
ZFYVE9	49.7417	51.5069	19.0639	37.1547	35.0692	46.8082	3.74443	42.3524	21.9491	31.3463
RN7SL788P	0	0	0	0	0	0	0	0	0	0
RP4-800M22.1	0.218231	0.153383	0.104136	0.105005	0	0	0	0.428645	0.195151	0.142507
RP4-800M22.2	0	0	0	0	0	0	0	0	0	0
PDCL3P6	0.090083	0	0.0501505	0.101138	0	0.153829	0	0	0	0.205888
RP4-800M22.4	0	0	0	0	0	0	0	0	0	0
DNAJC19P7	0	0	0	0	0	0	0	0	0	0
ANAPC10P1	0.190643	0.0375181	0	0	0.0528069	0	0.202919	0	0.119337	0.0871444
CC2D1B	19.2341	22.6715	26.8371	21.809	25.4869	29.3437	7.95979	20.9241	16.5104	28.8799
RP11-155O18.6	0.569297	0.533506	0.090553	0.91309	0.525638	0	0.0721373	0.372734	0.50909	0.247838
PLA2G12AP1	1.34363	0.826323	2.6804	1.06854	1.60243	0.764814	0.844184	0.705603	0.58408	1.10894
ORC1	19.044	4.85986	12.404	6.10674	26.8372	5.81375	4.23487	7.20155	7.75537	14.0277
PRPF38A	56.6202	45.2816	50.1745	36.6168	38.466	51.0771	20.6433	67.7759	36.5766	50.0965
ZCCHC11	14.056	13.2946	21.2079	11.8308	8.55076	17.8939	5.37334	17.681	7.72919	46.4214
snoU13	0.785168	2.06025	2.62268	2.20382	0.241651	2.68157	2.08931	4.49812	2.45746	5.98177
RP11-25O10.2	0.116226	0.16011	0.854098	0.469761	0.107312	0.238166	0.247418	0.319603	0	0.531275
EEF1GP7	0.150779	0.0741823	0.302187	0.10157	0.153138	0.154486	0.0802438	0.155483	0.0943833	0
GPX7	105.277	82.8728	50.3979	58.377	139.297	60.1141	214.003	156.943	107.983	79.2257
FAM159A	0.367695	1.00641	0.465871	0.355879	0.421445	0.433029	0.461098	1.03145	0.264559	2.82059
SELRC1	63.3604	37.0442	31.2689	44.7677	36.7448	42.8923	15.3864	44.0697	34.8532	36.2031
NDUFS5P3	0	0	0	0	0	0	0	0	0	0
RN7SL62P	0	0	0	0	0	0	0	0	0	0
ZYG11B	20.243	23.7372	20.3529	17.5139	20.5511	26.2019	6.99045	31.1278	10.3919	25.8519
RNU2-30P	0	0	0	0	0	0	0	0	0	1.0309
RP11-159C21.4	9.7844	4.47001	1.32287	2.66783	2.66719	1.67082	8.24474	2.08199	5.8331	1.38435
RNU6-969P	0	0	0	0	0	0	0	0	0	0
ZYG11A	0.392919	0.291081	0.0754287	0.121693	0.0437845	0.115683	0.102151	0.23286	0.0424061	0.196121
RP4-631H13.2	0.0278941	0	0	0	0	0	0	0	0	0
ECHDC2	20.392	18.6766	0.711327	35.4658	1.26741	37.829	19.8554	22.9959	22.4422	7.50931
RP4-631H13.6	0	0	0	0	0.055925	0	0	0	0	0
RP4-631H13.4	0.0605701	0.238401	0	0.816041	0.055925	0	0	0.208199	0	0
SCP2	40.6735	51.4557	35.7558	35.2246	45.4474	55.3283	19.1208	62.4371	39.7869	40.4479
MIR1273F	0	0	0	0	0	0	0	0	0	0.489417
MIR5095	0	0	0	0	0	0	0	0	0	0
MIR1273G	0	0	0	0	0	0	0	0	0	0
RP4-631H13.5	0	0	0	0	0	0	0	0	0	0
RP11-334A14.2	0.919901	0.843454	0	0	0.308856	0.214208	0.22253	0.287454	0.523483	0.2867
TUBBP10	0.0244422	0.0320677	0	0.0274418	0.0225678	0	0	0	0	0
PODN	68.063	50.5693	0.890723	6.69128	113.271	24.2707	0.478964	23.8392	20.3506	20.5287
RP11-334A14.5	0	0.0223341	0	0	0.125742	0	0	0.0780188	0	0
HIGD1AP11	0	0	0	0	0	0	0	0	0	0
SLC1A7	0.0450309	1.30222	0.0250693	0.143245	0.748395	0.717701	0	0.0343968	0.8613	0.251581
RP11-334A14.8	0.0679836	0.234132	0	0.0190817	0.434159	0	0.0150752	0	0.248242	0.103586
CPT2	44.7553	36.3687	54.8115	36.2687	20.7047	34.5194	12.9127	26.1182	23.821	30.402
RP5-1024G6.2	2.52857	2.74684	2.22978	2.044	3.95958	2.07259	1.99162	3.19847	3.16562	3.79112
C1orf123	29.7583	30.4533	39.8961	23.0347	42.8751	31.2716	29.8149	44.563	31.5269	39.9108
RP5-1024G6.7	0.0177106	0.0493764	0.0788777	0.0397681	0.0654094	0	0.0235636	0.0101461	0	0.0404781
MAGOH	90.3842	65.054	82.1144	63.6922	68.7624	86.6305	47.6585	78.1742	109.21	73.0924
RP5-1024G6.5	4.17349	4.40693	7.19517	3.809	3.21534	7.35672	2.17334	0.925524	8.315	1.92825
RP5-1024G6.8	0.350567	1.83975	5.38331	0.770779	2.46807	3.09298	0.168431	21.5563	0.579089	1.62472
LRP8	0.629066	1.82308	7.46948	1.14012	3.35357	2.73159	0.382612	19.0437	0.759427	2.93713
RP4-784A16.1	0.157869	0.133149	0.0753324	0.151923	0.0416463	0.462143	0	0	0.282347	0
RP4-784A16.2	0	0	0.209815	0	0	0	0.292503	0.107955	0	0
RP4-784A16.3	0	0	0.298787	0	0	0	0	0	0.279964	0
RP4-784A16.4	0	0	0	0	0	0	0	0	0	0
RP4-784A16.5	0	0.0919756	0	0	0.0690433	0	0	0.257036	0	0.598177
RP11-117D22.1	0	0	0	0	0	0	0	0	0	0
RP11-117D22.2	0.0623516	0.539908	0	0.0420021	0.17271	0.127769	0	0	0	2.56512
SLC25A3P1	0	0	0	0	0.0030932	0	0	0	0.0209708	0
DMRTB1	0	0	0	0	0	0	0	0	0.0271932	0
GLIS1	4.56107	7.38485	2.10272	1.65051	8.79845	16.0665	2.57783	6.7635	5.33266	0.396303
RNU7-95P	0.165621	0	0	0	0	0	0	0	0	0
NDC1	30.2057	23.9759	30.952	18.5983	24.0317	32.7608	11.7602	29.3536	17.2113	28.1278
SNORA58	0	0.0766914	0.26034	0	0.647661	0.798556	0.622184	0	0	0.356267
AL049745.1	0	0	0	0	0	0	0	0	0	0
RP4-654H19.2	0	0	0	0	0	0	0	0	0	0
YIPF1	57.1515	53.1336	73.1478	36.5078	40.0183	46.2491	46.5475	58.5957	53.7215	35.9692
DIO1	0.0371596	0.105123	1.11711	0.219029	0.0557535	0.142774	0.0865205	0.0319323	0.029076	0.360951
HSPB11	11.4711	13.5404	34.8701	11.132	21.467	16.0086	49.1769	21.5389	16.7109	14.1793
LRRC42	56.982	46.1327	88.1705	46.4968	49.454	51.3964	32.815	67.1573	50.3071	27.8334
HNRNPA3P12	0.249289	0.196238	0.999235	0.57096	0.193344	0.102167	0	1.37102	0.187257	0.729291
LDLRAD1	0	3.43564	0.265927	0.0766133	0	0.582637	15.2831	0	0.213578	0
AL353898.1	0	0	0	0	0	0	0	0	0	0
RP4-758J24.5	15.2025	16.6295	7.5606	12.5556	18.4588	20.0232	6.24033	49.3083	6.53655	27.0394
TMEM59	180.543	267.429	258.45	151.681	207.051	290.794	291.246	313.465	247.541	207.123
AL353898.2	0.530904	0.312241	0.101918	0.513843	0.225374	0.625237	1.023	0.713174	0.267392	0.808933
TCEANC2	11.222	9.51342	7.45682	9.51068	11.1039	10.9051	3.08878	9.52458	6.5372	12.2669
MIR4781	0	0	0	0	0	0	0	0.95881	0	0
RP4-758J24.4	0	0.0876474	0	0	0.164485	0.456318	2.01469	0	1.67273	0.814324
AL353898.3	0	0	0	0.140007	0	0	0	0	0	0
AL161915.1	4.88077	4.49258	5.69915	5.38631	5.95007	6.45652	1.45537	6.2121	3.12592	5.76101
CDCP2	0.0101823	0.0901732	0.0340118	0.0228638	0.0501409	0	0	0.0349998	0.0424921	0.0775733
RP11-446E24.4	0.0513402	0.011658	0.0263832	0.0133017	0.0145855	0	0	0.0407244	0	0.0722091
AL357673.1	8.9571	7.99179	5.69954	7.67622	6.38994	9.33217	1.3018	5.50965	4.6807	3.38166
CYB5RL	4.01141	3.44772	2.52902	3.81376	2.30095	3.53083	0.700173	2.00146	2.38032	1.33469
MRPL37	139.564	75.5932	72.6774	131.749	154.363	71.6767	50.7237	98.2479	99.9967	77.7637
SSBP3	72.3064	53.3255	158.072	40.3396	42.5215	40.3913	5.20189	159.032	48.5037	42.5661
SSBP3-AS1	0.196101	0.111714	0.655033	0.417158	0.419302	0.105748	0.0549283	0.106431	0.0646071	0
RP5-997D24.3	0	0.00938797	0	0	0	0	0	0	0	0
RP4-705F19.1	0	0	0	0	0	0	0	0	0	0
AC099796.1	0	0	0	0	0	0	0	0	0	0
RP5-866L20.1	0	0	0	0	0	0	0	0	0	0
RP5-866L20.2	0	0	0	0	0	0	0	0	0	0
SNORD112	0	0	0	0	0	0	0	0	0	0
HNRNPA1P63	0	0	0.0367666	0	0	0	0	0	0	0
ACOT11	1.96847	2.24233	6.48462	2.13816	2.32048	3.63569	0.597725	0.574422	0.461906	0.560515
FAM151A	0	0	0.017659	0	0	0	0	0	0.033093	0.265823
RP11-240D10.4	0	0	0	0	0	0	0	0	0	0
MROH7-TTC4	0.00299006	0.00147109	0.0599259	0.0352486	0.00414114	0	0	0.0205556	0	0
MROH7	0.133492	0.09794	0.833134	0.343135	0.0324355	0.287946	0.171378	0.072451	0.0146601	0
TTC4	1.94745	1.47268	3.74441	2.61159	1.39852	1.60119	1.19956	3.01643	1.39212	2.23922
PARS2	24.5055	16.425	20.064	18.5887	9.35738	17.5839	10.4675	10.339	18.4608	9.90929
TTC22	6.41588	7.62745	0	16.0555	0.205274	11.246	2.25925	0.234675	6.24613	0.98425
RP11-67L3.2	0.0309031	0	0	0	0	0	0	0	0	0
C1orf177	0.0477198	0.176084	0	0.221002	0.280884	0.122233	0	0	0	0.0545327
DHCR24	13.6382	621.875	40.3253	192.738	52.0109	549.034	19.7967	23.4968	153.097	25.1262
RP11-67L3.5	0.0921719	0.507897	0	0.745081	0.0680827	0.377752	0.245267	0.190095	0.230788	0.0842649
RP11-67L3.4	0.0138559	0.436289	0	0.140007	0.0767599	0.851793	0	0.238136	0.0867339	0.316682
TMEM61	4.83125	4.5162	308.715	22.9767	0	3.56402	1.51699	0.431771	11.7945	0
RP11-12C17.2	0	0	0.16545	0.166831	0	0	0	0	0	0
BSND	0.0366351	0.132178	77.8896	0.102828	0	0	0.0649901	0	0.0573313	0
PCSK9	0.406499	12.933	2.22875	2.46863	0.147855	18.3215	0.726585	1.34787	0.822486	0.975991
USP24	25.9897	28.2969	25.3571	27.743	24.3786	33.1989	6.17692	24.5471	12.1051	36.2358
RP11-101C11.1	0	0.0817401	0	0	0.0306799	0	0	0	0	0.37972
GYG1P3	0	0	0	0	0	0	0	0	0	0
MIR4422	0	0	0	0	0	0	0	0	0	0
GOT2P1	0	0	0	0	0	0	0	0	0	0
RP4-633H17.2	0	0	0	0	0	0	0	0	0	0
RN7SKP291	0	0	0	0	0	0	0	0	0	0
RNU6-830P	0	0	0	0	0	0	0	0	0	0
Y_RNA	0	0	0	0	0	0	0	0	0	0
RP11-466L17.1	0.0652213	0.0205366	0.0784288	0.0790835	0.110804	0.160379	0	0.0269024	0	0.0119253
RP11-90C4.1	0.0493013	0.0161706	0	0.110703	0.0455204	0	0.0437297	0	0	0
RP11-90C4.2	0	0	0	0	0	0	0	0.0577413	0	0
PIGQP1	0	0	0	0	0	0	0	0	0	0
RP11-90C4.3	0	0	0	0	0	0	0	0	0	0
RP1-158P9.1	0	0	0	0	0	0	0	0	0	0
RP4-710M16.1	0	0.14063	0	0.0802288	0.197937	0	0	0.122814	0	0.0544408
RP11-504A18.1	0.0784587	0.0849226	0.0262074	0.55495	0.608511	0.0803876	0.146143	1.26753	0	1.11178
AC119674.1	0	0	0	0	0	0	0	0	0	0
RP4-710M16.2	0	0.133964	0	0	0.0718303	1.79345	0	0.0668528	0.365237	0
PPAP2B	65.656	114.715	24.8969	82.6288	189.909	57.096	9.34854	387.301	18.0126	300.448
RPL21P23	0	0	0	0	0	0	0	0	0	0
RP11-377K22.3	0	0	0	0	0	0	0	0	0	0
RP11-377K22.2	0.375878	0	0	0	0.0694105	0	0	0	0	0
PRKAA2	2.18981	1.59458	0.670472	4.14427	0.00418825	2.47486	0.573348	6.56816	1.6043	0.295472
C1orf168	0.038894	1.94283	0.236908	0.0308239	0.0274616	1.05486	0.237432	0.0314568	0.0716074	0.0209162
RP11-378I13.1	0	0	0	0	0	0	0	0	0	0
C8A	0	0.0841132	0.465871	0	1.10082	0.0460966	0	0	0	0
C8B	0.00388412	10.7243	0.428144	0.0130824	0.00717251	7.95922	0.18604	0	0.0486269	0
RP5-1103B4.3	0	1.043	0	0	0.0160441	0	0	0	0	0
AL161740.1	0	0	0	0	0	0	0	0	0	0
DAB1	0.316129	0.210036	0.365524	0.218415	2.50722	0.262996	0.287593	0.840517	0.0761105	0.111157
RP6-102O10.1	0	0	0	0	0	0	0	0	0.0937167	0
RP11-243M12.1	0	0	0	0	0	0	0	0.101208	0	0
AL137855.1	0	0	0	0	0	0	0	0	0	0
RP4-737A23.2	0	0	0	0	0	0	0	0	0	0.0347494
HNRNPA1P6	0.0550351	0.0216615	0	0	0	0	0	0.0378347	0	0
RP11-393I23.2	1.70571	0.119885	0.203484	0.102591	0.0562465	0	0	0.418791	0.190665	0.417692
RP11-393I23.4	0	0	0	0	0	0	0	0	0	0
RP11-393I23.3	0	0	0	0	0	0	0	0	0	0
RP11-414C16.1	0	0.0323914	0	0	0	0	0	0	0	0.150473
OMA1	9.72453	10.2	5.4852	6.58726	3.39566	15.1017	5.04486	10.1524	8.56608	9.59142
RP4-592A1.4	0	0	0	0.169605	0	0	0	0	0	0
RN7SL713P	0	0	0	0	0	0	0	0	0.218261	0
TACSTD2	65.2132	637.054	0.136968	2054.2	0.657822	972.601	576.73	0.669498	1299.44	2.90526
RP4-592A1.2	5.28452	2.19182	0.410507	0.87961	1.48931	0.786982	0.613167	0.475236	1.63475	0.98309
MYSM1	13.6761	12.7616	12.4306	17.795	8.78498	20.2918	8.7981	9.55914	8.30692	16.3387
Y_RNA	0	0	0	0	0	0	0	0	0	0
AL136985.1	0	0	0	0	0	0	0	0	0	0
JUN	113.581	350.648	17.2287	886.794	295.021	73.1545	67.5459	509.955	282.388	1180.89
RP4-794H19.2	0.132143	0.919478	0.252226	0.158957	0.104579	0.0967084	0.351629	0.194665	0.295421	1.29436
RP11-63G10.3	0.416066	0.25344	0	0.133465	0.548797	0.202997	0	0.136205	0.372064	0.0905651
RP11-63G10.2	0	0	0	0	0	0	0	0	0	0
RP4-794H19.1	0.517683	3.32358	4.8191	0.800361	1.20671	0.608667	0.609731	0.904306	1.00935	2.98705
PHBP3	0.038827	0	0	0	0.0119498	0	0	0	0.0810152	0
RP4-794H19.4	0.0709489	1.03323	0	0.0955872	5.17513	0.290773	0.792931	0.390199	0.621767	5.44845
RP11-145M4.1	0	0	0	0	0.400633	0	0	0	0	0
RP11-145M4.2	0	0	0	0	0.154367	0	0	0.114936	0	0
RP11-145M4.3	0	0.267866	0.113664	0	2.05792	0.348647	0.0905479	0.0584828	0.852025	1.47768
RP11-470E16.1	0	0.0358949	0.0174072	0	0.514846	0	0	0.0716515	0	0
RP11-467C18.1	0.250882	0.216007	0.628513	0.528133	0.376419	0.963937	0.584141	0.323386	0	0.43005
FGGY	4.98252	7.47969	19.3089	8.39672	3.11722	4.67262	2.73952	2.80763	8.01032	5.72498
MIR4711	0	0	0	0	0	0	0	0	0	0
RP4-782L23.2	0.0138198	0	0.969401	0	0	0	0	0.095006	0	0
RP4-782L23.1	0.29067	1.44915	0.453096	0.195805	0.232595	1.58835	0.412515	0.0666084	0.363902	0.708626
HOOK1	13.9446	9.93939	34.4648	12.4135	0.0314553	14.1526	4.71812	1.4212	6.58183	0.438867
CYP2J2	10.0467	6.09058	1.07758	10.8538	0.0916497	15.5096	6.60334	3.65566	6.83487	5.29896
RN7SL475P	0	0	0	0	0.0330638	0	0.0952895	0	0	0
C1orf87	0.00479411	0.485886	0.208178	0	0.0309852	0.417517	0.746283	0	0.0300097	0.0438284
PGBD4P8	0	0	0	0	0	0	0	0	0	0.0862141
RP11-575B7.3	0	0	0	0	0.0429878	0.15901	0	0	0	0
RP11-776H12.1	0.0353719	0.0522082	0.236304	0	0.190512	1.02684	0	1.45901	1.40231	0.107792
RP11-436K8.1	0.0406988	0.0711948	0.0906303	0.0152311	0.338199	0.0926652	0	3.77716	0	0.289391
NFIA	12.8285	12.5962	9.44752	10.9713	13.114	21.5569	1.88868	84.8201	7.57989	34.6591
RP4-668G5.1	0.155287	0.752683	0.115267	0.794234	3.35611	4.59635	1.77529	3.00493	1.29607	2.31351
AC096534.1	0	0	0	0	0	0	0	0	0	0
RP4-802A10.1	0.0676581	0	0	0.227884	0.0624695	0	0	0	0.141173	0
RP5-833A20.1	0	0.078569	0.200035	0.067235	0.018431	0	0	0	0	0
AC099791.1	0	0	0	0	0	0	0	0	0	0
RP11-430G17.1	0	0	0	0	0	0	0	0	0	0
TM2D1	12.8039	16.1991	34.1995	13.4302	12.0296	20.8308	20.1981	34.1097	12.6424	19.4038
RP11-430G17.3	0.248238	0.4641	2.73631	1.00333	0.779283	0.508682	4.55783	0.938601	0.466169	0.7943
INADL	37.0492	32.1933	18.8405	45.0199	0.888474	33.7869	7.7088	11.564	13.3502	2.97329
RNU6-414P	0	0	0	0	0	0	0	0	0	0
RNU6-1177P	0	0	0	0.343287	0	0	0	0.350335	0	0
LAMTOR5P1	0	0.0772595	0	0	0	0.402235	0	0	0	0
RN7SL180P	0	0	0	0.244533	0	0	0	0.124777	0.227231	0
MIR3116-1	0	0	0	0	0	0	0	0	0	0
PIGPP2	0	0	0	0.233855	0	0	0	0	0	0
RPS15AP7	0	0	0	0	0	0	0	0	0	0
L1TD1	13.9816	6.55502	0.0183976	5.20361	0.0483115	0.479673	7.95094	0.189321	0.0344772	0.113295
RP5-1155K23.4	0.172635	0.0339741	0	0	0	0	0	0	0	0
Y_RNA	0	0	0	0	0	0	0	0	0	0
KANK4	191.461	27.8454	40.6165	77.9708	0.234034	75.514	13.7963	17.4984	7.27869	15.7754
RNU6-371P	0.098146	0	0	0	0	0	0	0	0	0
USP1	71.2668	52.7814	70.5882	37.2679	56.5151	75.9435	16.4219	85.382	32.3897	41.8374
DOCK7	35.0992	26.325	17.2163	31.6729	25.7962	35.8183	8.56832	33.9115	17.105	18.7205
RP11-293K19.1	0	0	0	0	0	0	0	0	0	0
ANGPTL3	0	0	0.152519	0	0	0.0334165	0	0	0.0204158	0
AL138847.1	0	0	0	0	0	0	0	0	0	0
RP5-849H19.2	0.135894	0	0	0.0653879	0.143398	0	0.206635	0	0	0.0887405
RP11-230B22.1	0.656012	0.670988	0.403654	1.5118	0.3427	1.23815	0.229688	1.45383	1.72903	0.710213
ATG4C	11.4757	15.8496	8.40187	8.13909	11.0708	18.4032	8.20776	36.2239	11.4568	23.8834
RP4-771M4.3	0.142279	0.490002	0	0	0.175157	0.242961	0	0.489058	0	0.108394
RP4-771M4.2	0.0349827	0	0	0	0	0	0	0.120247	0	0.159909
RP11-5P4.1	0	0	0	0	0.0289553	0	0	0	0	0
RP11-5P4.2	0	0	0	0	0	0	0	0	0	0
RP11-5P4.3	0	0	0	0	0	0	0	0	0	0
RP11-335E6.2	0	0	0	0	0	0	0	0	0	0
RP11-335E6.4	0	0	0	0	0	0	0	0	0	0
RNA5SP49	0	0	0	0	0	0	0	0	0	0
LINC00466	0.0189282	0	0	0	0.0131074	0	0	0	0	0
RP11-335E6.3	0	0	0	0	0	0	0	0	0	0
AL138935.1	0	0	0	0	0	0	0	0	0	0
RP4-792G4.2	0	0.0259024	0.146549	0.0591089	1.34489	0	0	0	0.0549267	0.280767
FOXD3	0.0153768	0.00504354	0.034242	0.0172639	0.369138	0.157549	0	0	0	0
Y_RNA	0	0	0	0	0	0	0	0	0	0
RP4-792G4.3	0	0	0	0	0	0	0	0	0	0
ALG6	6.84809	7.52437	5.35028	6.30371	5.11686	10.0486	5.25367	9.19334	6.09897	5.43253
ITGB3BP	5.51638	6.36234	10.8897	4.27061	6.26583	7.30125	33.853	8.93016	5.90709	4.84612
EFCAB7	4.90778	6.12381	12.4394	5.63317	4.53656	7.04476	6.59649	11.2294	5.31603	5.71676
RN7SL488P	0	0	0	0	0	0	0	0	0	0
RNU7-123P	0.529988	0.173834	0	0	0	0	0	0	0	0
DLEU2L	0.557883	0.445094	0.45328	0.710989	0.459413	0.617944	1.2839	0.518276	0.0943833	0.551378
PGM1	98.3187	125.979	61.4199	83.825	76.6751	90.0162	23.9576	68.2907	70.4558	63.4382
RN7SL130P	0.804603	0.929409	0.817966	1.06045	0.742899	1.07528	1.11706	0.480987	0.875927	0.799543
ROR1	15.1879	12.2014	0.279686	4.37133	61.5417	7.80052	2.50039	24.7944	2.08683	21.8376
RP4-597J3.1	0	0	0	0	0	0	0	0	0	0
CFL1P3	0	0	0	0	0	0	0	0	0	0
RNU6-809P	0	0	0	0	0	0	0	0	0	0
Y_RNA	0	0	0	0	0	0	0	0	0	0
RP11-24J23.2	0.0149545	0.0500312	0.0299714	0.0302216	49.321	0.183866	0.0636697	0	0.0748888	0.24609
UBE2U	1.90401	0.588332	0.252071	0.469246	0.0535974	2.14114	4.13972	0.0199533	0.0363371	0
RNU7-62P	0	0	0	0	0	0	0	0	0	0
CACHD1	55.8644	51.8711	4.48117	50.3188	4.87813	46.9789	11.4729	52.7712	16.8474	17.6238
MIR4794	0	0	0	0	0	0	0	0	0	0
RAVER2	25.8271	27.5356	10.2952	23.9855	5.28524	35.6227	13.206	21.8789	14.7132	12.9392
JAK1	148.972	196.27	119.407	149.776	140.989	181.052	16.6055	199.494	63.9776	212.831
RP11-182I10.1	0	0	0	0	0	0	0	0	0	0
RP11-182I10.2	0	0	0	0	0	0	0	0	0	0
RP11-182I10.3	0.159266	0.267622	0.180059	0.189815	0.0475091	0.251049	0.130401	0.488492	0.0306757	0.123203
SLC2A3P2	0.114592	0.246656	0.119616	0.385965	0.0727403	0.440285	0.0952895	0.172327	0.179328	0.0982141
RP4-535B20.4	0.10291	0.151894	0.171875	0.635469	0.0475091	0.351468	0.182561	0.530604	0	0
RNU6-1176P	0	0	0	0	0	0	0	0.681024	0	0
MIR3671	0.722712	4.02979	2.01172	1.21711	0.333644	6.17066	0	5.38241	0.753994	1.65178
MIR101-1	0.565321	0.278134	0	0	0.260984	0	0	0.485797	0	0
RP4-535B20.1	0.23935	0.134581	2.28427	0.691003	0.726124	0	0	1.99804	0	0.312596
RP4-535B20.2	0	0	0	0	0	0	0	0	0	0
MRPS21P1	0	0	0	0	0	0	0	0	0.29754	0
AK4	20.4652	12.8332	2.13989	15.6743	14.0901	14.1451	3.3424	15.0345	13.0286	1.49615
RP4-700A9.1	0.185961	0	0	0	0	0	0	0	0	0
DNAJC6	3.06621	2.79362	65.1173	2.0469	0.235214	1.50948	0.387946	1.32931	0.864577	0.855825
RP5-1044H5.1	0	0	0.345764	0	0	0	0	0	0	0
RP5-1044H5.2	0	0	0.469994	0	0	0	0	0	0	0
RNU2-15P	0	0	0	0	0	0	0	0	0	0
LEPR	2.53221	16.057	3.16144	1.80425	1.02678	15.0625	0.398824	13.0067	3.10995	9.5619
LEPROT	80.3818	125.831	101.038	125.82	65.8971	163.788	29.5814	128.546	100.703	102.523
RP4-630A11.3	0	0.54246	0.0837027	0.253204	0.254505	0.256746	0	0	1.41173	0.114544
snoU13	0	0	0	0	0	0	0	0	0	0
RP11-430H12.2	0	0	0	0	0	0	0	0	0.0369235	0
RN7SL854P	0	0	0	0	0	0	0	0	0	0
PDE4B	11.5222	9.88807	0.827689	13.0437	14.7692	14.2149	4.59921	22.6553	9.5446	24.3523
RP11-397C12.1	0	0	0	0	0	0	0	0	0	0
RNU4-88P	0	0	0	0	0	0	0	0	0	0
SGIP1	3.23054	3.39053	0.317182	1.64338	0.28261	1.23166	0.306437	0.246533	0.284553	10.5974
MIR3117	1.08716	0.133718	0	0.457715	0	0	0	0	0	0
AL139147.1	0.0275081	0.135338	0	0.0617678	2.01495	0.0939477	0	0	0.516577	1.00593
AL354978.1	0	0	0	0	0	0	0	0	0	0
TCTEX1D1	0.174383	1.08338	0.0571068	0.10365	0.855563	0.1051	1.21921	1.31635	0.492285	1.90683
INSL5	0.0741243	0.0291749	0.148558	0	0.0136879	0	0.197243	0	1.02079	0
WDR78	1.5251	2.43627	6.76418	2.07816	0.883741	1.47506	3.44362	2.06101	1.69345	1.4608
RP11-342H21.2	0.012311	0	0	0	0	0	0	0	0	0
MIER1	13.2558	18.0713	13.3528	12.0099	10.0838	21.004	8.82003	25.6008	15.1663	24.7855
SLC35D1	8.66769	11.2319	10.6555	10.8692	19.8515	17.4883	3.23691	21.8436	11.3616	28.1273
C1orf141	0	0.0373836	0	0	0	0.0216256	0.252739	0	0.0396365	0
SNORA31	0	0	0	0	0	0	0	0	0	0
IL23R	0.0106175	0.323871	0.0118218	0.0119205	0.00653548	0.181308	0	0	0.0443082	0.194133
RNU6-586P	0	0	0	0	0	0	0	0	0	0
AL109843.1	0	0	0	0	0	0	0	0	0	0
RNU4ATAC4P	0	0	0	0	0	0	0	0	0	0
RP4-763G1.1	0	0	0	0	0	0	0	0	0	0
IL12RB2	24.848	2.09931	0.050186	5.92922	2.15945	3.10443	0.0999493	0.120502	0.830765	2.41518
SERBP1	257.024	156.47	169.799	186.034	69.3293	190.24	31.0939	218.519	136.913	122.494
RNU6-387P	0	0	0	0	0	0	0	0	0	0
RP4-763G1.2	0	0	0	0	0	0	0	0	0	0
RNU6-1031P	0	0	0	0	0	0	0	0	0	0
RP11-393N21.1	0	0	0	0	0	0	0	0	0	0
RN7SL392P	0	0	0	0	0	0	0	0	0	0
HNRNPCP9	0	0	0	0	0	0	0	0	0	0
GADD45A	16.727	29.9693	135.772	26.9705	59.1896	16.6921	24.7567	22.8224	23.6992	84.4461
GNG12	40.0049	69.5726	130.967	40.3497	99.9406	82.8551	15.8105	134.795	48.9911	137.941
RNU7-80P	0	0	1.16086	0	0	0	0	0	0	0
GNG12-AS1	0.2692	0.427436	13.2837	0.195767	0.378483	0.250744	0.187224	0.231332	0.153192	0.37755
RP4-609E1.2	0	0	0.0391662	0	0	0	0	0	0	0
DIRAS3	5.958	12.7508	546.024	3.3657	2.06849	8.75214	1.65832	22.5478	4.94357	9.16001
ARL5AP3	0.0274605	0.351271	0.45863	0.277475	0.101418	0	0	0.283172	0	0
AL157407.1	0	0	0	0	0	0	0	0	0	0
WLS	28.0085	85.1343	126.577	97.8022	140.302	117.796	14.6435	287.232	71.409	152.239
CTBP2P8	0.183304	0.415633	0.186349	0.805304	0.448872	0.816568	0	0.630075	0.29933	0.837897
MIR1262	0	0	0	0	0	0	0	0	1.42691	0
RPS7P4	0.455317	0.125447	0.121671	0.0613433	0.0840798	0.186604	0.630024	0.0626027	0.342018	0
COX6B1P7	0	0	0	0	0	0	0	0	0	0
TCEB1P18	0	0	0	0	0	0	0	0	0	0
RP5-1033K19.2	0	0	0	0	0	0	0	0	0	0
RPE65	0.357387	0.21979	0.406968	0.683943	0.172489	0.332885	0.194522	0.0139597	0.177954	0.445538
DEPDC1	3.35731	1.78604	6.45876	1.33035	12.8005	4.02849	2.18804	3.38182	2.32635	4.84195
RP4-694A7.2	0	0	0.0368815	0	0.183504	0	0.0881428	0	0	0
RP4-694A7.4	0.00850022	0.0250923	0.141966	0	0.635716	0	0	0.14609	0	0.116565
RP4-694A7.3	0	0	0	0	0	0	0	0	0	0
RP11-424D14.1	0.135244	0.0166348	0.338816	0.113881	0.187309	0.346423	0	0	0	0.154553
RP11-74K19.1	0	0	0	0	0	0	0	0	0	0
RP3-380B4.1	0	0.068319	0.463837	0	0.213687	0	0	0	0	0
LRRC7	0.0144687	0.0163726	0.0241648	0	0.184356	0.0815342	0.00770016	0.00248668	0.00452849	0.0462962
RP11-379C1.1	0	0	0	0	0	0	0	0	0	0
RN7SL538P	0	0	0	0	0	0	0	0	0	0
PIN1P1	0	0	0	0	0	0	0	0	0.0666179	0
RP11-181B18.1	0	0	0	0	0	0	0	0	0	0
LRRC40	19.2994	21.974	23.0926	13.4686	15.6814	27.2262	17.3987	31.8236	20.614	17.3044
RN7SL242P	0	0	0	0	0	0	0	0	0	0
SRSF11	49.2201	45.0041	68.0516	51.2932	37.3523	70.6301	43.4082	77.5631	36.3575	55.6656
RP4-677H15.4	0	0	0	0	0	0	0	0	0.145189	0
ANKRD13C	24.0323	22.6533	28.8875	18.2433	26.6791	25.1715	6.4514	30.4244	13.9201	33.7532
HHLA3	31.6172	17.3862	16.9498	14.754	13.6231	17.597	4.61632	17.472	27.5831	18.7148
RP11-180O5.2	0	0	0	0	0	0	0	0	0	0
CTH	4.9047	5.09404	0.836021	2.49942	6.06106	3.6891	2.55884	1.72062	2.33632	3.27163
RP11-42O15.3	0.727881	0.98481	0	0.45968	1.0711	0.93222	0.363163	0.0781862	0.28477	0.311925
RP11-42O15.2	0	0	0	0	0	0	0	0	0	0
CASP3P1	0	0	0	0	0	0	0	0	0	0
RP5-952N6.1	0	0	0.169733	0	0.0609921	0	0	0	0	0.0696821
RP11-99H8.1	0	0	0	0	0	0	0	0	0	0
PTGER3	0.356114	0.377854	0.422782	0.057805	3.16326	1.00009	0.079919	0.184349	0.0738581	0.980617
RP3-333A15.1	0	0.0417758	0	0	7.77463	0.144998	0	0	0	0
RP3-333A15.2	0	0.0482128	0	0	0.361919	0	0	0	0	0.447941
ZRANB2-AS1	0.021923	0.0431439	0	0.295361	0.131571	0.336929	0	0.0376782	0	0.100212
ZRANB2	42.2929	39.8526	44.2418	42.9666	27.0301	80.5881	43.3395	77.3209	39.7604	53.7604
MIR186	2.58832	4.36606	4.5287	2.49082	0.682806	6.31416	8.85527	4.66026	3.85764	6.19739
ZRANB2-AS2	0.309523	0.497884	1.8511	0.480685	0.0752969	0.607679	0.399486	0.53515	0.371262	0.465969
AL360297.1	0	0	0	0	0	0	0	0	0	0
RP11-386O9.2	0.0204629	0.0201352	0.478463	0	0	0	0	0	0.256183	0
RP11-115M14.1	0	0	0	0	0.0391475	0	0	0	0	0
NEGR1	3.23623	2.23367	47.9883	0.505993	0.726387	2.77058	0.498638	2.62539	0.465242	1.38063
RP11-82L20.1	0	0.0613531	0	0	0	0	0	0	0	0
RP11-175G14.2	0	0	0	0	0	0	0	0	0	0
NEGR1-IT1	0	0	0	0	0	0.406755	0	0	0	0
GDI2P2	2.00489	0.909197	0.931743	0.998241	0.676068	1.07175	0.185564	0.359554	1.52783	0.63753
RPL31P12	0	0.0582684	0.0989001	0	0.0546753	0	0	0	0	0
RNU6-1246P	0	0	0	0	0	0	0	0	0	0
RP4-660H19.1	0	0.0418037	5.32158	0.0715467	0	3.48228	0	0	4.38797	0
RP11-262K1.1	0	0	0.059707	0	0	0	0	0	0	0
KRT8P21	0	0	0	0	0	0	0	0	0	0
RN7SKP19	0	0	0	0	0	0	0	0	0	0
RP4-598G3.1	0	0	0	0	0	0	0	0	0	0
RP4-788P17.1	0	0	16.471	0	0.0119498	0	0	0	0	0
RNA5SP50	0	0	0	0	0	0	0	0	0	0
RNU4ATAC8P	0	0	0	0	0	0	0	0	0	0
LRRIQ3	0.145219	0.353661	3.28636	0.379069	0.156429	0.384372	0.479809	0.13311	0.401487	0.149356
FPGT	4.98542	7.35244	10.8109	4.45662	6.33624	12.0946	9.50703	15.8976	7.64662	8.81253
FPGT-TNNI3K	0.0577675	0.196162	0.0529694	0.15642	0.0240541	0.336557	0.0391829	0.202459	0.106355	0.134618
TNNI3K	0.0125317	0.0534347	0.146509	0.0140697	0.00964225	0.0427994	0.172291	0.29435	0.0261484	0.00954725
RP11-439H8.4	0	0	0.179045	0	0	0	0	0	0	0
RP4-650F12.2	0	0.0921992	0	0.0394495	0	0	0.124666	0.68441	0.0733165	0.160615
LRRC53	0	0.0162167	1.0643	0	0	0	0	0	0	0
C1orf173	0.124597	0.406989	86.9581	0.0129793	0.0462541	0.223735	0.181156	0	0.0723659	0.287708
RP4-612J11.1	0	0	0	0	0	0	0	0	0	0
RP11-17E13.2	0.056282	0.166142	0.125332	0	0.103932	0.576656	0	0.451404	0.234872	0.68605
CRYZ	25.789	30.554	22.8002	18.004	10.149	45.7194	23.81	33.685	35.6389	36.7815
TYW3	19.328	23.3885	34.7389	19.4906	17.7377	39.3617	9.58724	47.351	15.941	23.0295
RP11-93N20.1	0	0	0	0	0	0	0	0	0	0
RP11-510C10.4	0	0	0	0	0	0	0	0	0	0
RP11-510C10.2	0	0	0	0	0	0	0.126294	0	0	0
LHX8	0	0	0	0.00890986	0	0	0.0140782	0	0	0
RP11-510C10.3	0	0	0	0	0	0	0.0128033	0	0	0
RNU6-622P	0	0	0	0	0	0	0	0	0	0
SLC44A5	0.0570783	0.275866	30.023	0.0282719	0.141053	4.64412	0.982777	0.490491	1.84952	0.345321
RP11-87O11.1	0	0	0	0	0	0	0	0	0	0
RNU6-503P	0	0	0	0	0	0	0	0	0	0
RP4-595K12.1	0.0231942	0	0	0.234366	0	0.237645	0.432035	0	0	0
RP4-595K12.2	0.0857124	0.04217	0	0	0.0131899	0	0	0.14731	0	0
RP4-682C21.5	0.0263022	0.0129405	0	0	0	0	0	0.0904089	0	0.0601145
ACADM	38.9191	47.9271	65.6708	30.7264	20.0223	49.2682	12.7719	53.3828	44.9146	35.921
RP4-682C21.2	0.350986	0.283967	0.104213	0.131353	0.0936199	0.0799143	0	0.13405	0.0976475	0.0356529
RABGGTB	22.3713	20.0068	34.9933	19.3053	30.747	24.177	33.0544	27.8742	23.564	24.5292
SNORD45C	0	0	0	0	0	0	0	0	0	0
SNORD45A	0	0	0	0	0	0	0	0	0	0
SNORD45B	0	0	0	0	0	0	0	0	0	0
MSH4	0.522524	0.220353	0.0542043	0.0874508	0.125857	0.232769	0.379991	1.10442	0.162527	0.103848
AL445464.1	0	0.121279	0	0	0	1.26283	0.327973	0.42366	0	0
ASB17	0	0	0	0	0	0	0	0	0	0
RP11-550H2.1	0	0.0282657	0	0	0	0	0.764382	0	0	0
RP11-550H2.2	0	0.0261404	0	0	0.858499	0	0	0.0913153	0.166294	0
ST6GALNAC3	2.40164	4.08684	1.84749	0.340958	3.89985	2.25475	0.523123	4.76552	0.835707	1.93809
RP11-335E14.1	0	0	0	0	0	0	0	0	0	0
RP5-1102E8.3	0	0.135162	0.152943	0	0.232518	0.46913	0	0.393464	0	0.104649
TPI1P1	14.7831	3.87997	3.30458	3.9034	6.30275	3.0409	0.376076	8.45287	4.24649	2.45492
AC104458.1	0	0	0	0	0	0	0	0	0	0
RNU6-161P	0	0	0	0	0	0	0	0	0	0
[truncated: 55,821 more rows]

## Sheet: Table S7. Annotation
Table S7. Gene annotation for GRCh37. Unique ENSEMBL gene ID, canonical gene name and gene biotype information are presented. Gene names match the gene names in Tables S4-S6.
ENSEMBL Gene ID	Gene name	Gene biotype
ENSG00000223972.4	DDX11L1	pseudogene
ENSG00000227232.4	WASH7P	pseudogene
ENSG00000243485.2	MIR1302-11	lincRNA
ENSG00000237613.2	FAM138A	lincRNA
ENSG00000268020.2	OR4G4P	pseudogene
ENSG00000240361.1	OR4G11P	pseudogene
ENSG00000186092.4	OR4F5	protein_coding
ENSG00000238009.2	RP11-34P13.7	lincRNA
ENSG00000239945.1	RP11-34P13.8	lincRNA
ENSG00000233750.3	CICP27	pseudogene
ENSG00000237683.5	AL627309.1	protein_coding
ENSG00000268903.1	RP11-34P13.15	pseudogene
ENSG00000269981.1	RP11-34P13.16	pseudogene
ENSG00000239906.1	RP11-34P13.14	antisense
ENSG00000241860.2	RP11-34P13.13	processed_transcript
ENSG00000222623.1	RNU6-1100P	snRNA
ENSG00000241599.1	RP11-34P13.9	lincRNA
ENSG00000228463.4	AP006222.2	lincRNA
ENSG00000241670.2	AP006222.1	pseudogene
ENSG00000237094.7	RP4-669L17.10	lincRNA
ENSG00000250575.1	RP4-669L17.8	pseudogene
ENSG00000233653.3	CICP7	pseudogene
ENSG00000224813.2	RP4-669L17.4	pseudogene
ENSG00000235249.1	OR4F29	protein_coding
ENSG00000269732.1	WBP1LP7	pseudogene
ENSG00000256186.1	AL732372.1	pseudogene
ENSG00000236601.1	RP4-669L17.2	lincRNA
ENSG00000236743.1	RP5-857K21.15	lincRNA
ENSG00000236679.2	RP4-669L17.1	pseudogene
ENSG00000231709.1	RP5-857K21.1	lincRNA
ENSG00000235146.2	RP5-857K21.2	lincRNA
ENSG00000239664.2	RP5-857K21.3	lincRNA
ENSG00000230021.3	RP5-857K21.4	lincRNA
ENSG00000223659.1	RP5-857K21.5	lincRNA
ENSG00000225972.1	MTND1P23	pseudogene
ENSG00000225630.1	MTND2P28	pseudogene
ENSG00000237973.1	hsa-mir-6723	pseudogene
ENSG00000229344.1	RP5-857K21.7	pseudogene
ENSG00000240409.1	MTATP8P1	pseudogene
ENSG00000248527.1	MTATP6P1	pseudogene
ENSG00000198744.5	RP5-857K21.11	pseudogene
ENSG00000268663.1	WBP1LP6	pseudogene
ENSG00000185097.2	OR4F16	protein_coding
ENSG00000229376.3	CICP3	pseudogene
ENSG00000224956.5	RP11-206L10.1	pseudogene
ENSG00000235373.1	RP11-206L10.3	lincRNA
ENSG00000223181.1	RNU6-1199P	snRNA
ENSG00000240618.1	RP11-206L10.5	lincRNA
ENSG00000229905.1	RP11-206L10.4	antisense
ENSG00000228327.2	RP11-206L10.2	lincRNA
ENSG00000237491.4	RP11-206L10.9	lincRNA
ENSG00000230092.3	RP11-206L10.8	pseudogene
ENSG00000269831.1	AL669831.1	protein_coding
ENSG00000240453.1	RP11-206L10.10	processed_transcript
ENSG00000177757.1	FAM87B	lincRNA
ENSG00000225880.4	LINC00115	lincRNA
ENSG00000228794.4	RP11-206L10.11	processed_transcript
ENSG00000230368.2	FAM41C	lincRNA
ENSG00000234711.1	TUBB8P11	pseudogene
ENSG00000269308.1	AL645608.2	protein_coding
ENSG00000272438.1	RP11-54O7.16	lincRNA
ENSG00000230699.2	RP11-54O7.1	lincRNA
ENSG00000241180.1	RP11-54O7.2	lincRNA
ENSG00000223764.2	RP11-54O7.3	lincRNA
ENSG00000187634.6	SAMD11	protein_coding
ENSG00000268179.1	AL645608.1	protein_coding
ENSG00000188976.6	NOC2L	protein_coding
ENSG00000187961.9	KLHL17	protein_coding
ENSG00000187583.6	PLEKHN1	protein_coding
ENSG00000187642.5	C1orf170	protein_coding
ENSG00000272512.1	RP11-54O7.17	lincRNA
ENSG00000188290.6	HES4	protein_coding
ENSG00000231702.2	RP11-54O7.10	pseudogene
ENSG00000224969.1	RP11-54O7.11	antisense
ENSG00000187608.5	ISG15	protein_coding
ENSG00000188157.9	AGRN	protein_coding
ENSG00000242590.1	RP11-54O7.14	sense_intronic
ENSG00000217801.5	RP11-465B22.3	pseudogene
ENSG00000273443.1	RP11-54O7.18	lincRNA
ENSG00000237330.2	RNF223	protein_coding
ENSG00000131591.13	C1orf159	protein_coding
ENSG00000223823.1	RP11-465B22.5	lincRNA
ENSG00000207730.1	MIR200B	miRNA
ENSG00000207607.1	MIR200A	miRNA
ENSG00000198976.1	MIR429	miRNA
ENSG00000272141.1	RP11-465B22.8	lincRNA
ENSG00000205231.1	TTLL10-AS1	antisense
ENSG00000162571.9	TTLL10	protein_coding
ENSG00000186891.9	TNFRSF18	protein_coding
ENSG00000186827.6	TNFRSF4	protein_coding
ENSG00000078808.12	SDF4	protein_coding
ENSG00000176022.3	B3GALT6	protein_coding
ENSG00000184163.3	FAM132A	protein_coding
ENSG00000260179.1	RP5-902P8.12	lincRNA
ENSG00000160087.16	UBE2J2	protein_coding
ENSG00000230415.1	RP5-902P8.10	lincRNA
ENSG00000162572.15	SCNN1D	protein_coding
ENSG00000131584.14	ACAP3	protein_coding
ENSG00000169972.7	PUSL1	protein_coding
ENSG00000127054.14	CPSF3L	protein_coding
ENSG00000240731.1	RP5-890O3.9	sense_intronic
ENSG00000224051.2	GLTPD1	protein_coding
ENSG00000169962.4	TAS1R3	protein_coding
ENSG00000107404.13	DVL1	protein_coding
ENSG00000162576.12	MXRA8	protein_coding
ENSG00000175756.9	AURKAIP1	protein_coding
ENSG00000223663.2	RP5-890O3.3	pseudogene
ENSG00000221978.7	CCNL2	protein_coding
ENSG00000224870.3	RP4-758J18.2	protein_coding
ENSG00000242485.1	MRPL20	protein_coding
ENSG00000264293.1	RN7SL657P	misc_RNA
ENSG00000272455.1	RP4-758J18.13	lincRNA
ENSG00000235098.4	ANKRD65	protein_coding
ENSG00000225905.1	RP4-758J18.7	antisense
ENSG00000205116.3	TMEM88B	protein_coding
ENSG00000225285.1	RP4-758J18.10	lincRNA
ENSG00000179403.10	VWA1	protein_coding
ENSG00000215915.5	ATAD3C	protein_coding
ENSG00000160072.15	ATAD3B	protein_coding
ENSG00000197785.9	ATAD3A	protein_coding
ENSG00000205090.4	TMEM240	protein_coding
ENSG00000160075.10	SSU72	protein_coding
ENSG00000215791.2	AL645728.2	pseudogene
ENSG00000215014.3	AL645728.1	protein_coding
ENSG00000236684.1	AL645728.3	pseudogene
ENSG00000228594.1	C1orf233	protein_coding
ENSG00000272106.1	RP11-345P4.9	antisense
ENSG00000197530.8	MIB2	protein_coding
ENSG00000189409.8	MMP23B	protein_coding
ENSG00000248333.3	CDK11B	protein_coding
ENSG00000272004.1	RP11-345P4.10	antisense
ENSG00000189339.7	SLC35E2B	protein_coding
ENSG00000269737.1	RP11-345P4.7	antisense
ENSG00000269227.1	RP11-345P4.6	pseudogene
ENSG00000215914.3	MMP23A	pseudogene
ENSG00000008128.18	CDK11A	protein_coding
ENSG00000268575.1	RP1-283E3.8	processed_transcript
ENSG00000227775.3	RP1-283E3.4	pseudogene
ENSG00000215790.2	SLC35E2	protein_coding
ENSG00000008130.11	NADK	protein_coding
ENSG00000078369.13	GNB1	protein_coding
ENSG00000231050.1	RP1-140A9.1	antisense
ENSG00000169885.5	CALML6	protein_coding
ENSG00000178821.8	TMEM52	protein_coding
ENSG00000142609.13	C1orf222	protein_coding
ENSG00000233542.1	RP11-547D24.1	antisense
ENSG00000187730.6	GABRD	protein_coding
ENSG00000226969.1	RP11-547D24.3	antisense
ENSG00000067606.11	PRKCZ	protein_coding
ENSG00000271806.1	RP5-892K4.1	antisense
ENSG00000182873.4	RP11-181G12.2	antisense
ENSG00000162585.12	C1orf86	protein_coding
ENSG00000269554.1	AL590822.2	protein_coding
ENSG00000203301.2	AL590822.1	protein_coding
ENSG00000243558.1	RP11-181G12.5	lincRNA
ENSG00000234396.3	RP11-181G12.4	lincRNA
ENSG00000157933.9	SKI	protein_coding
ENSG00000116151.9	MORN1	protein_coding
ENSG00000272161.1	RP4-713A8.1	sense_intronic
ENSG00000269753.1	AL589739.1	protein_coding
ENSG00000269896.1	RP4-740C4.6	processed_transcript
ENSG00000238240.2	RP4-740C4.5	pseudogene
ENSG00000272420.1	RP4-740C4.7	sense_intronic
ENSG00000271921.1	RP4-740C4.9	sense_intronic
ENSG00000271847.1	RP4-740C4.8	sense_intronic
ENSG00000178642.5	AL513477.1	pseudogene
ENSG00000157916.14	RER1	protein_coding
ENSG00000157911.5	PEX10	protein_coding
ENSG00000149527.13	PLCH2	protein_coding
ENSG00000224387.1	RP3-395M20.2	antisense
ENSG00000229393.1	RP3-395M20.3	antisense
ENSG00000157881.9	PANK4	protein_coding
[truncated: 57,647 more rows]
